# Supplementary material for: Complex effects of the exo-xis region of the Shiga toxin-converting bacteriophage Φ24B genome on the phage development and the Escherichia coli host physiology
Source: J Appl Genet. 2023 Nov 16;65(1):191–211. doi: 10.1007/s13353-023-00799-z (PMC10789677; doi:10.1007/s13353-023-00799-z)
Supplement: Supplementary file 1 — (XLSX 232 kb) [file 13353_2023_799_MOESM1_ESM.xlsx]

## Sheet: Table S1_Microarray data
Threshold: 1
Logbase: 2
Technology: Agilent.SingleColor.20097
Normalization: Scale to 75.0 percentile of all samples
Baseline Transformation: median of all samples
FlagSettings:
Feature is not Uniform:A
Feature is a population outlier:A
Feature is Saturated:A
Feature is not above background:M
Feature is not positive and significant:M
Moderated T-Test [Φ24BΔexo-xis] vs [Φ24B24B] P <= 0.05 FC >=1.1
Created from Advanced Analysis operation: significance Analysis.
Entitylist : Filtered on Flags [Detected]
Interpretation : genotype
Experiment: infection of E. coli MG1655
corrected p-value cut-off:0.05
Fold change cut-off:1.1
Selected Test : Moderated T-Test
p-value computation: Asymptotic
Multiple Testing Correction: Benjamini-Hochberg
	FDR	p	FC (abs)	Regulation	GeneSymbol	Description	Fragment of nucleotide sequence
A_07_P015257	0.0454333	0.0119432	1.17233	up	amn	AMP nucleosidase [b1982]	ATTACGTTACTCAGCTTCTGCACTTCGTTTTAACTTAAGCCGGGCCGTAGCAATTGATAT
A_07_P035746	0.0441666	0.0114833	1.17885	up	leuA	2-isopropylmalate synthase [c_0091]	GCGTGCGGCGGTGAAACATCGCATGGATGAGATGGGATATAAAGAAAGTGAATATAATTT
A_07_P063506	0.0455558	0.0119995	1.18144	up	ECs4154	RNA methyltransferase [ECs4154]	CGTCAGCAAGAAGAGTTATTAGCCGAGTTTAATACCAGTGATGCACGTTATCTGCATCCT
A_07_P015315	0.0383497	0.00938132	1.18438	up	insC	IS2 hypothetical protein [b1997]	GATGGAAAATGAACTCCTCAAAGAAGCCGTTGAATATGGACGGGCAAAAAAGTGGATAGC
A_07_P020747	0.0479903	0.0128366	1.18714	up	add	adenosine deaminase [b1623]	GATTTTCTCGCCGAGCAACAAATTGGTATTGAATCCTGTCTGACCTCCAATATTCAGACC
A_07_P062860	0.0382057	0.00931492	1.1876	up	ECs4836	hypothetical protein [ECs4836]	TTGATATCAGCGATATAGCGCAGTTGATGCAAAACACGGGTAAAGTGGGATGGTTGTATA
A_07_P005264	0.0404727	0.0100659	1.19115	up	mgsA	methylglyoxal synthase [b0963]	GGTTGGCGCATTGATCTCAGAAGGGAAAATTGATGTATTGATTTTCTTCTGGGATCCACT
A_07_P053090	0.0334632	0.00757589	1.19332	up	ECs3031	putative transport protein [ECs3031]	TCAGTTACCCATCACGTTGATGCTGTGGGTAGTGTTCTTTATGAGCCTGCTGATTATTTA
A_07_P017504	0.0440305	0.011436	1.19374	up	dnaC	chromosome replication; initiation and chain elongation [b4361]	GATGAAAGATACCTTCAGGAATAGCGGTACCAGCGAAGAACAACTGCTTAACGATCTGAG
A_07_P021381	0.0454333	0.0119508	1.19419	up	ybaZ	orf, hypothetical protein [b0454]	TTACCTCAGGAAGAAAAGATGGAAAAAGAAGATTCATTTCCCCAACGCGTCTGGCAAATC
A_07_P000176	0.0489642	0.0132103	1.1951	up	ygjV	orf, hypothetical protein [b3090]	CCTGAATATCATTCGTTTCTGGCGGATGCAGAAAAGGGGAATTGATCCGTTTAAAGTTGA
A_07_P063373	0.0354849	0.00825566	1.19586	down	ECs3306	N-acetylmuramoyl-l-alanine amidase I [ECs3306]	GATACTATTAAAAACAGCCTGACGCTCGGCTCGCATATTCTGAAAAAGATTAAGCCGGTG
A_07_P017666	0.0416806	0.0105201	1.19602	up	creA	orf, hypothetical protein [b4397]	TTGAACTGTCGGATCGTATTAAAAACGGCAAAGCTCAGGGCGAGGTAGTATTCAAAAAAC
A_07_P019326	0.0369538	0.00883449	1.19722	up	yiiM	orf, hypothetical protein [b3910]	AATTACCATTTTGATATCAGCGATATAGCGCAGTTGATGCAAAACACAGGTAAGGTGGGG
A_07_P036943	0.0469183	0.0124924	1.19831	down	yjeP	Hypothetical protein yjeP precursor [c_5245]	TTTATCTCTGGCCTGATTATCCTGTTCGAAAAACCGATTCGTATTGGCGATACGGTAACG
A_07_P005842	0.0351215	0.00813671	1.19862	up		orf, conceptual translation in SwissProt is fused with b4405 [b4404]	ATTCACGTACTGGGATCGGATATCCCTCACCATAACCGAACCGTTTTGCGGTTTTTCAAT
A_07_P008100	0.0287635	0.00603784	1.1996	up	intF	putative phage integrase [b0281]	CCGTCGTCCGTTAGATCTGTTACGAAAATGGCACGAGAAAATTGAGACATGGATCTTAAA
A_07_P042386	0.042303	0.0107348	1.20042	down	sppA	Protease IV [c_2170]	AATACTACGTTGATGAACCGACCTTCTTCGACAAAGTGATGGACAACATGTCTGGTTCTG
A_07_P015999	0.0341734	0.00780642	1.20189	up	yebC	orf, hypothetical protein [b1864]	GATATGCTGGAAGATTGCGACGACGTGCAGGAAGTTTACCATAACGGTGAAATCTCTGAT
A_07_P016807	0.0466726	0.0123698	1.20365	up	rnk	regulator of nucleoside diphosphate kinase [b0610]	GACCAACTATCATCATTAACGACCTGGATGCCGAACGCATCGATATTCTGCTGGAGCAAC
A_07_P009955	0.0250197	0.00484736	1.20423	up	seqA	negative modulator of initiation of replication [b0687]	TTGAAGTTGATGATGAACTCTACAGCTATATTGCCAGCCACACTAAGCATATCGGCGAGA
A_07_P014618	0.0426456	0.0108674	1.20446	up	ycjY	orf, hypothetical protein [b1327]	CTTTATGACGGCAAAGCCTATGTGGCTGAAGCAATTTCAGTATTAGCTCCGTTCTTTGAG
A_07_P013234	0.0335981	0.00762015	1.20464	down	amiA	N-acetylmuramoyl-l-alanine amidase I [b2435]	TAAAAATAGTCTGACGCTCGGCTCGCATATTCTGAAGAAGATTAAGCCGGTGCATAAACT
A_07_P002899	0.0493381	0.0133448	1.20465	down	tilS	cell cycle protein [b0188]	TTACGCTGGATTGAAGACGAAAGTAATCAGGACGACTCATACGATCGTAACTTTCTGCGC
A_07_P016988	0.0341541	0.00779736	1.20585	up	secB	protein export; molecular chaperone; may bind to signel sequence [b3609]	GAAGTTAAACTTGATCTGGATACGGCATCTTCCCAACTGGCAGATGACGTATACGAAGTG
A_07_P041436	0.0316671	0.00697108	1.20638	down	hemL	Glutamate-1-semialdehyde 2,1-aminomutase [c_0189]	TTCCGGCAGATTTCGCCAAACATACCTTAACCTGTACTTATAACGATCTGGCCTCTGTAC
A_07_P042771	0.0413402	0.0103677	1.20795	up	Z3646	putative 2-component transcriptional regulator [Z3646]	TCAATCTGAACAAAATCCGCGAAATCGAACCGTGGTTTAATAACACCTATATTCTGCGGC
A_07_P058837	0.0371566	0.00891758	1.20844	up	ECs2007	putative BigB-like protein [ECs2007]	TGAAGTACAGTAGCAAAGAAAGTTCGCTGAATCTGGATGCGTATCACTGGAAAGAGGACG
A_07_P019758	0.0277294	0.00567038	1.20846	down	rseB	regulates activity of sigma-E factor [b2571]	GACAACATGCCTATCGAATCACGTCTCTATTCCGACGGATTATTCAGCTTCTCGGTAAAC
A_07_P006014	0.0410124	0.0102503	1.2088	up	fucK	L-fuculokinase [b2803]	CCGCGCACAGATTCATTATCAGTACCGTTATTTCTACCCGCAAACTGAACCTGAATTTAT
A_07_P015335	0.0307572	0.00670797	1.20927	up	yeeR	orf, hypothetical protein [b2001]	GAAACCATATTGTCGACAGAGTCCGTCTGAAAAACGCACGGATCCTCGGTGATAATAATG
A_07_P011566	0.0284381	0.00589269	1.21059	up	mutL	enzyme in methyl-directed mismatch repair [b4170]	ATTTACAAATCTTGATTCCTGAACTGATAGGCTACCTGGCGAAGCAGTCCGTATTCGAAC
A_07_P042594	0.0285875	0.00595435	1.21086	down	amiA	Probable N-acetylmuramoyl-L-alanine amidase amiA precursor [c_2969]	GATACTATTAAAAACAGCCTGACGCTCGGCTCGCATATTCTGAAAAAGATTAAGCCGGTG
A_07_P033475	0.0287635	0.00603497	1.21101	up	uvrB	Excinuclease ABC subunit B [c_0860]	ATGGATATGTCGCCTAAAGCGTTACAGCAGAAGATCCATGAACTGGAAGGGTTGATGATG
A_07_P054922	0.0427452	0.0109335	1.21145	up	ECs2471	hypothetical protein [ECs2471]	ATTAACTGAAAGTCCGGTAGTGCGTGAAGCATTCGGTTGCCGTGAGCAGGATAAAATTGT
A_07_P001720	0.036871	0.00880555	1.21238	up	hinT	orf, hypothetical protein [b1103]	CAAAAATTGCTGAGCAAGAAGGTATTGCCGAAGATGGCTATCGTCTGATCATGAATACCA
A_07_P060226	0.0408353	0.0101894	1.2125	down	ECs4508	3-deoxy-D-manno-octulosonic-acid transferase [ECs4508]	GATTATGGAAACCGAACTATGGCCTAACCTGATTGCGGCGCTACATAAACGTAAAATTCC
A_07_P063483	0.043537	0.0112367	1.21274	up	ECs3972	hypothetical protein [ECs3972]	ATCATTCGTTTCTGGCGGATGCAGAAAAGGGGAATTGATCCGTTTAAAGTAGAGAAAACC
A_07_P009118	0.0303842	0.00658979	1.21338	up		split orf [b1405]	TAGGTAATAATACCGAATACGACATGCTGGCATTGCGTAAAACTATCGACCTGAGCGAAA
A_07_P003647	0.0366508	0.00863164	1.21459	up	msrA	peptide methionine sulfoxide reductase [b4219]	TATTATGCCGAAGATGACCACCAGCAATATCTGCATAAAAACCCGTATGGTTACTGTGGA
A_07_P053361	0.0219223	0.0039818	1.21472	up	ECs3261	putative 2-component transcriptional regulator [ECs3261]	TCAATCTGAACAAAATCCGCGAAATCGAACCGTGGTTTAATAACACCTATATTCTGCGGC
A_07_P011609	0.0420296	0.0106189	1.21474	up	nsrR	orf, hypothetical protein [b4178]	TACACGCTTGCCGATTTGGTTGAAGAGAATCAACCGCTTTATAAATTATTGCTGGTGGAG
A_07_P005096	0.0355861	0.00830965	1.21484	up	asnS	asparagine tRNA synthetase [b0930]	AAAGATATTAAAGCGTTCTATATGCGCCTTAACGAAGACGGTAAAACCGTTGCGGCTATG
A_07_P003624	0.0367186	0.00867952	1.21485	up	cysQ	affects pool of 3-phosphoadenosine-5-phosphosulfate in pathway of sulfite synthesis [b4214]	GTTTATTAAACGTAATGGCGAATTCACCGTTAACATTGCGCTCATTGACCATGGCAAACC
A_07_P012331	0.0310552	0.00680679	1.21501	up	zupT	orf, hypothetical protein [b3040]	ATAATAACCCCAGCTATGGCGTACTATGTGGAATGTCAGTGATGGGATTCAGTTTAGTGC
A_07_P004862	0.0367186	0.00865515	1.21822	up	clpA	ATP-binding component of serine protease [b0882]	TTATCTGGTTTGATCATCTGTCAACCGACGTGATCCATCAGGTGGTGGATAAATTCATCG
A_07_P021509	0.0307572	0.00671217	1.21827	up	ushA	UDP-sugar hydrolase [b0480]	CTATGTGAATACCGGCTTTATTGATGCCGAAGTGCTGAAAGCGTATATCCAGAAAAGCTC
A_07_P019501	0.0441233	0.0114661	1.21835	up	gldA	glycerol dehydrogenase, [b3945]	CAATAACTCTCGCTCAACTGGATATTAAAGAAGATGTCCCGGCGAAAATGCGAATTGTGG
A_07_P019069	0.0440299	0.0114298	1.21854	up	mobA	molybdopterin ---> molybdopterin-guanine dinucleotide, protein Ar [b3857]	CGGTTGATTTCAGCGATCATAAAGATGCATTTGTTAACGTGAATACGCCAGAGGAGCTTG
A_07_P013306	0.0304916	0.00662517	1.21875	up	yffS	orf, hypothetical protein [b2450]	AGGATTGATTAGCGTTGAACAGGAAATCAAACACAAGAAAGACGAAAACGGCAACCAGAT
A_07_P014999	0.0340825	0.00777637	1.21876	down	amyA	cytoplasmic alpha-amylase [b1927]	GAAAAAACCATTCATCTGGGAGAGAATTACGGCAATAAAACCTGGCGTGATTTTCTGGGG
A_07_P062870	0.0285422	0.00593755	1.22021	up	ECs5348	probable nadAB transcriptional regulator [ECs5348]	GAAGAGAACAATATCGAATTTGTGCGGGTTGAAGAGGAAGATTACGACAGCCGTTTCCTG
A_07_P006831	0.0272929	0.00552542	1.22044	up	minC	cell division inhibitor, inhibits ftsZ ring formation [b1176]	GTAGCTTCACTTTATCTGTGGTTCATCTGCATGAGGCAGAACCTAAGGTTATCCATCAGG
A_07_P005259	0.0369538	0.00883876	1.22104	up	helD	DNA helicase IV [b0962]	ATCGGGTATGGGCACTGTTTAACAAAGAGAATCCCTCTCCCTTTGTGGAAATACTGAAAA
A_07_P015627	0.0321372	0.00714987	1.22254	up	yeaK	orf, hypothetical protein [b1787]	CGAACGATTTGATGAAATCGCCTTCAATGCAGGCATGCTGGATAAATCCGTTATTTTGAA
A_07_P018041	0.0393978	0.00972103	1.22261	up	pck	phosphoenolpyruvate carboxykinase [b3403]	TGATGGTTCAAAAACCGAGAACACCCGCGTTTCTTATCCGATCTATCACATCGATAACAT
A_07_P015376	0.0413402	0.0103862	1.22345	down	dacD	penicillin binding protein 6b [b2010]	AAAGCCGAAATTCCACATATCAAAGCCAAATATACCCTTGATGGTAAAGAACTCACCGCG
A_07_P017598	0.0452596	0.011876	1.22371	up	deoB	phosphopentomutase [b4383]	CGGCCAGACTCTGGCAAAATATTTTGGTACTTCTGATATGGAATATGGCAAAGCCATGTT
A_07_P007294	0.0290952	0.00617926	1.22406	up	yhhQ	orf, hypothetical protein [b3471]	GGAAATCGCGCTGGTCGATTACTGTTTCAAAGTGTTAATCAGTATCGTTTTCTTCCTGCC
A_07_P005064	0.0371195	0.00889857	1.22431	up	mukE	orf, hypothetical protein [b0923]	TTCCGTCTTGTCGGAACTGGATATGATGGTCGGGAAAATCCTCTGTTATCTCTATCTCAG
A_07_P041940	0.026233	0.00522162	1.22452	down	cyaY	CyaY protein [c_4726]	AAATCAACGGCGGTGTACTAACCATTACCTTTGAGAACGGCAGCAAAATCATTATCAACC
A_07_P014289	0.0432146	0.01113	1.22489	up	xapA	xanthosine phosphorylase [b2407]	CATGATGCAAATTATTGGTGGGGATGTTGTTGGTATGTCTGTGGTGCCTGAGGTTATTTC
A_07_P011636	0.0352953	0.00819236	1.22626	down	yjfL	orf, hypothetical protein [b4184]	GGTGATTCAGTTACTCGTTTTTGCTGGTGTCAGACTTTATATGCCCGCATTAAGCGAAAA
A_07_P013401	0.036871	0.00880289	1.22653	up	narQ	sensor for nitrate reductase system, protein histidine kinase [b2469]	GATAACGGGATTGGTATCGGTGAACCGAAAGAACCCGAAGGTCATTATGGTCTGAATATC
A_07_P008519	0.0401332	0.00995071	1.22674	up	fabR	orf, hypothetical protein [b3963]	CTTATTACTGGTATCGCCGTGAACAAGAGAAAACCGCAATTATTCCGGGAAATGTGAAGG
A_07_P012998	0.0446838	0.0116543	1.22726	down	rpsC	30S ribosomal subunit protein S3 [b3314]	ATCGTTATCGGTAAAAAAGGTGAAGACGTAGAAAAACTGCGTAAGGTCGTAGCGGACATC
A_07_P020991	0.0489642	0.0131901	1.22811	down	ampH	putative enzyme [b0376]	TCATCTGATTTTTATCAGCGCAGTAACCAGGCAGATCGCATGCAGACGTTGATTTATCAG
A_07_P063100	0.0420351	0.0106308	1.22812	up	ECs1474	4-amino-4-deoxychorismate lyase [ECs1474]	TGCAGGTATTAAACATCTTAATCGGCTTGAGCAAGTATTGATCCGCTCTCATCTTGAGCA
A_07_P002509	0.0225437	0.0041372	1.22819	up	nadC	quinolinate phosphoribosyltransferase [b0109]	GAAGTAGAGAATCTGGAAGAACTTGATGAAGCCCTGAAAGCAGGAGCCGATATCATCATG
A_07_P052682	0.0409996	0.010236	1.22827	down	truA	pseudouridylate synthase I [Z3580]	GTTGATATCAAAGCGAATGCCTTTGTACATCATATGGTCAGGAATATTGTCGGCAGCCTG
A_07_P043868	0.0437889	0.0113531	1.22957	down	yajR	putative transport protein [Z0530]	CGTTAAAAGTGCGTTTGCTGGAAACTGAAGGCATCAAAGAAGTGTTGATTGCAGAAGAAG
A_07_P012296	0.0472241	0.012597	1.23111	up	yqiB	putative enzyme [b3033]	ATCAAATTAATCAGTTTTTAGCGGACTGGTTGCGATACTGTTTAGCACATGGAGCGATGG
A_07_P010455	0.042303	0.0107398	1.23146	down	essQ	orf, hypothetical protein [b1556]	TGCTGACGTATCTGACAAATCTTTATTTCAAGATTAAAGAAGACAGGCGTAAGGCTGCGA
A_07_P044447	0.0442674	0.0115216	1.23157	up	ydjA	orf, hypothetical protein [Z2798]	ATTAACTGAAAGTCCGGTAGTGCGTGAAGCATTCGGTTGCCGTGAGCAGGATAAAATTGT
A_07_P052703	0.0240276	0.00456361	1.23257	down	amiA	N-acetylmuramoyl-l-alanine amidase I [Z3700]	GATACTATTAAAAACAGCCTGACGCTCGGCTCGCATATTCTGAAAAAGATTAAGCCGGTG
A_07_P031332	0.0294365	0.00628136	1.23271	up	ybdB	Hypothetical protein ybdB [c_0684]	CAGCCGCTGCATCTTGGACGACAAAATCAGAGCTGGGAAATCGTCGTTTTCGATGAACAG
A_07_P003810	0.0265004	0.00530069	1.23344	up	yjgK	orf, hypothetical protein [b4252]	AGACATCGCATTTTTGCCGGAAGGCGTTGATGAGAAAACAGTTATTCTAAATGAAGGTGA
A_07_P010275	0.0356877	0.0083417	1.23352	up	yaeP	conserved protein [b4406]	CAGGGAAAAAGCAGCATACGCTGCGGCAAACTTACTGGTGAGCGATTATGTCAATGAATG
A_07_P021211	0.0428521	0.01099	1.23362	up	dxs	1-deoxyxylulose-5-phosphate synthase; flavoprotein [b0420]	TATCATGACCAAAAAAGGTCGTGGTTATGAACCGGCAGAAAAAGACCCGATCACTTTCCA
A_07_P049591	0.0461662	0.0121979	1.23486	down	kdtA	3-deoxy-D-manno-octulosonic-acid transferase [Z5057]	GATTATGGAAACCGAACTATGGCCTAACCTGATTGCGGCGCTACATAAACGTAAAATTCC
A_07_P017663	0.0240037	0.00455254	1.23509	down	rob	right origin-binding protein [b4396]	GTTATTCCAAGTGGCACTTACAGAGAATGTTTAAAGATGTCACTGGCCATGCTATTGGCG
A_07_P004614	0.0252437	0.00493042	1.2362	up	gsiD	putative transport system permease protein [b0832]	ATTTTGATTATGACAATCTGAATAACGGACCTTCTTTGCAGCACTGGTTTGGCGTCGATT
A_07_P014686	0.0361478	0.00848859	1.23662	up	ydaN	orf, hypothetical protein [b1342]	TGAAATCGCTCAGGTGATGCAGGAAAATTTAGCTCGTCGTACCTATACAATGTCGTTGAT
A_07_P008909	0.0296691	0.00636574	1.23718	up	alr	alanine racemase 1 [b4053]	AGGTTTGCCCGTAGAACGTATCGCTGAAATGACGAAAGTAAGCGCTTACGAACTTATTAC
A_07_P001731	0.0424082	0.0107896	1.23835	up	thiK	putative beta-glucosidase [b1106]	GATCAACAATTTATCAGGCTGGCCGATGACACCTGGCGGCAGCTATTAATAAAACAATAA
A_07_P016609	0.0289902	0.00612719	1.23864	up	nfrB	bacteriophage N4 receptor, outer membrane protein [b0569]	TATTACTCAAAGCAGGTTTAAACACAGAACAGGTTGCGCAACTGGAGTCCGAAAATGAAG
A_07_P005153	0.0287635	0.00603866	1.2389	up	ycbT	homolog of Salmonella FimH protein [b0941]	GAACATTACCGCTCTCTATTCCTGATGATGCAGACAGTATCGCGCGAATGAATGTCTATC
A_07_P012981	0.0303289	0.0065527	1.2396	down	rpsQ	30S ribosomal subunit protein S17 [b3311]	GTTGTTGCTATCGAACGTTTTGTGAAACACCCGATCTACGGTAAATTCATCAAGCGTACG
A_07_P005282	0.0355861	0.00831096	1.23972	up	yccW	putative oxidoreductase [b0967]	TTCTCCTGACTTTCTCCTGTTCCGGTCTGATGACCAGCGATTTATTTCAGAAAATCATCG
A_07_P041475	0.0386015	0.00944818	1.23974	up		Hypothetical protein yafA [c_0386]	CGTCGTCATCTGCTGACGGTAAATTATTAGAGATCCCATTTAACCCGGTGTATCGGAATT
A_07_P013718	0.0283473	0.00585345	1.24026	up	nuoC	NADH dehydrogenase I chain C, D [b2286]	GTCTGACCTGATTGTTTATCTGGGCAGTATCGATTTTGTTATGTCAGATGTGGACCGCTA
A_07_P018856	0.0388587	0.00953227	1.24064	up	ynjI	orf, hypothetical protein [b1762]	GCTTTTCAAAACGGGACAATTGAAGAAGAACTGGCCTGGCATTATATAATGCTTGCTTCT
A_07_P013891	0.0307572	0.00671215	1.2408	down	flk	cell division protein [b2321]	ATATTCTTAATCAGCTTTATCAACGGCGGGTTAAAGGGATTGATCCGCGTGTTATGCAAC
A_07_P014672	0.0197651	0.00348316	1.24104	up	abgR	putative transcriptional regulator LYSR-type [b1339]	CAGGGACCGTACGACCACGAATTTACTTTTGAGAAATTACTGGAAAAGCAATTCGCGATC
A_07_P001907	0.0335686	0.00760888	1.24152	up	luxS	orf, hypothetical protein [b2687]	TATGCGTAACCATCTTAACGGTAATGGTGTAGAGATTATCGATATCTCGCCAATGGGCTG
A_07_P001685	0.038233	0.00933198	1.24331	up	pabC	4-amino-4-deoxychorismate lyase [b1096]	CATCTCAATCGTCTTGAGCAAGTATTGATTCGCTCTCATCTTGAGCAGACAAACGCTGAT
A_07_P004165	0.0331323	0.00746255	1.24391	up	yjiE	putative transcriptional regulator LYSR-type [b4327]	CAGTGAGTTAAGTTTCAGCACCTTTTTTGTCTCTTCGATGAGCGAGCTTTTAAAGCAGGT
A_07_P012485	0.0138243	0.00200688	1.24407	up	lptB	putative ATP-binding component of a transport system [b3201]	GAAATCTTACAAGACGAACACGTTAAGCGTGTATACCTTGGGGAAGACTTCAGACTCTGA
A_07_P031076	0.0157441	0.00245694	1.24419	down	hemB	Delta-aminolevulinic acid dehydratase [c_0477]	ACTTAGCCTTAACGACCTGGTGTTGCCGATCTTTGTTGAAGAAGAAATTGACGACTACAA
A_07_P063440	0.0427563	0.0109507	1.24436	down	ECs3712	hypothetical protein [ECs3712]	TTAGATGTTCACAGTGGTATCGAGTTGATCAAAACAGCTTTACGTATGGGTGTGTGCACT
A_07_P018247	0.0488932	0.0131579	1.24512	up	yrhB	orf, hypothetical protein [b3446]	CTGGGAACGGCAAAACCGCTGGAAGAATATCTACAGGATTACGAAATAAAAAAGGCTACC
A_07_P019876	0.040827	0.0101762	1.24604	up	tyrA	chorismate mutase-T and prephenate dehydrogenase [b2600]	GGCAAATTACCGCCTTTACCGAAAGATTGTATTCTGGTCGATCTGGCATCAGTGAAAAAT
A_07_P059436	0.0374304	0.00902274	1.24617	up	ECs0074	putative transport protein [ECs0074]	CTATGTGCTTTCTCCAACTAATCTGGTCTATTTCGCTGAGGAACAGTACCAGCAACTGTG
A_07_P015404	0.0359286	0.00843222	1.24654	up	yeeY	putative transcriptional regulator LYSR-type [b2015]	CTACGGCATCACAACTTCTCGACGAACAAGAAGCCATTACCGTTTTCGATTTTAAAACCA
A_07_P056495	0.0365487	0.00859764	1.24708	up	ECs3897	hypothetical protein [ECs3897]	TAATATTGGCTGGATTATGATCCGGTTTGTGATTGTCAGGATTTTGGCGATCTGGTGCTA
A_07_P008744	0.0410124	0.0102461	1.2474	down	yjbB	putative alpha helix protein [b4020]	TCTATGAGCAATTGCTCAGTAATTTAAAGCTGGCAATGTCGGTGTTCTTCTCTGGCGATG
A_07_P048578	0.0496747	0.0134426	1.24754	up	Z2665	orf, hypothetical protein [Z2665]	TTTCGAAGCCGGGATGAGCGTTTTAACTGGAATAAAATGAGCGATGGCGAAAAACAAGAG
A_07_P009234	0.0374405	0.00903303	1.24791	up	ydcK	orf, hypothetical protein [b1428]	GTCATACAAGGTGAGAGCCGTATTACAGGTGCGGTGATAATTGAAAACCATGTGGAGTTA
A_07_P008474	0.0483793	0.0129933	1.24796	up	yijO	putative ARAC-type regulatory protein [b3954]	ATTGGTTTTAACGAATACCTGAATCACACGCGACTGGAGCACGCTAAGACGTTATTGAAA
A_07_P019803	0.0462171	0.012224	1.24804	down	ung	uracil-DNA-glycosylase [b2580]	ATAAAGAGCTGGAAAATACTATTCCGGGCTTCACCCGCCCTAATCATGGTTATCTTGAAA
A_07_P012295	0.0265007	0.00530864	1.2489	up	cpdA	regulator of lacZ [b3032]	TTTACAAATTACCGACACTCACCTGTTTGCACAAAAGCACGAAGCCCTGTTAGGGGTAAA
A_07_P019356	0.035446	0.00823698	1.2495	up	pfkA	6-phosphofructokinase I [b3916]	GTATTTATGACGGCTATCTGGGTCTGTATGAAGACCGTATGGTACAGCTAGACCGTTACA
A_07_P063061	0.0425215	0.01083	1.25002	down	ECs1003	hypothetical protein [ECs1003]	ACCGAGCTCTAATTTAATCAATAACAGTCTGCCACGCCTGAATGAGGGTATCCGTTTATG
A_07_P010364	0.0454304	0.0119355	1.2504	down	ymgI	hypothetical protein [b4593]	CACAGCCACGCTCATTTTGAATTATCTGAATAATAGCGAGCGTTCTTTAGTTAAGCAGAT
A_07_P018351	0.044884	0.0117189	1.2504	down	purR	transcriptional repressor for pur regulon, glyA, glnB, prsA, speA [b1658]	CATTGAAGCAGTTGAAAAAAATTGCTTCCAGAAAGGTTACACCCTGATTCTGGGCAATGC
A_07_P030141	0.021933	0.00398673	1.25052	down		Hypothetical protein [c_3023]	AAAGAAGAAGATAAAGCTGATGAGCAGTACGATACGGGTCATGCGACTGTTAAATCGGTG
A_07_P050796	0.0426778	0.0108814	1.25064	up	yciI	orf, hypothetical protein [Z2029]	GTGTTGTATGTTATTTACGCTCAAGACAAAGCTGATAGCCTCGAAAAACGCCTTTCCGTT
A_07_P033851	0.0320425	0.00712346	1.25094	up	mukB	Cell division protein mukB [c_1066]	AATATCAGTCCGGAAAAAGGCACCACCTATAAACTGGTGCGTAAAGTCTTCCAGAATACC
A_07_P044659	0.0287635	0.00603432	1.25101	down	amyA	cytoplasmic alpha-amylase [Z3017]	AACCATTCATTTAGGAGAGAATTACGGCAATAAAACCTGGCGTGATTTTCTTGGGAACCG
A_07_P062021	0.0408353	0.0101856	1.25114	down	ECs1179	single strand binding protein Ea10 [ECs1179]	GGAAGGATGGCCTCCAATGGATGGTAGCGAAGGAATAAGAATTACCGATATCGATACATC
A_07_P042689	0.0287681	0.0060534	1.25118	up	Z3609	orf Unknown function [Z3609]	GCAGAATCATTTGCAACAGGTTCCGATCATCAAGTTGTAAACGAACTCAAAGGGGAAAGA
A_07_P039708	0.0355861	0.00831311	1.25134	up	mtlD	Mannitol-1-phosphate 5-dehydrogenase [c_4417]	ATCTGATGGCATTTGTCGAACGTAAACTCTTCACCCTGAATACAGGTCATGCTATAACCG
A_07_P011467	0.0354965	0.0082632	1.25165	down	efp	elongation factor P [b4147]	GAAAAAACCTTCAAATCTACTGATTCCGCTGAAGGCGCTGATGTTGTCGATATGAACCTG
A_07_P032188	0.0428823	0.0110035	1.25185	down	yehV	MerR-like regulator A [c_2657]	TAATGAAAATGTTGATGTGCAGAACGGCTGGCGCGATCAGCAAGAAACATTACTGACTTA
A_07_P004528	0.043405	0.0111967	1.25222	up	ybiP	putative enzyme [b0815]	ACATCACCAACTTCCAGTTACAGAAGGTGGATTACAACCATCTCGGAACCGATATTTTCG
A_07_P033780	0.0274571	0.00558481	1.25229	down	artQ	Arginine transport system permease protein artQ [c_0995]	GAATGATTTAATGCTACAAACCAAAAGCATCGCTACCCGTACCCAAGAACCGTTTACCTG
A_07_P004661	0.0355854	0.00829841	1.25262	up	cmr	proton motive force efflux pump [b0842]	GGACTGTTTAATCTCTTCAACCTTGTCAACGGAATTTTGTGGCTGTCGCTGATGGTTATC
A_07_P006126	0.024805	0.00478888	1.25278	up	ptsP	PTS system, enzyme I, transcriptional regulator [b2829]	TGAGCGTATAAAAGTCATGCTCAATGCTGGTTTAAGCCCGGAACATGAAGAAAAACTGGG
A_07_P017421	0.0288955	0.00609754	1.25317	up	mcrC	component of McrBC 5-methylcytosine restriction system, expands range of sequences restricted [b4345]	TCAACTGATGAATTACTTATGGTCGTTAAAGCCTGAAAATGGCGAAAACATAGGGGGGTT
A_07_P013708	0.029867	0.00642455	1.25325	up	nuoF	NADH dehydrogenase I chain F [b2284]	GAATTTGAGGCGGGAATCAAACAGCCGTTCAGCAATACCCATTTGATTAATGGGATTCAG
A_07_P000165	0.0367186	0.00866493	1.25333	up	ygjR	orf, hypothetical protein [b3087]	GGTGAGAATCCCAACACCTTTAATCCGGCATTCTCTAACGGTTCAATTATGGATATCGGT
A_07_P003826	0.0287681	0.00606012	1.25478	up	yjgM	orf, hypothetical protein [b4256]	TTTTTTAAAGGAAGCCATTGCGCTTTATGAGCATTTGGGCTTTGAGCATATCGACTATGC
A_07_P020550	0.0151246	0.00230264	1.25503	up	ynfB	orf, hypothetical protein [b1583]	ATAAACGCACTGAAAAAGAGTGGGATAAAGCCGACGCCGCTTTTGATAACCGCGATAAAT
A_07_P058156	0.0415838	0.0104893	1.25548	up	ECs1751	hypothetical protein [ECs1751]	GTGTTGTATGTTATTTACGCTCAAGACAAAGCTGATAGCCTCGAAAAACGCCTTTCCGTT
A_07_P015381	0.0235621	0.00442169	1.25549	up	sbcB	exonuclease I, 3 --> 5 specific; deoxyribophosphodiesterase [b2011]	GGGTTATGCTGATGAATTGCAGATGCTGGTACAACAATATGCCGATGACAAAGAGAAAGT
A_07_P004761	0.0332748	0.00752417	1.25577	down	artQ	arginine 3rd transport system permease protein [b0862]	TGAATGATTTAATGCTGCAAACAAAAAGCATCGCTACTCGTACCCAGGAACCATTTACCT
A_07_P017619	0.0342294	0.00782624	1.2558	up	ytjB	orf, hypothetical protein [b4387]	GTAAAAAAGCAGGCGGCTATTTTAACCAGCAGATTGTCGAGCCAATTGCGGGTAAAAACG
A_07_P006481	0.039156	0.00963718	1.25647	up	gcvP	glycine decarboxylase, P protein of glycine cleavage system [b2903]	CTTTATTGGTGCGGACGTTTCACACCTTAACCTACATAAAACTTTCTGCATTCCGCACGG
A_07_P009475	0.0315529	0.00693734	1.25658	down	fdnI	formate dehydrogenase-N, nitrate-inducible, cytochrome B556 [b1476]	ACGCCATCCTGATCCATATGTATATGGCATTTTGGGTGAAAGGATCGATTAAAGGGATGA
A_07_P049516	0.0344684	0.00791601	1.25673	up	mtlA	PTS system, mannitol-specific enzyme IIABC components [Z5023]	AGTGAAAGTGAAAGACAGTCTGAAAGACAGCTTTGACGATTCCAGTGCTAACCTGTTCAA
A_07_P009334	0.0282234	0.00581062	1.257	up	yncA	putative resistance protein [b1448]	TAGTTTCGATGGTTTTCGCCATACCGTGGAACATTCGGTTTATGTCCATCCCGATCATCA
A_07_P040643	0.0371736	0.00892671	1.25731	up		Antigen 43 precursor [c_1273]	CTGACGACAGGAGTGTATGGTGCTGCAGGCCATTCTTCCGTTGATGTTAAGGATGATGAC
A_07_P015006	0.0462171	0.0122182	1.25756	down	yedE	putative transport system permease protein [b1929]	TACTTTAAAATTATCCATCTGGAAGGATCGCCATTAACCCGCATCGACGGGATGATGATC
A_07_P060869	0.01833	0.00308243	1.25757	up	ECs1565	putative transposase OrfA protein of insertion sequence IS2 [ECs1565]	TACCACACAGGAAAAGATCGCAATTGTTCAGCAGAGCTTTGAACCGGGGATGACGGTCTC
A_07_P016197	0.0437889	0.0113553	1.25777	down	yecH	orf, hypothetical protein [b1906]	GGCAAATTTATACCTTCGAAAGACGGTTTTTCGACCGATCAGAGTAAGATTTGCCGTCAC
A_07_P007358	0.0452596	0.0118783	1.25823	up	yhhI	putative receptor [b3484]	GTATTCAAGGCAGGGTTAAGACGTAAGATGCGAAAAGCAGCCATGGACAGAAACTATCTG
A_07_P018084	0.047176	0.0125738	1.25875	up	yhgA	orf, hypothetical protein [b3411]	TTAATTACATACTGCAAACTGGCGACGCTGTACGTTTTAACGATTTTATCGACGGCGTTG
A_07_P001444	0.0347331	0.00800988	1.25879	up	ymdC	putative synthase [b1046]	GAAAGAGATTATTCTCAAAAAAGAACCCGCCACCAGTTTCTGGAAGCGGGTTATGGTCAG
A_07_P020850	0.0375793	0.00913662	1.2593	down	ydhI	orf, hypothetical protein [b1643]	ATCCCTTGTTAATGGATTTATCGCTGTTTGCGATTTGCGTTTGCCTTGCTCTGGCAATAC
A_07_P013453	0.0196863	0.00344978	1.25952	up	gcvR	transcriptional regulation of gcv operon [b2479]	AGCCCTATGTACAGAACTCAATGCACAAGGCAGTATTAACGTCGTCAATTATTCCCAACA
A_07_P018557	0.0332748	0.00751809	1.26058	up	fadK	putative ligase/synthetase [b1701]	CGCTGGAAGAGGTAGTGGCTTTTTTTAGCCGTAAACGGGTCGCAAAATATAAATATCCTG
A_07_P009222	0.0375793	0.00913456	1.26111	up	ydcH	orf, hypothetical protein [b1426]	CTACAGTTAAAAGATGAGATGCTCAAAATCCTGCAGCAGGAGAGCGTCAAAGAGGTGTAA
A_07_P013874	0.0182472	0.0030403	1.26158	down	dedA	orf, hypothetical protein [b2317]	TTTTTACCTACGCAGGCTATTTCTTCGGTACAATCCCGATGGTTCAGGATAACCTTAAGC
A_07_P001923	0.0295385	0.00632968	1.26182	down	yqaB	putative phosphatase [b2690]	AGTATTAGGGCACTACGGTCTTCAGTACGATATTCAGGCGATGATTGCGCTTAATGGATC
A_07_P058463	0.037256	0.00895158	1.26204	up	ECs1833	tryptophan synthase beta protein [ECs1833]	ATCTTAACAGCACTGGACGCGCTGATTATGTGTCAATTACCGATGATGAAGCACTGGAAG
A_07_P015914	0.0326021	0.00729665	1.26235	down	yebF	orf, hypothetical protein [b1847]	GATGATAAATGGTCAGTACCGCTAACCGTGCGTGGTAAAAGTGCCGATATTCATTACCAG
A_07_P002803	0.0280825	0.00576933	1.26241	down	rpsB	30S ribosomal subunit protein S2 [b0169]	ACGAACACATTGCTATCAAAGAAGCAAACAACCTGGGTATTCCGGTATTTGCTATCGTTG
A_07_P050364	0.0205685	0.00368553	1.26244	up	Z1826	putative IS encoded protein [Z1826]	TACCACACAGGAAAAGATCGCAATTGTTCAGCAGAGCTTTGAACCGGGGATGACGGTCTC
A_07_P049376	0.044472	0.0115809	1.26276	down	prlC	oligopeptidase A [Z4898]	CTAAAGAGCGTAAAGATGTTGATGTCTGGCACCCGGATGTACGTTTCTTCGAACTGTATG
A_07_P001946	0.0252437	0.00492256	1.26329	down	ygaD	orf, hypothetical protein [b2700]	CGTCAGGCTACTGCGTATGCATTGCAGACCTTGTGGCAACAATTTCTACAAAACACTTGA
A_07_P002781	0.0481621	0.0129022	1.26353	up	yaeI	orf, hypothetical protein [b0164]	GCTCTTGGCATAGAACAAAAGCCCGATTTGATATTACTGGGCGGCGATTACGTATTATTT
A_07_P030181	0.0421988	0.0107019	1.26377	up		Probable GTP-binding protein engA [c_3033]	ACGCCAACCCAGATGCGTAAACGTAAGCGTCTGATGAAGCATATCAAGAAAAGTAAGTAA
A_07_P015203	0.0168932	0.00272784	1.2642	up	yedW	putative 2-component transcriptional regulator [b1969]	AAGGCAACATCACGCTTTGAATTCAACATTAGAAATCAGCGGCTTAAGAATGGACTCTGT
A_07_P061030	0.020121	0.00357157	1.26444	down	ECs1607	hypothetical protein [ECs1607]	CTTCTTTTAGAAATCACCAGGTTAAGCGATTCAGCTCACAACGTTCTACCAGGCGTAAAC
A_07_P005180	0.0139064	0.00203014	1.26456	up	ycbW	orf, hypothetical protein [b0946]	AAGTGCCGCGATTTTAATTTATCTAAAGAACAAAAAGCCGAACTGGTGCTGAATGCACTG
A_07_P004945	0.0237031	0.00447618	1.26468	up	ycaM	putative transport [b0899]	GTCTTTATTCGTAATAAGCCTCTGGCAATGACCGTCGGGATTTGGTGTTTTGCCTTTACC
A_07_P007831	0.0295229	0.00632083	1.2647	down	yafK	orf, hypothetical protein [b0224]	AAATATTCCAACTTTAAGGACTTCTGGGAGCAACTGAAGCCGGGTTACGACTACTTTGAG
A_07_P020774	0.0193219	0.00334913	1.26471	down	rsxB	orf, hypothetical protein [b1628]	GCGGTTATTGATGAAAATAACTGTATTGGCTGCACTAAATGTATTCAGGCGTGTCCGGTA
A_07_P040821	0.0213965	0.0038601	1.26506	down	lolD	Lipoprotein releasing system ATP-binding protein lolD [c_1392]	ATTTATTTATCAGTTTCACCACCTGCTGCCGGATTTTACCGCCCTGGAAAACGTGGCTAT
A_07_P037395	0.0395383	0.00977429	1.26536	up	lasT	Hypothetical tRNA/rRNA methyltransferase lasT [c_5490]	TATCAATTAGCAACATTAATACAACAACCGGCGAAAAGTGACACAACGGCAGACCAACAT
A_07_P001721	0.0182839	0.00306224	1.26552	up	ycfL	orf, hypothetical protein [b1104]	TATAACGAAAGGCAAGAACCCGTTACCGTTCATTATCGTTTTTACTGGTATGACGCCAGA
A_07_P002196	0.0448117	0.0116937	1.26553	up	cysC	adenosine 5-phosphosulfate kinase [b2750]	CCGTTTACGAAGCGCCTGAATCGGCAGAAATTCATCTCAATGGTGAACAATTAGTAACAA
A_07_P043268	0.0204826	0.00366457	1.26559	down	lgt	phosphatidylglycerol-prolipoprotein diacylglyceryl transferase a major membrane phospholipid [Z4145]	CTAAACGTTCCTTCTTCCAGGTTTCTGATTTTATCGCACCACTCATTCCGTTTGGTCTTG
A_07_P017081	0.0411785	0.0103142	1.26594	down	rfaB	UDP-D-galactose: [b3628]	GTATGGTTGGCAACAATATCCCTGGGAATTGGTCCAGCAAGATATTGAAAAAGTGAGTGC
A_07_P011058	0.0102633	0.00127209	1.26609	up	leuA	2-isopropylmalate synthase [b0074]	ATGCCGTCTATCAGGCAATTAACCGCATCACTGAATATAACGTCGAACTGGTGAAATACA
A_07_P031254	0.0359286	0.00842975	1.26661	down	ybbF	UDP-2,3-diacylglucosamine hydrolase [c_0639]	TACAGAAGGTTCGATGGTGAAAGTCACGGCGGATGACGTTGAGCTAATCCATTTTCCTTT
A_07_P020743	0.036871	0.00878936	1.26683	up	malY	enzyme that may degrade or block biosynthesis of endogenous mal inducer, probably aminotrasferase [b1622]	TGATTTACGTCCGTTGAATATTGACGACAACGCGTTGCAAAAAGCACTTATCGAACAAGA
A_07_P005341	0.0232654	0.00432835	1.2669	up	appA	phosphoanhydride phosphorylase; pH 2.5 acid phosphatase; periplasmic [b0980]	ATTCACACCAGTGGAACACCTTGCTAAGTTTGCATAACGCGCAATTTTATTTGCTACAAC
A_07_P018057	0.0338111	0.00768226	1.26755	down	greB	transcription elongation factor and transcript cleavage [b3406]	GTGACTCACCGTTTCCGTATTGTCGGCTACGATGAAATTTTTGGCCGTAAAGATTACATC
A_07_P021519	0.0190004	0.00327014	1.26761	up	ybaP	putative ligase [b0482]	AATAATGATATAACGCTGCCCAATACGTTCAGTCAGTCGCTGTACGATGTGCTGATGCAT
A_07_P010602	0.0244164	0.00465461	1.26766	up	yicS	predicted protein [b4555]	TAATGTTGTCAGATGAAAACAATAAACAACATATACGCGAGGCCATCGTGGCGATGGAAC
A_07_P035500	0.0420484	0.0106465	1.26774	down	holE	DNA polymerase III, theta subunit [c_2252]	GAATCTGGCTAAACTGGATCAAACAGAAATGGATAAAGTGAATGTCGATTTGGCGGCGGC
A_07_P019396	0.011064	0.00143757	1.26775	up	fpr	ferredoxin-NADP reductase [b3924]	CCGGTACAGCGATTGGCCCTTATTTATCGATTCTGCAACTAGGTAAAGATTTAGATCGCT
A_07_P001072	0.0436225	0.0112766	1.26782	up	arnT	orf, hypothetical protein [b2257]	GATGACATCATCATGTATCGCCAGACAGGTGAGTTGAAATACGGCCTTAATTATCCGGAT
A_07_P045128	0.0182819	0.00305942	1.26785	up	Z3251	orf, hypothetical protein [Z3251]	AGCCAGGGGCAGAATATCTGGTGCAGAAAATATAGTAAAAAATGATGCAGCCCATTTCTG
A_07_P052396	0.0319141	0.00707321	1.26792	up	lasT	orf, hypothetical protein [Z6006]	TAGCAATATTAATACAACAACCGACGAAAAGTGACACAACGGCAGACCAACATCAACTGC
A_07_P018171	0.0374405	0.00903666	1.26836	up	glgA	glycogen synthase [b3429]	ATAAAGCGGAAAATAAGCGCCAGTTACAAATCGCAATGGGGCTTAAGGTTGACGATAAAG
A_07_P017446	0.0420351	0.0106375	1.26839	down	hsdR	host restriction; endonuclease R [b4350]	TGCAAAGAACCTTTGACGATAATCTCGATACCCTGCTGGGCAAATTCAGCGATTATATCT
A_07_P006442	0.0233269	0.00436071	1.26858	down	fldB	flavodoxin 2 [b2895]	TTACATAACCTCAAGGACGACTCCCCGAAATTAATGGAGCAGTACGATGTGCTCATTCTG
A_07_P058604	0.0375793	0.00913049	1.2686	up	ECs1945	putative DNA replication factor [ECs1945]	AATTTTTGCGGGAACTGTGCGAAGTTGATCTGCTGGTTCTTGATGAAATTGGTATTCAGC
A_07_P036451	0.0209179	0.00375954	1.26863	up		Antigen 43 precursor [c_3655]	GTGACCGCAGGGATATATGGTGCTGCAGGCCATTCTTCCGTTGATGTTAAGGATGATGAC
A_07_P046659	0.0247104	0.0047639	1.26892	up	Z1099	orf, hypothetical protein [Z1099]	AGCGATTTTAGGCGCGAATATTTTCCGTGATTTCTTTGCTGGTATTCGCGATATCGTTGG
A_07_P014857	0.0374304	0.00902403	1.26903	up	uspF	putative filament protein [b1376]	AGATCATTAAAAAATTTAAACTGCCAACCGACAGAGTGCATGTCCATGTTGAGGAAGGCT
A_07_P001197	0.038233	0.00932783	1.2694	up	torS	sensor protein torS [b0993]	GAAGATGCTCAGTTAATGGGGACGGAGAAGATCCACGAATGGCTGGTATTATTTACACAA
A_07_P013578	0.0493068	0.0133248	1.26946	down	yfgG	orf, hypothetical protein [b2504]	GCATGACCCGTATCGTACTGCTCATCAGCTTTATCTTCTTCTTTGGCCGTTTTATCTACT
A_07_P051991	0.029867	0.00642851	1.26971	down	ybhC	putative pectinesterase [Z0943]	CCAGGTACAGATTAACAACGTTAACATTCTCGGTCGTCAGAACACCTTCTTTGTCACCAA
A_07_P063352	0.0257192	0.00507385	1.27073	down	truA	pseudouridylate synthase I [ECs3202]	GTTGATATCAAAGCGAATGCCTTTGTACATCATATGGTCAGGAATATTGTCGGCAGCCTG
A_07_P018730	0.0166556	0.00266964	1.27085	up	chbA	PEP-dependent phosphotransferase enzyme III for cellobiose, arbutin, and salicin [b1736]	GTCCATGCTTGCGCGTGAACTGATTACTGAATTAATTGAGCTTCATGAAAAACTGAAGGC
A_07_P003910	0.0207547	0.00372455	1.27086	down	yjgX	orf, hypothetical protein [b4275]	ATAATTTTCCTGCACATGATGGGTTCTCATCCAAATCCGTGTGACAGCCTTAACTCCTAG
A_07_P013407	0.0147212	0.00219716	1.27112	up	acrD	sensitivity to acriflavine, integral membrane protein, possible efflux pump [b2470]	TTTATCGGCGAAAAACGCCATCCTGATCGTCGAGTTTGCTAACGAGATGAACCAAAAAGG
A_07_P043862	0.0396584	0.00982017	1.27118	down	yajK	putative oxidoreductase [Z0526]	GATATCCGTTCTGTCGATGAACAGGAAGATAAGCCACTGAAAGTCGAAGGGATTGATGTG
A_07_P051024	0.0331206	0.00743974	1.27128	up	Z1290	homolog of Salmonella FimH protein [Z1290]	TTTAGTGTATTACCTGTCTGGTACTATCAATTCACTTGGCTCATGTTCCGTCAATGCCGG
A_07_P004418	0.014861	0.0022342	1.27169	up	ybhS	orf, hypothetical protein [b0793]	TATTACTTTCTCGGGATGCTGGCGATGTTGCTGTGTATGCTGGTGTCAGTGTTTATTCTC
A_07_P007867	0.0446612	0.0116362	1.27181	up	dinB	damage-inducible protein P; putative tRNA synthetase [b0231]	TAAAACCTGATTTACTGATTGCTCGCCAGGGGGTGAAATTAAAGTTCGACGATTTTCAGC
A_07_P011357	0.0188999	0.00324769	1.27185	up	dcuR	putative 2-component transcriptional regulator [b4124]	ATTGCTCGATATCTATATGCAAAAAGAGAACGGGCTCGATTTACTGCCTGTCCTGCATAA
A_07_P011783	0.0222855	0.00407203	1.27188	down	epd	D-erythrose 4-phosphate dehydrogenase [b2927]	GGTATAGTTGACTATACGGAATTGCCGTTGGTCTCTGTAGATTTTAACCACGATCCGCAC
A_07_P006648	0.0442343	0.0115069	1.27221	up	lit	phage T4 late gene expression; at locus of e14 element [b1139]	TGAATTAAAGAAACGTGCACTTGGCATTGCTACGGCAGTGCTTTGTATACAAAGCTTAGA
A_07_P037516	0.0287635	0.00601386	1.27247	up		Hypothetical protein [c_4992]	CAATTTCCCTTCATTGAATGAATGGAGATTTACCCAAAACATTTCGGGCGGGATCGAGTA
A_07_P015168	0.0274165	0.00556909	1.27294	down	yedJ	orf, hypothetical protein [b1962]	GATTTTAACCGCCTGTTATTTTCACGATATTGTGAGCCTGGCGAAAAATCATCCGCAAAG
A_07_P016979	0.0431601	0.0111101	1.27297	down	cysE	serine acetyltransferase [b3607]	TGGATATGGACCAGCATTTCAACGGTATTAACCATACATTTGAGTATGGGGATGGGATCT
A_07_P015930	0.019494	0.00338957	1.27302	up	eda	2-keto-3-deoxygluconate 6-phosphate aldolase and 2-keto-4-hydroxyglutarate aldolase [b1850]	CACTGTTTCCGAACTGATGCTGGGTATGGACTACGGTTTGAAAGAGTTCAAATTCTTCCC
A_07_P060156	0.0318194	0.00701786	1.27316	up	ECs4475	mannitol-specific PTS system enzyme IIABC components [ECs4475]	AGTGAAAGTGAAAGACAGTCTGAAAGACAGCTTTGACGATTCCAGTGCTAACCTGTTCAA
A_07_P000699	0.0261121	0.00518335	1.2737	up	yejF	putative ATP-binding component of a transport system [b2180]	AAATCATTGCAACAAAAGCATCAACTGGCCTATTTGTTTATCAGCCACGATTTGCACGTT
A_07_P000694	0.012023	0.00162105	1.27375	up	yejE	putative transport system permease protein [b2179]	TTATTGTCTTTGCTGATCTTTATTGGTGAAGCCGTCCGCGACGCATTTGATCCTAATAAG
A_07_P042626	0.0367451	0.00873384	1.27442	up	aroC	chorismate synthase [Z3592]	ATCGAAAATACCGATCAGCGTTCTCAGGATTATAGTGCGATTAAGGACGTTTTCCGTCCT
A_07_P007522	0.0285875	0.00595865	1.27445	up	yhjA	putative cytochrome C peroxidase [b3518]	TGGTCGTATGAATGTGACTAAAGAAGAGCGTGATAAATTGCGTCAGAAAGTACCCGGTTT
A_07_P000949	0.0276822	0.00564189	1.27455	down	ubiG	3-demethylubiquinone-9 3-methyltransferase and 2-octaprenyl-6-hydroxy phenol methylase [b2232]	CATTACAACCCGATCACTAATACTTTTAAACTCGGCCCCGGCGTGGATGTGAACTATATG
A_07_P018641	0.0411097	0.0102858	1.27465	up	thrS	threonine tRNA synthetase [b1719]	TGACGCAAAAACTATCAAATGCGGGCATTCGTGTTAAAGCAGACTTGAGAAATGAGAAGA
A_07_P004583	0.0332373	0.00750214	1.27467	down	moeB	molybdopterin biosynthesis [b0826]	AAATCGTCATGTACGATGCGATGACCTGTCAGTTTCGCGAAATGAAACTGATGCGTAATC
A_07_P036952	0.0427017	0.0109049	1.27468	down		Hypothetical protein [c_5269]	CATTAAGCGAAAAATTATTAATCACAATACCGCAGCAGGAATGTTTATGGGAACCGCCGC
A_07_P013879	0.0414574	0.0104408	1.27479	down	truA	pseudouridylate synthase I [b2318]	TTAAAGCGAATGCTTTTGTACATCATATGGTCAGGAATATTGTCGGCAGCCTGATGGAAG
A_07_P042786	0.0393455	0.00969988	1.27491	up	yfeD	orf, hypothetical protein [Z3663]	CGCAATTTTTGTCACGCGAAGGAATTCGTAATTTCCTTGCTCGTCTCGACATAGATGAAT
A_07_P018315	0.0347115	0.00800017	1.27515	up	yhhK	orf, hypothetical protein [b3459]	CATCATTCGATTAGAAAAATTTAGCGACCAAGACCGGATTGACCTGCAAAAGATCTGGCC
A_07_P019721	0.0265004	0.00530369	1.27536	up	pdxJ	pyridoxine biosynthesis [b2564]	ATGAACTGAATATCGGTCATGCCATTATTGGTCGTGCAGTGATGACCGGACTGAAAGATG
A_07_P019806	0.026233	0.00522061	1.27558	down	yfiF	orf, hypothetical protein [b2581]	CAAGGTCAAAGTGATGTATGTCCGCAGTGATGATGATTCTGATAAACGTACCCACAACCC
A_07_P015247	0.0188162	0.00322564	1.27599	up		orf, hypothetical protein [b1980]	AAATGCGATCGTTAGGATCTTACATTGCGTTCAATTTAGAAGGTAGCTCGCAGGAACGTA
A_07_P032095	0.0175951	0.00288405	1.27604	up	baeR	Transcriptional Regulatory protein baeR [c_2605]	ATTCGTCGTTTTTCTGACATTCCGATCGTGATGGTGACAGCAAAAATCGAAGAGATCGAC
A_07_P009034	0.0289756	0.00611839	1.2761	up	yjcO	orf, hypothetical protein [b4078]	GGGAATGATGTTCTTAAACGGTGAAGAAGGTTTTATCGAGAAGAACAAGCAAAAGGCGCT
A_07_P048147	0.0287635	0.00604227	1.27618	up	Z2291	orf Unknown function [Z2291]	TTGCATCAACGCGGCTATGCCAAAATGTTCATGATTTTCAAAGAAGATGAACTTATCGGC
A_07_P009517	0.0257693	0.00508949	1.27635	up	ddpB	putative transport system permease protein [b1486]	TTTCATTTGCTTATGTGCTGGTCAACCTGGTGGTGGATTTGCTCTATTTGTGGATTGATC
A_07_P005436	0.0164673	0.00261908	1.2768	down	dnaN	DNA polymerase III, beta-subunit [b3701]	CGCATCAGGACGTTCGCTATTACTTAAATGGTATGCTGTTTGAAACCGAAGGTGAAGAAC
A_07_P018153	0.0150554	0.00228596	1.27688	down	glpE	protein of glp regulon [b3425]	TTTATGCGTGATAACGACTTTGACACTCCGGTGATGGTGATGTGTTATCACGGCAATAGC
A_07_P019043	0.0245062	0.00470456	1.27689	up	pepQ	proline dipeptidase [b3847]	AAACATCAAATCATCACCGATATGAGTGAAGAAGCGATGGTCGAAAACGATCTTACCGGG
A_07_P018371	0.0405002	0.0100782	1.27689	up	ribC	riboflavin synthase, alpha chain [b1662]	AAATATATTCTGTACAAAGGATTTATTGGCATCGACGGTATTAGCCTGACCGTCGGCGAA
A_07_P034830	0.0451232	0.0118126	1.27691	up	ynbD	Hypothetical protein ynbD [c_1837]	TTGATGAAGTGATTAGTTATATTCGAGCCAGACGCTCGCGGATTGTGCTTAAGGAAGAGC
A_07_P053274	0.029503	0.00631004	1.27693	up	ECs3228	hypothetical protein [ECs3228]	GCAGAATCATTTGCAACAGGTTCCGATCATCAAGTTGTAAACGAACTCAAAGGGGAAAGA
A_07_P000962	0.0284754	0.00591394	1.27698	down	nrdB	ribonucleoside-diphosphate reductase 1, beta subunit, B2 [b2235]	ATAAAGACATTCTCTGCCAGTACGTTGAATACATCACCAATATCCGTATGCAGGCAGTCG
A_07_P018065	0.0315622	0.00694368	1.27743	down	yhgF	orf, hypothetical protein [b3407]	TGGTTCACATCTCTTCATTGTCGAACAAGTTTGTGGAAGATCCGCATACCGTGGTGAAAG
A_07_P039605	0.0204826	0.0036636	1.27761	down		Hypothetical protein [c_4362]	AACAGCTATTTGCAGCAGAGAAATTTGTGCTACTCCAACATGACCAGAACAATCAGCTTA
A_07_P006026	0.0408191	0.0101631	1.27775	down	ygdE	orf, hypothetical protein [b2806]	AAGAAGTGTCACACAATCTGGCGTATATTCAGGCACAGCTTGATGAACATGGCATAAATG
A_07_P016781	0.0147575	0.00220861	1.27776	up	ahpC	alkyl hydroperoxide reductase, C22 subunit; detoxification of hydroperoxides [b0605]	TAAAAACCAGGCATTCAAAAACGGCGAATTCATCGAAATCACCGAAAAAGATACCGAAGG
A_07_P004620	0.036852	0.0087793	1.27782	up	yliE	orf, hypothetical protein [b0833]	GATATTTTCGGTACTGCGGGAAAAATTGTGCGCATTATTTTCGACCTGGCACGCTATAAC
A_07_P042873	0.028008	0.00574259	1.27782	up	Z3787	orf, hypothetical protein [Z3787]	AATTGAGCGTCATATTCTTGGTACTGATGGTAAGAGCAAATCGCTGGACTCGTTACGTAG
A_07_P017210	0.0455888	0.0120144	1.27786	down	gltS	glutamate transport [b3653]	CGATATCGTCAATGCGCTGGTAATTAAGTTGTATTTGATGTTGCCGATTTTTGCCGGTTA
A_07_P009593	0.035449	0.00824249	1.2781	down	ydeP	putative oxidoreductase, major subunit [b1501]	AGAATCGAATCACATGCTAACACTTGATAACCACGATCCATTAAGTGGCATTCCTGGCTA
A_07_P012858	0.0329154	0.0073802	1.27828	down		orf, fragment 2 [b3285]	GAAAATTCATTTTATTCACCAGATCAGCAAGACGTGGCATTGCCATTTCCTGAGCTCCTG
A_07_P004647	0.0155877	0.00241775	1.27843	down	dacC	D-alanyl-D-alanine carboxypeptidase; penicillin-binding protein 6 [b0839]	CGTTTTAATGAGTCTGAGAAATTATTGACCTGGGGTTTCCGCTTCTTTGAAACCGTGACG
A_07_P013752	0.0290217	0.00614787	1.27844	up	yfbT	putative phosphatase [b2293]	CACAGTCTGGAGCAAATTACTGTGACCAAACAGCCAAATGGCGATGTTATTATTCAGTGA
A_07_P003195	0.0427563	0.0109538	1.27871	up		orf, hypothetical protein [b2084]	ATCGTGCTATGAAGGAGGATTCTATCGATGTGGTCAATGGAAGACGGTTACCAGAGATAG
A_07_P018430	0.0480042	0.0128468	1.27879	up	ydhZ	orf, hypothetical protein [b1675]	AAAGCATATTGTTATCGCAGGCGTATTACGTACAGCATTAGCCAATAAACGCATTCAGCG
A_07_P061034	0.0283562	0.00586413	1.27925	up	ECs1608	isocitrate dehydrogenase [ECs1608]	GAAGGCGCTAAACTGCTGAAATGTTCAGAGTTTGGTGACGCGATCATCAAGAATATGTAA
A_07_P014773	0.0320295	0.00711622	1.2793	up	ydaU	orf, hypothetical protein [b1359]	GTCAAAAAGTTTGACCCTCTGGATATTACTTTGCCGAACTGGATTTCTGTCTCGCTTTGG
A_07_P001178	0.0322054	0.00719035	1.27931	up	nuoL	NADH dehydrogenase I chain L [b2278]	GACCTCGCTCTACACCTTCCGTATGATTTTCATCGTCTTCCACGGAAAAGAACAAATTCA
A_07_P008480	0.0431185	0.0110935	1.27932	up	yijP	orf, hypothetical protein [b3955]	TGATTAAAGACTTTAAAGCAGCAAACCCGAACGGTTTCCTGGTTTATTTCTCTGACCACG
A_07_P037546	0.0286912	0.00599196	1.27941	down		Hypothetical protein [c_5012]	ATTATGAGCGTCAATATCAGTGTACCGTTAAATCCGATGATTCGGGTTTGAGTAACGCCG
A_07_P042940	0.0457491	0.0120628	1.27945	down	rluD	suppressor of ftsH mutation [Z3888]	GTTTAGTCGAATCTTTGCAAAGGCGTGAAATTACTCGTGAGTATGAAGCGGTGGCAATTG
A_07_P054996	0.0462672	0.0122481	1.27948	up	ECs2588	flagellar protein [ECs2588]	GGGCGGTTAATTCCGTCGCTGAAAGTACAACGTAATGAAGTGATTGTGAATTATCGCTGA
A_07_P032456	0.0176149	0.00289635	1.27958	up	aroC	Chorismate synthase [c_2875]	CAGCGCAATTAAAGATGTCTTCCGTCCAGGCCATGCCGATTACACTTACGAACAAAAATA
A_07_P000124	0.0281157	0.00578229	1.27959	down	ygjJ	orf, hypothetical protein [b3079]	CATGAAAAATGCCTCTCACGATCCCAGCGACCAAATCTTCCTGATGCAATATTTCTACTG
A_07_P000229	0.0149251	0.00224791	1.27994	down	yqjK	orf, hypothetical protein [b3100]	GTCGTGAATGGCTGGAGACAACAGGCGCTTACGATCGTCGCTGGAATATGCTGCTAAGTC
A_07_P016365	0.0378208	0.00921592	1.27996	up	ylbA	orf, hypothetical protein [b0515]	CTTATTCTTTACAGGCTGGTTATGGTGTAGGGCGTGGTGAAGCGTTCAGCTATATTTACT
A_07_P020882	0.0110478	0.00143367	1.28018	up	nemA	N-ethylmaleimide reductase [b1650]	TATCTGATTGAACAACTGGGTAAACGCGGCATTGCTTATCTGCATATGTCAGAACCAGAT
A_07_P004784	0.029176	0.0062004	1.28071	up	ybjQ	orf, hypothetical protein [b0866]	AGCGATTTTAGGTGCCAATATTTTCCGTGATTTCTTTGCCGGTATCCGCGATATCGTTGG
A_07_P001941	0.0296141	0.00634991	1.28075	up	recA	DNA strand exchange and renaturation, DNA-dependent ATPase, DNA- and ATP-dependent coprotease [b2699]	ACGCCGGATTTCTCTGTAGATGATAGCGAAGGCGTAGCAGAAACTAACGAAGATTTTTAA
A_07_P011101	0.0238246	0.00450321	1.28107	up	murE	meso-diaminopimelate-adding enzyme [b0085]	CTTGATTATCATGGTGATATGGAACACTACGAAGCCGCGAAATGGCTGCTTTATTCTGAG
A_07_P000651	0.0331228	0.00744658	1.2816	down	yeiP	putative elongation factor [b2171]	GGTGATTCAGGTACCAGAATACTTAAGCCCGGGCGAAAAAATTCGTATCCATATCGAAGA
A_07_P035364	0.0150149	0.00227573	1.28174	down	yecH	Hypothetical protein yecH [c_2322]	GCGTTTCTGGCAGCAAAAGGCAAATTTATACCTTCAGAAGAAGGTTTTTCAACCGATCAG
A_07_P000458	0.0181653	0.003016	1.28176	up	yraM	putative glycosylase [b3147]	AAATCATTTCTCACAAATGCGCCAGGTTCAGGGTTTTGAAATCAACGGTAATACCGGAAG
A_07_P057235	0.0284754	0.005919	1.28207	down		hypothetical protein [ECs1095]	TTAAGGACGGTGGCAGAGACTGCCGTATCCGTTCAAATAATTGCTACGGTCAGGTCTCAC
A_07_P005904	0.016957	0.00275927	1.28231	down	cyaY	orf, hypothetical protein [b3807]	AATCAACGGCGGCGTACTGACCATTACCTTTGAGAATGGCAGCAAAATCATTATCAACCG
A_07_P051913	0.0430458	0.0110689	1.28246	down	yaiM	putative esterase [Z0455]	AATCCGTTATCACGAGGGTTACGACCACAGCTATTATTTTGTCTCCAGTTTTATTGGCGA
A_07_P037369	0.0148977	0.00224175	1.28258	up	nadR	Transcriptional regulator nadR [c_5475]	GATCGCAAAGAGTTCCAGAACTTGCTGGTGGAGATGCTGGAAGAGAACAATATCGAATTC
A_07_P003900	0.0411753	0.0103078	1.28268	up	intB	prophage P4 integrase [b4271]	GGTGGGCCGATTTTCTGGATGTAAACAGAGAAAGGTTTATCAGTCCATTTGAATATGCAA
A_07_P045820	0.0388006	0.00950756	1.28278	up	Z4367	orf Unknown function [Z4367]	TAATATTGGCTGGATTATGATCCGGTTTGTGATTGTCAGGATTTTGGCGATCTGGTGCTA
A_07_P004542	0.0394209	0.0097375	1.28324	down	ybiR	orf, hypothetical protein [b0818]	ACTATCACGCTAAAAAGACTGTGTGAGATCCCGGTTAATCGGCTGATTATTTTTGAGGCG
A_07_P014573	0.0183197	0.00307074	1.28334	up	ycjV	putative ATP-binding component of a transport system [b1318]	GAGGAAAATAACATTTCCGCCAAAATTAGCGTGGCAGAATTAACCGGTGCGGAATTTATG
A_07_P007028	0.0225983	0.00415993	1.28402	up	kdsA	2-dehydro-3-deoxyphosphooctulonate aldolase [b1215]	CCGGGACAGATGGGTAATATCGTTGATAAATTCAAAGAAGGCGGCAACGAAAAAGTGATT
A_07_P001896	0.0213786	0.00385396	1.28417	up	emrA	multidrug resistance secretion protein [b2685]	GAAGAAACCGATGACGCATACGTGGCAGGGAATCAAATTCAAATTATGTCTCAGGTGTCT
A_07_P007001	0.0303842	0.00659325	1.28426	down	hemA	enzyme in alternate path of synthesis of 5-aminolevulinate [b1210]	AAACTGGCGAATGCTTATCTTTATAGCGTTGATGATCTGCAAAGCATCATTTCGCACAAC
A_07_P042322	0.0255519	0.00502876	1.28433	up	malY	MalY protein [c_2014]	CGCGTCTATCTGAAAGATAACCTGACGTATATCGCAGATAAAATGAACGCTGCGTTTCCT
A_07_P005253	0.0416806	0.0105251	1.28437	down	yccF	orf, hypothetical protein [b0961]	ACAATGTATTTCAATCATTGGCATTCCTGTCGGCATTGCGAACTTTAAAATTGCCGCTAT
A_07_P020890	0.0222976	0.00407728	1.28441	up	gloA	lactoylglutathione lyase [b1651]	CGGTTATCGCGTTTGTGGAAGATCCGGACGGTTACAAAATTGAGTTAATCGAAGAGAAAG
A_07_P051477	0.0459545	0.0121357	1.2846	up	Z1478	unknown protein encoded by bacteriophage BP-933W [Z1478]	GAAAAAATTTCTGATGAGCAGATTGCCCGTATCAGGGAGATGTATCCGGAAATTGGTGAC
A_07_P041321	0.0205574	0.00368075	1.28469	down	prlC	Oligopeptidase A [c_4297]	TAACGATGTTGATGTCTGGCATCCGGATGTACGTTTCTTCGAACTGTATGACGAGAACAA
A_07_P042559	0.0351215	0.00811096	1.2847	down	truA	tRNA pseudouridine synthase A [c_2863]	TAGATATCAAAGCGAATGCCTTTGTACATCATATGGTCAGGAATATTGTCGGCAGCCTGA
A_07_P018614	0.0295229	0.00632231	1.2848	up	ihfA	integration host factor [b1712]	GAAATGTCAGAATATCTGTTTGATAAGCTTGGGCTTAGCAAGCGGGATGCCAAAGAACTG
A_07_P042916	0.0375793	0.0091258	1.28486	down	Z3849	orf Unknown function [Z3849]	GGGAATATTCTATACACAACGACGGGGGATGTCGTTAGCCACGGGAGATTTATCTCATAA
A_07_P053176	0.0237031	0.00447398	1.28492	up	ECs3167	NADH dehydrogenase I chain G [ECs3167]	TTCTTCCAGGTTTACGATCCGGCTTATTACGACAGCAAAACTGTCATGCTGGAAAGTTGG
A_07_P031728	0.0451232	0.0118144	1.28497	up		Putative 3-hydroxyacyl-CoA dehydrogenase [c_2467]	CATATTTATGGTGCAGGAGCAGATCGCCCGTGCTGAGGATATCGATACGTTGTTTAAAAC
A_07_P034058	0.0307295	0.0066936	1.28498	up	uxaA	Altronate hydrolase [c_3849]	TTTGAAAAACTGGTCACCATGGTCAATGACTTCAAGCAGTACTTTATTGCCCATGACCAG
A_07_P017009	0.0261979	0.00520749	1.28556	down	envC	putative membrane protein [b3613]	TGAATTACGCTGGAAAGGTATGGTTATCGGTGCTTCTGAAGGTACTGAAGTTAAAGCGAT
A_07_P051146	0.0423291	0.0107579	1.28561	down	Z1353	putative antirepressor protein of cryptic prophage CP-933M [Z1353]	TGGTAAATGAAGCGAATATGCTGATTGATTTTGTCCTGGCTGATACAGGCAAAGGGAAAA
A_07_P004246	0.0306777	0.00667396	1.2857	up	galE	UDP-galactose-4-epimerase [b0759]	GATGTCATCATTCTTGATAACCTCTGTAACAGTAAGCGCAGCGTACTGCCTGTTATCGAG
A_07_P016578	0.032159	0.00716686	1.28604	up	tfaX	orf, hypothetical protein [b0563]	CGAATGGCTGGAAGACCGTCACCACACAGTTCTACATCCAGGAATTCAGTGAGTATATTG
A_07_P011033	0.0202137	0.00359721	1.28604	up	sgrR	putative transport protein [b0069]	AATCAAAGAGATCGACTACGATCAGTGGCATACAGGAGAGATCGAAAGTGATATCTGGCT
A_07_P014943	0.0367451	0.00872255	1.28615	up	sdiA	transcriptional regulator of ftsQAZ gene cluster [b1916]	CAGTTACTGGTGCGCGAAAGTCTGATGGCTCTGATGCGTTTAAATGATGAAATAGTGATG
A_07_P011910	0.0276929	0.00565516	1.2864	down	yggU	orf, hypothetical protein [b2953]	CCACAAACAAATTAAAATCATTAATCCGCAACAAATCCCGCCAGAAATCGCGGCGTTAAT
A_07_P015296	0.0107394	0.00136532	1.28686	up	cobU	cobinamide kinase/cobinamide phosphate guanylyltransferase [b1993]	TTGAATGCGTTACCACAATGGTGACTAATCTGTTGTTTGATTATGGCGGCGATAAAGACC
A_07_P000848	0.0304366	0.0066091	1.28734	up	alkB	DNA repair system specific for alkylated DNA [b2212]	ATTTTTCAATTTGGCGGCCTGAAACGAAATGATCCGCTCAAACGTTTGTTGTTGGAACAT
A_07_P019897	0.0373141	0.0089757	1.28748	up	yfiN	orf, hypothetical protein [b2604]	GCACTGACACAAATCTTTAATCTCCCGTTTGATCTTCATAATGGCCATCAGACCACCATG
A_07_P021326	0.0362948	0.00852804	1.28762	down	ybaW	orf, hypothetical protein [b0443]	AGGTGGTAGCGGATGCGCTTATTACGTTTGTTTGTATTGATCTTAAAACGCAGAAAGCAT
A_07_P006631	0.0245919	0.00473101	1.28773	up	icd	isocitrate dehydrogenase, specific for NADP+ [b1136]	ACTTAATTGTTAAAGGTATGGAAGGCGCAATCAACGCGAAAACCGTAACCTATGACTTCG
A_07_P010343	0.0248048	0.00478548	1.2878	up	gnsA	predicted regulator of phosphatidylethanolamine synthesis [b4517]	GAAATTCGCTTCACCGCACGAGAAAAAATGACCGGGCTTGAAAGTTATGATGTCAAAATC
A_07_P046257	0.0088263	0.00100272	1.28784	up	rhsC	rhsC protein in rhs element, interrupted [Z0847]	ACCGATAATAGTTGTGTGGAGAACTGTTTAAAAGGGAAGTTTAAAGAGGTAAGGCCGCGT
A_07_P043776	0.0245062	0.0047018	1.2889	down	Z0461	putative permease hexosephosphate transport [Z0461]	GTCTCATATGTACTGGTTTATGTGATCCGGATTGCGCTTAACGACTGGGGCAATATCTGG
A_07_P009578	0.0179737	0.00296872	1.28914	up	ydeN	putative sulfatase [b1498]	CGCTTAGCGAGGTAAATCAGGAGAAGTTTAACAATATCAAGAAAGCACTAAGCGAAGCGA
A_07_P009097	0.0263565	0.00526412	1.28919	up	paaX	orf, hypothetical protein [b1399]	GCGGGCATTTCATATTCAGCTTTTACTGATCCATTTTTATCGCCGTGTCGTCCTTAAAGA
A_07_P021045	0.036871	0.0088089	1.28924	up	proC	pyrroline-5-carboxylate reductase [b0386]	TGCAGTGATCGAAGCGATGACGAAGTGTATGGAAAAATCAGAAAAACTCAGCAAATCCTG
A_07_P017966	0.0284171	0.00588448	1.2895	up	damX	putative membrane protein; interferes with cell division [b3388]	AAAGAGAATCTGAAAAACTACGTTGTCTATGAAACGACGCGTAATGGTCAGCCGTGGTAT
A_07_P014351	0.0320147	0.00710664	1.28952	down	topA	DNA topoisomerase type I, omega protein [b1274]	AAGACCATGGTTCGCTTTAGCCGTAAAACCAAACAGCAATATGTCTCTTCGGAAAAAGAC
A_07_P019210	0.0245062	0.00470785	1.28955	up	yihY	tRNA processing exoribonuclease BN [b3886]	CTGCTACTGGCGATGTTATTCAGCGGTATATCGAACAATTTGTTGCCAATTCCAACAAGA
A_07_P009389	0.0474499	0.0126727	1.28968	up	yncI	orf, hypothetical protein [b1459]	CATTGGGTGTTAGATGTAAAAATGAATGAAGATGCCAGCCGGATAAGAAGAGGAAACGCA
A_07_P052596	0.0310552	0.00680312	1.29008	down	yedE	putative transport system permease protein [Z3019]	GTTATTTTAAAATTATCCATCTGGAAGGATCGCCATTAACCCGCATCGACGGGATGATGA
A_07_P019668	0.0244396	0.00466513	1.2902	down	glnB	regulatory protein P-II for glutamine synthetase [b2553]	AAAGTGAAAATTGAGATTGTCGTACCGGACGACATTGTCGATACCTGTGTCGATACCATT
A_07_P016974	0.0328731	0.00736627	1.29038	down	yibK	orf, hypothetical protein [b3606]	TACTTTACGAACCAGAAATTCCGCCAAATACTGGCAACATCATCCGTCTTTGCGCTAATA
A_07_P010458	0.0224996	0.00412033	1.29067	up	ydhL	orf, hypothetical protein [b1648]	GTAGTCGTGATGAGCGTTTTAACTGGAATAAAATGAGCGATGGCGAAAAACAAGAGGTGC
A_07_P051338	0.0322054	0.0071901	1.29087	down	ssbW	putative single-stranded DNA binding protein [Z1440]	AATGGTCAGGAAGGATGGCCTTCAATGGATGGTAGCGAAGGAATAAGAATTACCGATATC
A_07_P055169	0.0346135	0.00796998	1.29113	down	ECs2666	cytoplasmic alpha-amylase [ECs2666]	AACCATTCATTTAGGAGAGAATTACGGCAATAAAACCTGGCGTGATTTTCTTGGGAACCG
A_07_P062943	0.0420351	0.0106333	1.29129	down	ECs0410	putative esterase [ECs0410]	AATCCGTTATCACGAGGGTTACGACCACAGCTATTATTTTGTCTCCAGTTTTATTGGCGA
A_07_P015198	0.015176	0.00232079	1.29145	up	yedV	putative 2-component sensor protein [b1968]	GGGCAGATAAAAACAATGTTTTGGTGAAACTGGACTCGCTTTCTCTCAATAAGGAAGTCG
A_07_P050489	0.0181653	0.00301766	1.29149	up	icdA	isocitrate dehydrogenase, specific for NADP+ [Z1865]	GAAGGCGCTAAACTGCTGAAATGTTCAGAGTTTGGTGACGCGATCATCAAGAATATGTAA
A_07_P003851	0.0276119	0.00562382	1.29199	down	yjgP	orf, hypothetical protein [b4261]	GATGTGGACCGTTAACCTGATTTATCTGGCTTTAGCGATTGTTCTCAACCTTTGGGACAC
A_07_P053505	0.0367451	0.00871963	1.29205	down	rluD	suppressor of ftsH mutation [ECs3457]	GTTTAGTCGAATCTTTGCAAAGGCGTGAAATTACTCGTGAGTATGAAGCGGTGGCAATTG
A_07_P041567	0.0284391	0.00589676	1.29255	up		Putative conserved protein [c_0827]	CACGATGCCTTGTTAGATCAGATCCAACACTACCTGATGGATCACTATCACATTGAGCAC
A_07_P017815	0.0168932	0.00273181	1.29256	up	crp	cyclic AMP receptor protein [b3357]	TATGCAAATCAAAATTACCCGTCAGGAAATTGGTCAGATTGTCGGCTGTTCTCGTGAAAC
A_07_P045936	0.0266258	0.00534908	1.29277	up	yraR	orf, hypothetical protein [Z4511]	CCCGAGCATGAAGGTGTGACGATTTTAAGCTCTTCAGAATTACGCAAAAGAGCTGAATAA
A_07_P052149	0.0124291	0.00170118	1.29288	down	envZ	protein histidine kinase/phosphatase sensor for OmpR, modulates [Z4759]	ATCAATAAAGATATCGAGGAGTGCAATGCCATCATTGAGCAGTTTATCGACTACCTGCGC
A_07_P034632	0.0198979	0.00352476	1.29305	down	yhiQ	Hypothetical protein yhiQ [c_4296]	GTTTATCTTGACCCAATGTTCCCGCATAAGCAGAAAAGCGCGCTGGTGAAAAAAGAGATG
A_07_P019547	0.0297955	0.00640097	1.29325	up	iscU	orf, hypothetical protein [b2529]	AGATTAAAGTCAACGATGAAGGTATCATTGAAGACGCGCGTTTTAAAACTTACGGCTGCG
A_07_P014705	0.0294365	0.00628378	1.29373	up	intR	putative transposase [b1345]	TGTGTAACGGAAAACAAAAACCTTATTACTCGGTAAGCAGTTTGGGGGCAAGGTGGAATG
A_07_P051734	0.0294365	0.00628324	1.29398	up	pepN	aminopeptidase N [Z1280]	TATTTACAACGCGAATTACCAGAGCGAGTACCGTGTTGAGCATGAAGATATTGCAAAACG
A_07_P004028	0.0372575	0.008957	1.29403	up	sgcR	putative DEOR-type transcriptional regulator [b4300]	TATTGCACAGCGTTATCAGCGAGCCGGATGTCAGTTGTTTTTACCTCATTCAATAAAGTG
A_07_P053453	0.020698	0.00371155	1.29435	up	ECs3386	hypothetical protein [ECs3386]	AATTGAGCGTCATATTCTTGGTACTGATGGTAAGAGCAAATCGCTGGACTCGTTACGTAG
A_07_P059691	0.0122106	0.00166297	1.29442	up	ECs4033	hypothetical protein [ECs4033]	CCCGAGCATGAAGGTGTGACGATTTTAAGCTCTTCAGAATTACGCAAAAGAGCTGAATAA
A_07_P030428	0.0276929	0.00565236	1.29446	down		Probable lysozyme from lambdoid prophage Qin [c_3180]	TTCAAATAATTGTTACGGTCAGGTTATTCGTCGTGACCAGGAGAGTGCATTAACCTGCTG
A_07_P006461	0.0138741	0.00202199	1.29455	up	yqfA	putative oxidoreductase [b2899]	CTGGGTATTCTGTTTAAACTGACCATCGCGCACCGATTCAAAATTTTATCTCTGGTGACC
A_07_P059378	0.0468122	0.0124259	1.29461	down	ECs0019	hypothetical protein [ECs0019]	ATTCCTCTATTTATTCGCCCGCGTACATATGGAAACAATGTCTCAAGCGGGCAAATAATG
A_07_P014196	0.0318194	0.00702191	1.29482	down	fryA	putative PTS system enzyme IIA component, enzyme I [b2383]	GAATATCTTTGTTGATCAGGATTTTAGCAATAAAGAGCAGGCGATCCAGTTCCTGTGCGG
A_07_P007143	0.0113283	0.00148886	1.29484	up	adhE	CoA-linked acetaldehyde dehydrogenase and iron-dependent alcohol dehydrogenase; pyruvate-formate-lyase deactivase [b1241]	GAAACAGATTCTGCTGGATACCTACTACGGTCGTGATTATGTAGAAGGTGAAACTGCAGC
A_07_P035369	0.0453335	0.0119039	1.29523	up	sdiA	Regulatory protein sdiA [c_2330]	ATACCCATTCTTAGTGATGAACTGCAATTAAAAATGCAGCTACTGGTGCGCGAAAGTCTG
A_07_P013532	0.0264034	0.00527708	1.29524	down	yfgD	putative oxidoreductase [b2495]	ATTGATGCGCCAGAAAGAGGATCTTTATAAAGAACTGAACCTGGCTGACAGTTCGCTTAG
A_07_P063266	0.0182728	0.00305492	1.29528	down	ECs2614	hypothetical protein [ECs2614]	CGTTTCTGGCAGCAAAAGGCAAATTTATACCTTCAGAAGAAGGTTTTTCGACCGATCAGA
A_07_P034061	0.0196838	0.00344147	1.2954	down	yqjK	Hypothetical protein yqjK [c_3858]	CAGTAAAGTCGAACGTGAACGACGTAAGGCGCAACTGCTTAGCCAGATCCAGCAACAACG
A_07_P054057	0.0258826	0.00512017	1.29679	down	ECs0477	putative oxidoreductase [ECs0477]	GATATCCGTTCTGTCGATGAACAGGAAGATAAGCCACTGAAAGTCGAAGGGATTGATGTG
A_07_P052507	0.0228579	0.00422949	1.29717	down	rnb	RNase II, mRNA degradation [Z2514]	CAGCCAGGAAAACGGCACCGTACAAATTAAAGGTGAAACGGTTTATAAAGTAACTGACGT
A_07_P005271	0.0154413	0.00237816	1.29762	up	yccU	orf, hypothetical protein [b0965]	GTGATGAAATATCTACTCGACCAGGGGTATCACGTCATTCCGGTTTCGCCAAAAGTTGCC
A_07_P031240	0.00887885	0.00101794	1.29796	up	ylbA	Hypothetical protein ylbA [c_0629]	CGCATTCATTATGAAGGCATGGACGATGTTATTCTGCTGGATTTTCTGCCCAAAGAGTTA
A_07_P043813	0.0187228	0.00318709	1.29827	up	Z0489	unknown [Z0489]	TACTTTTATTTGTCGATAAACCCGATCTTTCGCAGTTACGGGATTTAGTGAAAACCGGGG
A_07_P054237	0.0134921	0.00192927	1.29835	up	ECs2032	ribosomal-protein-serine N-acetyltransferase [ECs2032]	TTGCATCAACGCGGCTATGCCAAAATGTTCATGATTTTCAAAGAAGATGAACTTATCGGC
A_07_P021245	0.0196838	0.00344379	1.29838	down	yajQ	orf, hypothetical protein [b0426]	AGAAGAAAATCGTCAAGATGATCAAAGACAGCAAACTGAAAGTGCAGGCGCAAATTCAGG
A_07_P015990	0.0357669	0.00836507	1.29844	up	yebB	orf, hypothetical protein [b1862]	CTAATCAACGCTATGCTATAAAGCGATTAGACGCTGGGCTGACAGAACGACAAAAACAAC
A_07_P000804	0.0267446	0.00538531	1.29854	up	napB	cytochrome c-type protein [b2203]	CCAATGATCCCGCATAGCGTTGAAGGTTATCAGGTAACGACCAATACCAATCGCTGCTTG
A_07_P038427	0.0433156	0.0111678	1.29868	down		Putative single-stranded DNA binding protein of prophage [c_1541]	TGATGGAAATGGTCAGGAAGGATGGCCTCCAATGGATGGTAGTGAAGGAATAAGAATTAC
A_07_P004222	0.0140701	0.00207701	1.29919	up	yjiP	orf, hypothetical protein [b4339]	ATAATGATGGATATATAAAAGGGGAGCAGCGCATTCTTCGATTGTTGTTGCAGAATGGGG
A_07_P000355	0.0319095	0.00705047	1.29922	up	garL	orf, hypothetical protein [b3126]	AACAAGAACATCACTATTCTGGTCCAGATAGAAAGTCAGCAGGGCGTAGATAACGTCGAT
A_07_P003339	0.00941334	0.00111423	1.29989	up		molybdate metabolism regulator, first fragment [b2115]	ATGTCATTATTATTCTGCCGTCTGGCATTGCACCTAGCTACTTGGAGCAATATTCCAGAT
A_07_P006156	0.0299323	0.00645733	1.29991	down	lplT	putative resistance proteins [b2835]	GTAAGTTAGTGAAAGCTAACGGTTTAATGGAAGCTTCTACCATAGCGGCGATTTTGCTCG
A_07_P056153	0.0287635	0.00602433	1.29996	down	ECs3685	phosphatidylglycerol-prolipoprotein diacylglyceryl transferase [ECs3685]	CTAAACGTTCCTTCTTCCAGGTTTCTGATTTTATCGCACCACTCATTCCGTTTGGTCTTG
A_07_P013305	0.0253091	0.00495163	1.29999	up	yffR	orf, hypothetical protein [b2449]	AGAATGCGCCAACGTAGCAGAAAACAACGGCTTTGTTTTGGTAGGTAGAGTATTTGAAAA
A_07_P009148	0.0274452	0.00557865	1.30001	up	ynbD	putative enzymes [b1411]	TATGTTACGGACACTGTAAAACCGTTAATGAAGCGATTAGCTATATTCGAGCCAGACGCC
A_07_P042301	0.0413402	0.0103945	1.30031	up	ynfE	Putative dimethyl sulfoxide reductase chain ynfE precursor [c_1977]	AATCCACTTAAAACGCCTTCCGGTAAGATTGAAATTTATTCCAGCAAGCTGGCGGAAATT
A_07_P007343	0.0245062	0.00470681	1.30079	down	nikR	orf, hypothetical protein [b3481]	GAAATCGCCGTGTTGAAAGGTGACATGGGTGACGTGCAGCATTTTGCCGATGACGTTATC
A_07_P048408	0.0113456	0.00149422	1.30129	up	Z2398	unknown protein encoded within prophage CP-933R [Z2398]	ACAATCAGCAGAATATCTATCATCGTTGGTTGAAAGGTGAAACGAATGCGCAAAGGGAAA
A_07_P019311	0.0458365	0.0120921	1.30171	up	rhaT	rhamnose transport [b3907]	TATGACTACATCAGTTGGATGCTGCATATGAGTTTCTATGTATTGTGCGGCGGTATCGTC
A_07_P004926	0.0180276	0.00298007	1.30191	up	dmsC	anaerobic dimethyl sulfoxide reductase subunit C [b0896]	CAGCTAAAAGGTTATCAGCCTGCGGTTCCGCTACTTTCTGTATCATTCATTCTGCTTCTG
A_07_P015568	0.0333119	0.00753711	1.30194	up	ydjK	putative transport protein [b1775]	CAATTGCTATCGCCACCATTGGAATCGAAACCAAAGGTGTCTCCGTTGAAAGTTTAAGTA
A_07_P032122	0.0167005	0.00268798	1.30217	up	yegR	Hypothetical protein yegR [c_2613]	CACCGAAGCCGAAGCTTCTTTAGCCAGGGGTAGAATATCTGGTGCAGAAAATATAGTAAA
A_07_P018964	0.0367451	0.00869953	1.30232	up	udp	uridine phosphorylase [b3831]	TTTAAAGGTTCTATGGAAGAGTGGCAGGCGATGGGCGTAATGAACTATGAAATGGAATCT
A_07_P015896	0.0257981	0.00509996	1.30234	down	exoX	orf, hypothetical protein [b1844]	GGTTATTTAATAACCTGGACAGCATGAGCCCGGAGCTGCGTTTAACACTGAAACATTATC
A_07_P003737	0.0329625	0.00739973	1.30252	down	nrdG	anaerobic ribonucleotide reductase activating protein [b4237]	CAGGTTGTTGATTTGATTAACGTGCTGGTCGACGGCAAATTTGTGCAGGATTTAAAAGAC
A_07_P015271	0.0232654	0.00433793	1.30258	up	cbl	transcriptional regulator cys regulon; accessory regulatory circuit affecting cysM [b1987]	AGTTGAGGATATCAAGCGGCAGGTGATGGAAAGCAGTGAAGAGGAAATTGATTATCAGAT
A_07_P001060	0.0423261	0.0107514	1.30259	up	arnC	putative sugar transferase [b2254]	GTTTACTTTTATTGGCGCTCAGTTTATCGGCATGGGATTACTCGGTGAATATATCGGCAG
A_07_P041956	0.01213	0.00163879	1.30287	up	yiiD	Hypothetical protein yiiD [c_4835]	CAAACAGAAGAAGAATTAGAGCGTTACTATCAGTTTCGCTGGGAAATGTTGCGTAAGCCC
A_07_P002719	0.0225983	0.00415487	1.30302	up	fhuC	ATP-binding component of hydroxymate-dependent iron transport [b0151]	AGGAATACACGAATCATTCCGATACCACTTTTGCACTGCGTAATATCTCCTTTCGTGTGC
A_07_P041711	0.0465429	0.0123291	1.30365	up	gcvH	Glycine cleavage system H protein [c_3484]	TGAGCAACATACCAGCAGAACTGAAATACAGCAAAGAACACGAATGGTTGCGTAAAGAAG
A_07_P000185	0.0204625	0.00365529	1.30366	up	uxaA	altronate hydrolase [b3091]	TCACCATGGTCAACGACTTCAAACAGTACTTTATTGCCCATGATCAGCCGATCTATGAAA
A_07_P062880	0.0451232	0.011818	1.30383	up		predicted protein []	CACCAGAACAAATCGAAATACGTGAGCTGAGGAAAAAGCTACAACGCATTGAAATGGAGA
A_07_P052874	0.0319141	0.00706481	1.30408	down	ECs2976	hypothetical protein [ECs2976]	CGGTCAGAAAATACACTGGCGATAAAGAAGGAAAAAGACACGCTATTGTCAACGGTGTTC
A_07_P019992	0.0149424	0.0022627	1.30415	down	alpA	prophage CP4-57 regulatory protein alpA [b2624]	GTCGGATGGATTGAGGCCGAGATTGATGAGTGGTTATCACAACGCTGTAAACTTATTTGA
A_07_P052679	0.0284754	0.00591962	1.30461	up	nuoE	NADH dehydrogenase I chain E [Z3544]	GAACTGTGATAAAGGGCCAAACATGATGATCGATGAGGACACTCACGCGAATCTGACCCC
A_07_P011711	0.0303395	0.00656457	1.30463	up	yjfY	orf, hypothetical protein [b4199]	AGGCGTGATTTATATCAATCATAATTTCGCCACTGAAAGCGAAGCACGTCAGGCATTAAA
A_07_P051752	0.0139614	0.00204767	1.30467	up	ynfC	orf, hypothetical protein [Z2572]	ATGCAGATGGAATATCGCTATGATGATCAGGGTTATCCACTGGGTAAAACCACGAAAAGT
A_07_P055317	0.0340011	0.00774855	1.30469	down	ECs2743	putative holin protein [ECs2743]	TTTGGCCTGCTGACGTATCTGACTAACCTGTATTTCAAAATCAGAGAGGACCGTCGTAAG
A_07_P053371	0.0246831	0.00475528	1.30501	up	ECs3275	hypothetical protein [ECs3275]	CGCAATTTTTGTCACGCGAAGGAATTCGTAATTTCCTTGCTCGTCTCGACATAGATGAAT
A_07_P061804	0.047862	0.0127957	1.30525	up		hypothetical protein [ECs5301]	CAGAGAGCGAATAATGACGATTGCAGAGCGAATTCATAATGACGATTGCAGAGCGAATTC
A_07_P017113	0.0473592	0.012642	1.30526	down	coaD	putative enzyme of lipopolysaccharide synthesis [b3634]	AAAGTGTGTTTCTGATGCCGTCGAAAGAGTGGTCGTTTATCTCTTCATCGTTGGTGAAAG
A_07_P020052	0.0424082	0.0107848	1.30552	up	yfjS	orf, hypothetical protein [b2636]	TACGGACCCGTATACGAAAGAAAAATACTTCGAATATTCCCATGACGGCAAACTGATGGG
A_07_P007401	0.0221643	0.0040348	1.30562	down	pitA	low-affinity phosphate transport [b3493]	AAGTATTAAGTATTTTCGGTTCTCTGATCGTTTCCCCTATTGTCGGCCTGGTGTTTGCTG
A_07_P013758	0.00632521	0.000598098	1.30565	up	yfbU	orf, hypothetical protein [b2294]	CATTATGGAGATGTATCATGCGTTGCATGTTTCCTGGTCTAATTTGCAGGACCAGCAATC
A_07_P005379	0.0323734	0.00723227	1.30588	down	gfcA	orf, hypothetical protein [b0987]	GACGTTGGCAGTTGTTGCAGCAAATGACAGTGGCGATGGCGGTTCTCATAACACCTCAAC
A_07_P008783	0.0345095	0.00793014	1.30619	up	yjbG	orf, hypothetical protein [b4028]	AAATTCAGGCGTTGAAAGTGACGGGCAGGCAAAAAATCAATCTTGATCCCGATATCGTCC
A_07_P005587	0.0167005	0.00268588	1.3062	down	atpG	membrane-bound ATP synthase, F1 sector, gamma-subunit [b3733]	AGCTTTACATTGTCAGCAACAAATTTATTAACACCATGTCTCAGGTTCCGACCATCAGCC
A_07_P043375	0.0346027	0.00796098	1.30637	up	yafM	orf, hypothetical protein [Z0288]	GTAACGCCATTATTAACGTTAAGCGAGACAGACCTTTTGAAATTAACGCCTGGGTCGTTT
A_07_P015602	0.0290862	0.0061734	1.30662	down	mipA	orf, hypothetical protein [b1782]	TTAGGTGGTGGTTACTACCTGTGGAATGACGCAACGGATAAACTTTCAATTACCGCTTAC
A_07_P002588	0.0367451	0.00871331	1.30694	down	hpt	hypoxanthine phosphoribosyltransferase [b0125]	AAAGATCTGGATGAAGATATCCGTGGCAAGGACGTGCTGATTGTTGAAGATATCATCGAC
A_07_P017107	0.0257693	0.00509075	1.30718	down	waaA	3-deoxy-D-manno-octulosonic-acid transferase [b3633]	CAAAAAATAATCAGGTGACCGTTACCGGTAGCCTGAAATTCGATATTTCTGTAACGCCGC
A_07_P012127	0.0161702	0.00254681	1.30723	up		orf, hypothetical protein [b2999]	AAGGTTTATGAGGCGTATATCTATCCGGGGGTTAATCACGGATTCCATAATGATTCCACG
A_07_P000008	0.00856272	0.000954132	1.30728	down	htrG	orf, hypothetical protein [b3055]	TGATCAACGGGTTAAAAGAAGAAAATCAGAAACTGAAAAACGAGCTGATTGTCGCGCAGA
A_07_P060031	0.0263233	0.00525152	1.30729	down	ECs4370	oligopeptidase A [ECs4370]	CTAAAGAGCGTAAAGATGTTGATGTCTGGCACCCGGATGTACGTTTCTTCGAACTGTATG
A_07_P002034	0.0168932	0.00273393	1.30732	down	hycI	protease involved in processing C-terminal end of the large subunit of hydrogenase 3 [b2717]	CCGTTGAATTACCTTATCGACCAGTTGAAAGAAGATATTGGCGAAGTGATTTTCCTCGGC
A_07_P010756	0.00887885	0.00101688	1.30771	down	yaaI	orf, hypothetical protein [b0013]	ATTAACAGCGATAACGACAATAAACGCTGCGTCTCAAAAATCACCTTTTCGGGTCATACG
A_07_P019385	0.0252063	0.00490409	1.30801	down	yiiR	orf, hypothetical protein [b3921]	CGATCTTGGTGCGTTTGTTGGCACACAAGGCGAAAATAAATATGGTAAAGATACTCAGGA
A_07_P005880	0.0176149	0.00290062	1.30838	up	hemY	a late step of protoheme IX synthesis [b3802]	CTTATTGAATGTGACGATCATGATACTGCCCAGCAAATTATCATCGATGGCCTGAAACGC
A_07_P016905	0.0254827	0.00500639	1.30862	down	yibF	putative S-transferase [b3592]	TTTGATTCGCCGATCATCGCTGAATATATTGAATTAATGAATGTCGCTCCGGCGATGTTG
A_07_P001045	0.0197114	0.0034676	1.30938	up	nudI	orf, hypothetical protein [b2251]	TAAAACCTGAAGATCTGGTGCATTATGATTTGAATGTCGCCACCCGAAAAACGTTACGTT
A_07_P014958	0.0115312	0.00152729	1.30971	up	dcyD	putative 1-aminocyclopropane-1-carboxylate deaminase [b1919]	TTGACGGTATCAGTCAGAAACGCTTCAAAGATGAAGGGCCGATTCTGTTTATTCATACCG
A_07_P015366	0.0107341	0.00136257	1.30979	up	yeeA	orf, hypothetical protein [b2008]	GTTGCTCAATAACCACCATGACCTGAAGGTTGTGGAAACACCAATCTATGGTTATGTGTG
A_07_P016493	0.0211967	0.00381252	1.30983	up	ybcL	orf, hypothetical protein [b0545]	GGGCTCTAAAAACTGAAAAGATTCCTGTAGATTCTAACTCCAGCGGAGCGTTAGTTGGTT
A_07_P002511	0.0436872	0.0113052	1.30994	up	ampD	regulates ampC [b0110]	CTGTTTGATTCGCCGTGATGGTGAAATAGTCCAGTATGTTCCTTTCGATAAACGTGCATG
A_07_P009910	0.0155754	0.00240942	1.31004	up	nagB	glucosamine-6-phosphate deaminase [b0678]	CTCGTTTCTTTGATAACGATGTTAATCAGGTGCCAAAATATGCCCTGACTGTCGGTGTTG
A_07_P011829	0.0221863	0.00404485	1.31024	up	yggG	orf, hypothetical protein [b2936]	CAACAATATCAACGGTCAGCCGGTAAATTACAAAGTGTATATGGCGAAGGATGTGAACGC
A_07_P058593	0.0155877	0.00242233	1.31037	up	ECs1943	hypothetical protein [ECs1943]	ACAATCAGCAGAATATCTATCATCGTTGGTTGAAAGGTGAAACGAATGCGCAAAGGGAAA
A_07_P008405	0.0260868	0.00517477	1.31059	up	lacA	thiogalactoside acetyltransferase [b0342]	GCGTTCCTTGTCGGGTTATTCGCGAAATAAACGACCGGGATAAGCACTATTATTTCAAAG
A_07_P018685	0.012159	0.00164767	1.31083	up	yniC	putative phosphatase [b1727]	GTTTTGTATTAGCAGACGTCAAACTTTCATCGCTGACAGAACTCACCGCAAAAGACCTTC
A_07_P007728	0.0222261	0.00405815	1.31112	down	glyQ	glycine tRNA synthetase, alpha subunit [b3560]	TTTACAGCACTACTATCAGTTCCAGGTGGTCATTAAGCCATCGCCGGACAATATTCAGGA
A_07_P031027	0.0236454	0.00444276	1.31128	up	lacZ	Beta-galactosidase [c_0459]	ATTTAACCGCCAGTCAGGCTTTCTTTCACAGATGTGGATTGGCGATGAAAAACAACTGCT
A_07_P021126	0.0294197	0.00626416	1.31156	up	malZ	maltodextrin glucosidase [b0403]	CATTTATTACGGTGATGAAGTAGGACTGGATGGCAAAAACGATCCGTTTTGCCGTAAACC
A_07_P058136	0.0336607	0.0076435	1.3122	down	ECs1711	hypothetical protein [ECs1711]	GACCATTAATGTGGGTGATGCTGCCATTGGCATTGTGACGCTAGGTATTCTTGTTTTCTG
A_07_P018317	0.0487959	0.0131185	1.31238	down	livJ	high-affinity amino acid transport system; periplasmic binding protein [b3460]	ATATTCTTGAGAAAGTGAAACCGCAGCGTATTGCTATCGTTCACGACAAACAGCAATACG
A_07_P003931	0.0111406	0.00145095	1.31279	up	yjhC	putative dehydrogenase [b4280]	GCTGCCACTCTTTCAAGATCGCAGGACAGGAAAGTGAAAATCAGTGAGATCATTAAACAT
A_07_P051877	0.00654485	0.000637566	1.31289	up	cutF	copper homeostasis protein [Z0204]	AAGCGATAGTGACAGCGATGGCTGTAATCAGCCTCTTTACTCTGATGGGTTGTAATAATC
A_07_P019212	0.0251439	0.00488167	1.31344	up	dtd	orf, hypothetical protein [b3887]	ACTTTTGGTGTTATTGGGTGTCGAAAAGGATGACGACGAACAGAAAGCAAACCGTCTGTG
A_07_P008618	0.0451305	0.0118322	1.31348	up	thiG	thiamin biosynthesis, thiazole moiety [b3991]	AATGTTACGTATTGCGGACAAAACGTTTGATTCACATCTGTTTACCGGCACAGGGAAATT
A_07_P062208	0.0413402	0.0103647	1.31354	down	ECs1219	putative small subunit terminase [ECs1219]	GAATAACATTACTGGACTGGTGCCGGAAGAAAAAGATTAATTACAACACCGCCAGAACCC
A_07_P012987	0.0208296	0.00374082	1.31358	down	rpmC	50S ribosomal subunit protein L29 [b3312]	CACCTGTTGAAGCAAGTGCGTCGCGATGTCGCACGCGTTAAGACTTTACTGAACGAGAAG
A_07_P013612	0.0244164	0.00465739	1.31428	up	der	putative GTP-binding factor [b2511]	ACGCCAACCCAGATGCGTAAACGTAAGCGTCTGATGAAGCACATCAAGAAAAATAAATAA
A_07_P000534	0.0278532	0.00570327	1.31483	down	deaD	inducible ATP-independent RNA helicase [b3162]	TGGTAGTTAACTACGATATCCCGATGGATTCTGAGTCTTACGTTCACCGTATCGGTCGTA
A_07_P010243	0.022708	0.00419249	1.31505	up	zitB	putative transport system permease protein [b0752]	CTACCTGATGGATCACTATCAGATTGAGCACGCCACCATTCAGATGGAATATCAACCTTG
A_07_P062186	0.0255519	0.00503042	1.31513	down	ECs1214	putative antirepressor protein [ECs1214]	TGGTAAATGAAGCGAATATGCTGATTGATTTTGTCCTGGCTGATACAGGCAAAGGGAAAA
A_07_P014762	0.0169138	0.00274763	1.31544	up	ydaS	orf, hypothetical protein [b1357]	CGACGTTCGGCATGTTGTTCGCAGAATATGTCAGTGAAGCAACTAAATGACAGTAACAAA
A_07_P004591	0.00894921	0.00103981	1.31579	up	iaaA	putative asparaginase [b0828]	TTAATCGCTATCGACCATGAAGGGAATGTCGCGCTACCGTTTAACACCGAAGGAATGTAT
A_07_P001544	0.047176	0.0125699	1.31592	up	yceM	putative virulence factor [b1068]	TAAGAATGGATAAACATCGTAGCAATAGCGTCGGGCCACACGATCTTTATTTCACGTTGC
A_07_P007124	0.0451305	0.011828	1.31627	down	hns	DNA-binding protein HLP-II [b1237]	CCAGCTGTAATCAAAAAAGCAATGGATGAGCAAGGTAAATCCCTCGACGATTTCCTGATC
A_07_P005212	0.0254458	0.00499221	1.31646	down	rmf	ribosome modulation factor [b0953]	CTCAAAAGAAATGTGTCCCTATCAGACGCTGAATCAAAGGTCACAATGGCTGGGAGGCTG
A_07_P002320	0.0429832	0.0110353	1.31657	up	ygcW	putative oxidoreductase [b2774]	ATAATATTCAGGTAAATGGTATCGCCCCTGGCTATTATGCAACAGATATTACGCTGGCGA
A_07_P013610	0.0129729	0.00182326	1.31697	up	yfgJ	orf, hypothetical protein [b2510]	TTATTGAAATGAAAGCTCTTTGTCCAGACTGCCATCAACCGTTGCAGGTGTTAAAAGCCT
A_07_P002609	0.0158936	0.00249108	1.31704	up	yadI	putative PTS enzyme II B component [b0129]	ATTATTAAGCCACAAACACTCCCGTTGCGAAGTGATTTCTGGTGTCACGTTACCGTTAAT
A_07_P014291	0.0237031	0.00447335	1.31743	up	trpB	tryptophan synthase, beta protein [b1261]	TATCTTAACAGCACTGGACGCGCTGATTACGTGTCTATTACCGATGATGAAGCCCTTGAA
A_07_P000340	0.0437007	0.011316	1.31763	down		orf, hypothetical protein [b3122]	CTACGCCATCTCTGCAATATATTGAATTTGCGTGCTTTTGTAGGCAGGATAAGGCGTTCA
A_07_P017570	0.0321372	0.00715326	1.31769	up	yjjU	orf, hypothetical protein [b4377]	GTGACATTCAGCAATTTATTGAGAAACCACCGGGCAAGCTGCGGATATTCGAAATTTATC
A_07_P012413	0.0133441	0.00189541	1.31841	down	ispB	octaprenyl diphosphate synthase [b3187]	GTTGATCGACGATTTACTCGATTACAATGCCGATGGCGAACAGTTAGGTAAAAATGTCGG
A_07_P015931	0.01833	0.00307834	1.31911	up	edd	6-phosphogluconate dehydratase [b1851]	ATAAACTCATGCCGCCACTTGGTGTATTATTGGACCGGTGTTTCAAAATTGCGTTAGTTA
A_07_P007422	0.0126551	0.00175449	1.31941	down	yhiQ	orf, hypothetical protein [b3497]	GATGTTCCCGCATAAGCAGAAAAGCGCGCTAGTGAAAAAAGAGATGCGTGTCTTTCAGTC
A_07_P018073	0.0176149	0.00290227	1.31982	up	feoB	ferrous iron transport protein B [b3409]	AAATATTCAGGACGAAGAGTTCAATCCGGCAGAATTTAACCTCGGTGAAGAGCTGTTCAG
A_07_P000199	0.00887885	0.00101919	1.31983	up	exuR	negative regulator of exu regulon, exuT, uxaAC, and uxuB [b3094]	GAAAACACCAAGATCATGTTATTTAACGAAACCAGCGACGACTTCGAGTTCAATGCCGAC
A_07_P013164	0.0104621	0.00130812	1.31992	up	cysM	cysteine synthase B, O-acetylserine sulfhydrolase B [b2421]	AAGGAAAGCTGCTCGATCAGTTCAATAATCCCGATAACCCTTATGCGCATTACACCACCA
A_07_P037364	0.0134373	0.00191596	1.32004	up	smp	Protein smp precursor [c_5472]	GATAACACCACTAACATTTTACGCCTGATGTTGCTGCTCTCACTGGCAATCGGCGTAGTG
A_07_P010075	0.0121627	0.00165231	1.32019	up	ybgJ	putative carboxylase [b0711]	AACAGGTTGTTGAATTGCACTCCTCCGTGGAATACGTGGTCTGGTTTTTAGGTTTTCAAC
A_07_P062631	0.0225983	0.00415871	1.32046	up	ECs1328	hypothetical protein [ECs1328]	CCCAACGTTACTCTAAAGAGTTCAAAGCCGAAGCTGTCAGAACGGTTCTTGAAAATCAAC
A_07_P062845	0.048892	0.013151	1.32094	up	ECs4095	putative N-acetylmannosamine kinase [ECs4095]	AATCTTGGTGGATTGCTACACTTTCCGTTAGTCAAAACGCTGGGGCAACTTACCGATTTG
A_07_P019449	0.00559496	0.000484896	1.32115	up	cytR	regulator for deo operon, udp, cdd, tsx, nupC, and nupG [b3934]	GAAAGTCCCGGAAGACCTTTCCATAATCGGTTTTGATAACATCGACCTGACGCAATTTTG
A_07_P062907	0.00821601	0.000898731	1.32128	up	ECs0194	copper homeostasis protein [ECs0194]	AAGCGATAGTGACAGCGATGGCTGTAATCAGCCTCTTTACTCTGATGGGTTGTAATAATC
A_07_P063602	0.0236742	0.00446106	1.32147	up	ECs4612	acetolactate synthase I large subunit [ECs4612]	GAAAAATCAACTTTATGCAGATTGCCGCCGGATTCGGCCTCGAAACCTGTGATTTGAATA
A_07_P012133	0.0414574	0.0104461	1.3218	up		orf, hypothetical protein [b3000]	TTATCCGGGAAATGATGATAAAGGTCGTGAGCTGCAACAGCAGGTTGATCCAACAAACTG
A_07_P014191	0.0136304	0.00196174	1.32201	down	ypdC	putative ARAC-type regulatory protein [b2382]	GATGATTTTGCAGAAATATCATCTGTCAATTCATGAAGTGGCACAGCGTTGCGGTTTTCC
A_07_P052541	0.00993737	0.0012146	1.32201	up	Z2756	putative phosphatase [Z2756]	CACGTTTTGTATTATCAAACGTCAAACTCTCATCGCTGACAGAACTCACCGCAAAAGACC
A_07_P050004	0.0309377	0.00676419	1.32269	down	corA	Mg2+ transport, system I [Z5333]	TTGGCAGATGAAATTGAAAATATCTATAGCGACCTGGAGCAATTGAGCCGGGTGATTATG
A_07_P008412	0.0326526	0.00731241	1.32376	up	lacZ	beta-D-galactosidase [b0344]	AACCTTATTTATCAGCCGGAAAACCTACCGGATTGATGGTAGTGGTCAAATGGCGATTAC
A_07_P015365	0.0152723	0.00234382	1.32401	up	yeeX	putative alpha helix protein [b2007]	AAGAACAAACTGCAACGTGAAATTCAGGACGTTGAGAAAAAGATCCGTGACAACCAGAAG
A_07_P002786	0.011317	0.0014843	1.32406	up	dapD	2,3,4,5-tetrahydropyridine-2-carboxylate N-succinyltransferase [b0166]	CAAAAGATGGCAAATACAGCCTCTACTGTGCGGTTATCGTTAAGAAAGTTGACGCGAAAA
A_07_P049185	0.028273	0.00582892	1.32429	up	murD	UDP-N-acetylmuramoylalanine-D-glutamate ligase [Z0098]	TTTACGAAAATGCGAAAGTTTGTGTCGTCAATGCTGATGATGCCTTAACAATGCCGATTC
A_07_P012528	0.036852	0.0087776	1.32438	up	arcB	aerobic respiration sensor-response protein; histidine protein kinase/phosphatase, sensor for arcA [b3210]	GGAGTCGAATCTGACGGCGCAGGATAAAAAAGGCATTGTTGAGGAAGGACATAAAATTAA
A_07_P018749	0.0148439	0.00222943	1.32485	up	nadE	NAD synthetase, prefers NH3 over glutamine [b1740]	CGTACCTCAACAGGTCGCCAGAACAATAGAGAACTGGTATCTGAAAACCGAACATAAACG
A_07_P038773	0.00941306	0.00111036	1.32493	up		Hypothetical protein [c_1655]	GCACTAGCTGCATGATCGAAATCACATTCTGCGAACTGACAGACATTTTAGAAAAGGGAA
A_07_P054501	0.0184381	0.00311065	1.32537	down	ECs2186	putative endolysin [ECs2186]	GATTAAGGACGGTGGCAGGGACTGCCGTATTCGCTCAAATAACTGTTACGGTCAGGTATC
A_07_P000272	0.0311105	0.00682738	1.32538	up		orf, hypothetical protein [b3109]	ATTCGACTTTAAATCCGTTATGGCAGCGTTACATCCTCGCCGTTCAGGAGGAAGTAAAAC
A_07_P010051	0.0375753	0.00911009	1.32585	up	ybgA	orf, hypothetical protein [b0707]	GATGACAGCACCCTAATCCGTATCTTTGCCCTTCATGAGTTACATCGACTGAAAGAACAT
A_07_P017603	0.0113961	0.00150553	1.32603	up	deoD	purine-nucleoside phosphorylase [b4384]	GATTCCAAAGTTAACCGCATCCGTTTTAAAGACCATGACTTTGCCGCTATCGCTGACTTC
A_07_P016663	0.0319141	0.00706656	1.32638	down	ybdJ	orf, hypothetical protein [b0580]	TTTTGTCTGTGGTTTTTAGTGCTGGGCGCTATTGAGTATTTTGTTCTGCGCTTTATCTGG
A_07_P004599	0.00957411	0.00114238	1.32705	up	gsiA	putative ATP-binding component of a transport system [b0829]	ATTATCAACTTGTTGCTCGATCTCCAGCGTGATTTCGGCATTGCGTATCTGTTTATCTCC
A_07_P051980	0.0362955	0.00853314	1.32716	up	ybgA	orf, hypothetical protein [Z0858]	ACTCTAATCCGTATCTTCGCGCTTCATGAGTTACATCGACTGAAAGAACATGGCTTAACG
A_07_P018919	0.020121	0.00357251	1.32729	up	ydjJ	putative oxidoreductase [b1774]	GGATGTACAACAGGCATTTGAAGAGTCAGTTAACAACAAACGCGACATTATTAAAGGCGT
A_07_P004555	0.00893145	0.00103167	1.32736	down	ybiT	putative ATP-binding component of a transport system [b0820]	CGCGTGATCGACTTTAGCGGTAATTACGAAGATTACCTGCGTAGTAAAGGGATCGAGTAA
A_07_P003081	0.0154475	0.00238122	1.32794	up	wzb	probable protein-tyrosine-phosphatase [b2061]	AAGTGATGCTGTTTGGTCACTGGGATAACGAATGTGAAATCCCCGATCCGTATCGCAAAA
A_07_P052217	0.0139717	0.00205108	1.3283	up	ilvB	acetolactate synthase I,valine-sensitive, large subunit [Z5165]	GAAAAATCAACTTTATGCAGATTGCCGCCGGATTCGGCCTCGAAACCTGTGATTTGAATA
A_07_P052190	0.0231196	0.00429363	1.3283	up	yhjU	orf, hypothetical protein [Z4954]	AGAGAACTCAAATGCAGTAGTTATTCAATACCAGGATAAACCGTACGTTCGCCTGAACGG
A_07_P048399	0.020052	0.00355479	1.32928	up	Z2396	putative DNA replication factor encoded by prophage [Z2396]	AATTTTTGCGGGAACTGTGCGAAGTTGATCTGCTGGTTCTTGATGAAATTGGTATTCAGC
A_07_P062787	0.0155877	0.00242405	1.32931	up	ECs2291	hypothetical protein [ECs2291]	ATGCAGATGGAATATCGCTATGATGATCAGGGTTATCCACTGGGTAAAACCACGAAAAGT
A_07_P016812	0.00963686	0.00116298	1.32934	up	rna	RNase I, cleaves phosphodiester bond between any two nucleotides [b0611]	AAATTAAAGAGAGCGAAGCCGGAAAATTCCTTGCGGATAATTACGGTAAAACAGTGAGCC
A_07_P057761	0.0252437	0.00492853	1.32973	down	ECs4755	lysophospholipase L [ECs4755]	CATGTTAATCGCTTTAATGATTATGTTGATGATCTGGCGGCATTCTGGCAACAGGAGGTC
A_07_P016193	0.0192234	0.00332944	1.32976	down	ftnA	cytoplasmic ferritin [b1905]	AGAAGAGAAACTGTTCAAATCGATTATTGATAAATTAAGCCTGGCAGGCAAAAGCGGCGA
A_07_P005527	0.0239993	0.00454844	1.32984	down	bglB	phospho-beta-glucosidase B; cryptic [b3721]	CAAATGTCTAAGCGCTACGGCTTTATTTATGTGGATCGTGATGATAATGGCGAAGGAAGC
A_07_P053485	0.00645887	0.000624839	1.32989	up	acpS	CoA:apo- [ECs3429]	ATCCGCAATGGTCTGGCGTTTAATCAGTTTGAAGTATTTAACGATGAGCTTGGTAAGCCA
A_07_P001954	0.0234079	0.00437902	1.33007	down	mltB	membrane-bound lytic murein transglycosylase B [b2701]	AAATTTATTACGCCGGACAACGTGCAGAACGGTGTGGTTTTCTGGAATCAGTATGAAGAT
A_07_P000966	0.0109323	0.00140707	1.33035	down	yfaE	orf, hypothetical protein [b2236]	TTTATTCAGCCGGGGGAAATTTTGCCCTGTTGTTGCCGGGCAAAAGGCGATATTGAAATC
A_07_P014921	0.0228579	0.00422683	1.33072	down	pgsA	phosphatidylglycerophosphate synthetase = CDP-1,2-diacyl-sn-glycero-3-phosphate phosphatidyl transferase [b1912]	ACTGTTCCGTGTCATCCTTATCCCATTCTTTGTATTGGTCTTTTATCTGCCTGTCACCTG
A_07_P014707	0.0217083	0.00393998	1.33079	down	ydaQ	orf, hypothetical protein [b1346]	CGAGTATCTCCTTTAGGTAAGCCAGACAGCAAACGAGGGATTATCTGGTACAACTATCCA
A_07_P001903	0.0232654	0.00433608	1.33125	up	emrB	multidrug resistance; probably membrane translocase [b2686]	TATTATGTATGCCGTCTGCTTCTACTGGCGTGCCTATACCTTTGAACCAGGTATGGATTT
A_07_P004610	0.0129787	0.00182584	1.33129	up	gsiC	putative transport system permease protein [b0831]	GAATTTATTCTTATCAACTTAGTGGTGGATGTGCTTTACGCCGCCATTAACCCGGCTATC
A_07_P037790	0.040827	0.010175	1.33141	up	fumB	Fumarate hydratase class I, anaerobic [c_5127]	AAAATCGAAGTAGAAGATTTCCCGGCGTTTATCCTGGTCGATGACAAAGGTAACGACTTC
A_07_P051411	0.0392646	0.00967458	1.33164	down	Z1457	putative DNA-binding protein Roi of bacteriophage BP-933W [Z1457]	CAAATTCACAAGCGTGTATATATTCGAAGGCGAACAAGGTAAGCGAGGCAGCATTATTGT
A_07_P063667	0.0351215	0.00811801	1.3317	up	ECs4880	formate acetyltransferase 2 [ECs4880]	TTAATTAACCGCTTTGAGAAATACGGTAACGATATCGACGAGGTGGGTAACATTAGCGCC
A_07_P041588	0.0161651	0.00254242	1.33182	up	pbpC	Penicillin-binding protein 1C [c_3042]	GATTATCAATTGCTGGTGATGGATGACGTGGGGCAAATAGCGACAGTGAAATTTGTCATG
A_07_P015974	0.0321376	0.00715773	1.33183	up	znuB	orf, hypothetical protein [b1859]	GGTGTAGCGATGAAATTTGTCGGTGCGTTGATTATTACTTCGTTGCTGATTATTCCTGCT
A_07_P007207	0.012271	0.00167453	1.33184	down	yciB	orf, hypothetical protein [b1254]	ATCTTCACATTGTTAAGCGGTATCTATATCTACCGCCACATGCCGCAGGAAGATAAATCC
A_07_P010688	0.013793	0.00199295	1.33223	up	yjhX	conserved protein [b4566]	CGTCTTCAAAAAACTCAAAACCAAAAAACTTATCAAGTCCGTCAATGGCCAGCCCTATCG
A_07_P008378	0.0319141	0.00707192	1.33243	up	codA	cytosine deaminase [b0337]	TTAACTTTGTCGCCAACCCGCTGGTCAATATTCATCTGCAAGGACGTTTCGATACGTATC
A_07_P062239	0.0459545	0.0121311	1.33277	down	ECs1225	hypothetical protein [ECs1225]	TGGGTTCGTCATGAAGAGCTTGATGATGTTCTGAAAAAGCAACAACAGAATGAGCAGTTG
A_07_P013660	0.0138164	0.00199821	1.33311	up	yfhM	orf, hypothetical protein [b2520]	AATCGAGCGTCATATTCTTGGTACTGATGGTAAGAGCAAATCGCTGGACTCGTTACGTAG
A_07_P031808	0.0187228	0.00318925	1.33324	up		Putative carbohydrate kinase [c_2492]	CATTTGATGGCAAAAAATTCATTCATTCGCCAGCGTTTCCAGCGGTCGTTAAAAATACGG
A_07_P006891	0.0260868	0.00517301	1.33325	up	ycgB	putative sporulation protein [b1188]	ATCGGGAGATCCGTAACCGGTTATCGTCGCAATATAACTTAAGTAATCTGGAGCCGAATA
A_07_P001189	0.0169138	0.00274651	1.33347	up	ymcE	suppresses fabA and ts growth mutation [b0991]	ACCAACACCTTACTGGCGTGTTGCTGTCTTTTAAGACCAGAAGAGGTTAACAGTGAATAT
A_07_P001209	0.0376293	0.00915391	1.33366	up	torR	response transcriptional regulator for torA [b0995]	TACGTCATAAACTCAGCGCGGATTTACTGGTGACGCAACATGGTGAAGGTTATTTCTTAG
A_07_P018077	0.0187396	0.00319719	1.33367	up	feoC	orf, hypothetical protein [b3410]	AGACATTGAACACTCCACAGCCAATGATTAACGCCATGCTGCAACAACTGGAAAGTATGG
A_07_P021226	0.0197243	0.00347256	1.33377	down	thiI	putative oxidoreductase [b0423]	GAAAGTCGAAGGGATTGATGTGGTTTCTCTGCCGTTCTATAAACTGAGCACCAAATTTGG
A_07_P017163	0.019862	0.003513	1.33386	down	yicC	putative alpha helix protein [b3644]	ATTCTGAAGAAAAAAGAAGCGGTTGGTCGTCGTCTGGATTTTATGATGCAGGAGTTCAAC
A_07_P054229	0.0391347	0.0096266	1.33421	up		hypothetical protein [ECs0687]	AATCGCTATAGAAGCGCGATATCTTTCATTAAATTGTGCTTCTTTGCTGGCAGAGCGTTT
A_07_P016768	0.0150901	0.00229534	1.33424	up	ybdN	orf, hypothetical protein [b0602]	CGTTATAACGAACGGATAAAAGGAAAACGTCAGGAATGGGGGATACTATGCAACAACGAT
A_07_P007536	0.0358461	0.00838848	1.33439	up	yhjC	putative transcriptional regulator LYSR-type [b3521]	AACTGAGTAGCCATGACCGTCCGGTAGATATTCTTCATGATGGTTTTGATTGCGTGATAC
A_07_P007426	0.00821153	0.000897123	1.33441	down	prlC	oligopeptidase A [b3498]	GATGTACGTTTCTTCGAACTGTATGACGAAAATAACGAACTGCGCGGTAGCTTCTACCTC
A_07_P062125	0.0261441	0.00519325	1.33452	down	ECs1200	DNA-binding protein [ECs1200]	GAAACAGCGGTCAATACAAATCACGGAATACAGATATCGTTCACCACAAAAATCACCGGG
A_07_P042677	0.0100461	0.0012315	1.33473	down	Z3603	orf, hypothetical protein [Z3603]	GAAAAGGCGAGTTCAACTGGCAGATGAGCCCATGTAATTTGAAGATGGCGAAAGCTATCT
A_07_P032268	0.0107714	0.00137317	1.3351	up	yejE	Hypothetical ABC transporter permease protein yejE [c_2716]	TTGTTGTCTTTGTTGATCTTTATTGGTGAAGCCGTCCGCGACGCATTTGATCCTAATAAG
A_07_P007623	0.0145717	0.00216691	1.33534	up	bcsG	orf, hypothetical protein [b3538]	TCCGAGAACTCAAATGCAGTAGTTATTCAATACCAGGATAAACCGTACGTTCGCCTGAAC
A_07_P010142	0.0175649	0.00287491	1.33558	up		orf, hypothetical protein [b0725]	AAATCTTTAAAAACTGCCCCTGACACTAAGACAGTTTTTAAAGGTTCCTTCGCGAGCCAC
A_07_P009204	0.0430457	0.011063	1.33573	up	ydcI	putative transcriptional regulator LYSR-type [b1422]	GACGTTCTCTTCTGGTTGCCAGTTGATGATTAACGCTATTCGAAAATCAATGCCGTTCTG
A_07_P014892	0.0121528	0.00164517	1.33575	up	ydbL	orf, hypothetical protein [b1383]	CGAGTTACCAACAACTGGCAAAGCAAAATAATGTGTCGGTAGATGATATCGCGAAACTCG
A_07_P019999	0.0191605	0.00331073	1.33597	down	yfjI	orf, hypothetical protein [b2625]	AGCAGCAGTGGAGATAGTGGCTTGGTATATTGAAGAATACATCCGCTTGTTCTCTAAAAA
A_07_P004241	0.0134211	0.00191182	1.33608	up	galT	galactose-1-phosphate uridylyltransferase [b0758]	CAAAAAGAATATTTTGCCGAACAGAAATCACCAATGCTGGTGGATTATGTTCAGCGCGAG
A_07_P004240	0.0132447	0.00187407	1.3362	up	galK	galactokinase [b0757]	ACAGGTATTAAAGAGACTTTTTACGTTTGTAAACCATCACAAGGAGCAGGACAGTGCTGA
A_07_P063587	0.020156	0.00358145	1.33646	down	ECs4519	putative alpha helix protein [ECs4519]	ATTCTGAAGAAAAAAGAAGCCGTTGGTCGTCGTCTGGACTTTATGATGCAGGAATTCAAC
A_07_P063449	0.00654485	0.000637225	1.33674	up	ECs3771	putative oxidoreductase [ECs3771]	TTCTGTTCAAACTGACCATCGCGCACCGATTCAAAATTTTATCTCTGGTGACTTATCTGG
A_07_P018348	0.0374634	0.00906768	1.33678	down	ydhP	putative transport protein [b1657]	GATCGTTCAGTTAACGGCACGTTGAAAGGCTTTTTGTTGTTGTTGATGGTGATTATGCTG
A_07_P035585	0.0158384	0.00247812	1.33695	down	sugE	SugE protein [c_5236]	CTGGCGAGTCTGGCGTTAATCGTATTGGGGATTATTGGTCTGAAACTCAGCACTCATTAA
A_07_P010968	0.0411056	0.0102792	1.33697	up	yabP	orf, hypothetical protein [b0056]	AACAATGAAAGGTAGCAATGATATCCTTTATGAGAGACCTGGGTGGAATGCTAACCTGGG
A_07_P001090	0.0257192	0.0050721	1.33721	down	menE	o-succinylbenzoate-CoA ligase [b2260]	GAGATGCATAATGGCAAGCTGACCATTGTCGGACGTTTAGACAATCTATTCTTCAGTGGC
A_07_P008244	0.0249917	0.00483172	1.33725	up	ykgH	orf, hypothetical protein [b0310]	ATACCCTGCTGCCATTTGCCTGGCTCTGGGATTTTTTCTAAGCATTGTAATTTCTGTAAT
A_07_P013411	0.015408	0.00236885	1.33733	up	yffB	orf, hypothetical protein [b2471]	CGAATTATTGAACGATTTTATCAACGAATTAGGCTGGGAAGCGTTACTCAACACCCGTGG
A_07_P056301	0.0232784	0.00434848	1.33814	up		putative transcriptional regulator LYSR-type [ECs3792]	GATTTTATTATCTCCCCACAGCATGTATCTGCACGAGTTCAGGAACTGGAAAACCTGACT
A_07_P015844	0.0375448	0.00909758	1.33843	up	yebS	orf, hypothetical protein [b1833]	TCGATGCTCGACCTGTTTGTCATATCTTTAACCATGTCGCTGATTAATCGCGATCAGATC
A_07_P014947	0.0124383	0.00170413	1.33844	up	yecC	putative ATP-binding component of a transport system [b1917]	GTCTTCCAGAACTTTAATTTGTTTCCGCATCGTACGGTGCTGGAGAACATTATTGAAGGG
A_07_P020551	0.00617949	0.000580115	1.33847	up	speG	spermidine N1-acetyltransferase [b1584]	TTTGTTGAACTCTCTGATCTGTATGATAAGCATATTCACGATCAGAGCGAACGGCGCTTT
A_07_P011931	0.015919	0.00249792	1.33879	down	yggN	orf, hypothetical protein [b2958]	CCAAACCGAGTGGAAAAAGCAGGAAAAAGATTTCCAGCAGTTTGGCAAAGATGTTTGTAG
A_07_P011964	0.0149424	0.00225887	1.33889	up	nupG	transport of nucleosides, permease protein [b2964]	GTATTAAGAACGTAATGATGATCAGTATTGTGGCGTGGATCCTGCGTTTTGCGCTGTTTG
A_07_P010855	0.0260141	0.00514972	1.33922	up	carB	carbamoyl-phosphate synthase large subunit [b0033]	CTGATGAACGTGCAGTTTGCGGTGAAAAACAACGAAGTCTACCTGATTGAAGTTAACCCG
A_07_P004406	0.0241767	0.0045985	1.33942	down	ybhQ	orf, hypothetical protein [b0791]	AGTGTCTTTGCTGGCGAAAGATAAGAAGTTACATCACCTTACGTCTAAACATCGCGTACG
A_07_P013738	0.00846352	0.000935702	1.33943	up	yfbQ	putative aminotransferase [b2290]	TGTATATGTTCCCGAAAATCGACGCCAAACGCTTTAACATTCACGACGATCAGAAAATGG
A_07_P009718	0.0319097	0.00705487	1.3398	down	lipB	protein of lipoate biosynthesis [b0630]	GTATGCCGGAATGGAAATGGCTAAAATATCACAATGGAAACCCGAAGCGACGACTAATAA
A_07_P041431	0.0439407	0.0114007	1.33988	down	mrcB	Penicillin-binding protein 1B [c_0183]	GAGCAGAAAGACAGCGACGGTGTAGCCGGTTGGATTAAAGATATGTTTGGGAGTAATTAA
A_07_P001534	0.00645887	0.000627433	1.34012	up	rimJ	acetylation of N-terminal alanine of 30S ribosomal subunit protein S5 [b1066]	TTTTGAAAAAGAAGGCTATGCGAAAGACTATCTGTTGATTGATGGACAATGGCGCGATCA
A_07_P062836	0.0414486	0.0104326	1.34054	up	ECs3955	probable ornithine aminotransferase [ECs3955]	TAATGGCGATTGAGTTTGTTGATAACGAAATCGGCTATAACTTTGCCAGCGAGATGTTCC
A_07_P057876	0.027522	0.00560175	1.34071	up	ECs4847	hypothetical protein [ECs4847]	GATATCGGTACGGTGATTGATAACGACAACTGTACCAGTAAGTTTTCGCGCTTTTTTGCC
A_07_P013264	0.0197114	0.00345718	1.34136	up	eutB	ethanolamine ammonia-lyase, heavy chain [b2441]	GTGGAAAACTTAAGCCGCGTGTTGGATACCATCTATGGCGTGATCGACAAATTCAACATC
A_07_P012252	0.0373556	0.00899076	1.34157	up	ygiW	orf, hypothetical protein [b3024]	CGCCGAAAGATACGGTTGAGATTCAGGGTGAAGTCGATAAAGACTGGAATTCTGTTGAAA
A_07_P003289	0.00559838	0.000485955	1.34162	down	rcnR	orf, hypothetical protein [b2105]	TGAGCTAAAACGTGAAGAAGATCTGGATGTCGTTCTGAAGGTGCTGGATTCATATATCAA
A_07_P009626	0.0263157	0.00524524	1.3427	up	hipB	persistence to inhibition of murein or DNA biosynthesis; regulatory protein [b1508]	CACGACATTTTTTAAGATTTTACAGTCGCTTGAACTCTCAATGACGCTATGCGACGCGAA
A_07_P044011	0.006131	0.00056889	1.34271	up	rna	RNase I, cleaves phosphodiester bond between any [Z0755]	GAGATAAAAGAGAGCGAAGCCGGAAAATTCCTTGCGGATAATTACGGTAAAACAGTGAGC
A_07_P018915	0.0156041	0.00242872	1.34301	up	ydjI	putative aldolase [b1773]	CTGTAAAAGAACGGGCATTGGAAAAAATTAAACTGTTCGGTTCTGATGGCAAAGCGGAAT
A_07_P052033	0.018649	0.00316961	1.34307	up	dmsC	anaerobic dimethyl sulfoxide reductase subunit C [Z1242]	CAGCTAAAAGGTTATCAGCCTGCGGTTCCGCTACTATCCGTCTCATTCATTCTGCTTCTG
A_07_P044115	0.0229105	0.00424547	1.3431	down	ribA	GTP cyclohydrolase II [Z2531]	CGAAAAAAGTCGAAATTCTGACCGAAGCGGGGATTAATATTGTTGAACGCGTACCATTGA
A_07_P016039	0.0286912	0.00599163	1.34332	up	torZ	biotin sulfoxide reductase 2 [b1872]	CTTAACTATGCGGAACTGCGTAAAAAATATGCGATCGCCGATCGTGAACCAATCACTATT
A_07_P001438	0.0175413	0.00286865	1.34361	up	ymdB	putative polyprotein [b1045]	GCTTTACCCGAACAGGTATACTTTGTCTGTTATGATGAAGAAAACGCCCACCTCTACGAA
A_07_P041853	0.0482071	0.0129274	1.34399	down	yhhU	4-phosphopantetheinyl transferase acpT [c_4268]	TAGACAGCACCTATAACTCCTCGCTGTCAGTCAGCCATTGTCAGCTAGAAAATTTAAGCC
A_07_P039756	0.0138642	0.00201833	1.34473	up		Hypothetical protein [c_4437]	GCCGCGAGCGGTCGTATATTTTGATCTTCAGAGGCTATTTTATCGATTCAGCTGTAGTAA
A_07_P043004	0.0133827	0.00190271	1.34494	down	Z3934	unknown protein encoded by prophage CP-933Y [Z3934]	AAGGCGGAGTATCAACAGAAACTTAAAAAACTGCGAAACAGCAGAAGTGAGGTTGCATGA
A_07_P012308	0.00846352	0.000937181	1.3451	up	tolC	outer membrane channel; specific tolerance to colicin E1; segregation of daughter chromosomes [b3035]	CTGATTAATCAGCTGAATATTAAGTCAGCTCTGGGTACGTTGAACGAGCAGGATCTGCTG
A_07_P017353	0.0493068	0.0133296	1.34527	down	yidP	putative transcriptional regulator [b3684]	GGATCACCTCGTTGTCATATAGCGAGAGCGGGGAGTTTTTGAATTATTCAGTGATGTTCA
A_07_P017340	0.0191543	0.00330705	1.34546	down	glvG	probable 6-phospho-beta-glucosidase [b3681]	TGGATTATATGGAAAAATATTCACCAAATGCCTGGATGCTCAACTACTCCAACCCGGCAG
A_07_P044133	0.0182728	0.00305526	1.34549	up	trpB	tryptophan synthase, beta protein [Z2550]	ATCTTAACAGCACTGGACGCGCTGATTATGTGTCAATTACCGATGATGAAGCACTGGAAG
A_07_P052586	0.0143117	0.00212436	1.34585	down	yecH	orf, hypothetical protein [Z2962]	CGTTTCTGGCAGCAAAAGGCAAATTTATACCTTCAGAAGAAGGTTTTTCGACCGATCAGA
A_07_P013216	0.00780055	0.000819323	1.34639	down	yfeY	orf, hypothetical protein [b2432]	TTAGCGACCTTTACAGCAAAGCATTTGGCAATTGCCAAAAAGCTGATGGTGATGATAATC
A_07_P007024	0.0090886	0.00105848	1.34662	up	ychA	orf, hypothetical protein [b1214]	CAGCGAAATGATCCGTGCGCAAATAAATAACATCGCGCATAAACATATTGTGCTGCATTA
A_07_P052417	0.00642768	0.000615753	1.34682	up	phoP	transcriptional regulatory protein [Z1859]	ATCAAACTGACCGCGTTCGAATACACCATTATGGAAACGTTGATACGCAATAATGGCAAA
A_07_P010710	0.0161702	0.00254763	1.34694	up	thrB	homoserine kinase [b0003]	TTGGGTAAGAACTACCTGCAAAATCAGGAAGGTTTTGTTCATATTTGCCGGCTGGATACG
A_07_P032809	0.028273	0.00583154	1.34768	down	lgt	Prolipoprotein diacylglyceryl transferase [c_3423]	GTACTAAACGTTCCTTCTTCCAGGTCTCTGATTTTATTGCCCCACTCATTCCGTTTGGTC
A_07_P008693	0.032169	0.00717346	1.34794	up	purH	phosphoribosylaminoimidazolecarboxamideformyltransferase = AICAR formyltransferase; IMP cyclohydrolase [b4006]	AGTTTGTGAAATCCAACGCTATCGTCTATGCCAAAAACAATATGACTATCGGCATTGGCG
A_07_P052202	0.0132447	0.00187356	1.34803	down	yicC	putative alpha helix protein [Z5069]	ATTCTGAAGAAAAAAGAAGCCGTTGGTCGTCGTCTGGACTTTATGATGCAGGAATTCAAC
A_07_P008004	0.0344286	0.0078975	1.34815	down	mmuP	putative amino acid/amine transport protein [b0260]	CTGATATTTTTAACTTCGTGATCCTGACGGCTATTCTTTCTGCAGCGAACTCCGGGTTAT
A_07_P041771	0.016686	0.00268072	1.34862	up	yhaV	Hypothetical protein yhaV [c_3885]	CAGATGCCTATACCGTATTCAGTAAAATGTTAAAAAGAGGACATCCTCCTGCCGACTGGG
A_07_P041406	0.00800779	0.000855127	1.34902	down	yaaI	Hypothetical protein yaaI precursor [c_0017]	CAAAAATCACCTTTTCCGGTCATACAGTGAACTCATCGGATATGGCCACGCTGAAAATTA
A_07_P039426	0.0265831	0.00533471	1.34934	up	yiiS	Hypothetical protein yiiS [c_4874]	GATATCGGTACGGTGATTGATAACGACAACTGTACCAGTAAGTTTTCGCGCTTTTTTGCC
A_07_P011188	0.041574	0.0104812	1.34944	up	rpiB	ribose 5-phosphate isomerase B [b4090]	GTTGAAGTGATTGATAAAGGAACCTGGTCGTCAGAGCGTACTGATTATCCACATTACGCC
A_07_P004547	0.0168932	0.00273752	1.34956	down	ybiS	orf, hypothetical protein [b0819]	ATTAACAGTGCTGAGATGCGTCTTTATTACTATCCGAAAGGGACCAACACCGTTATCGTG
A_07_P001306	0.034419	0.0078906	1.34981	up	putP	major sodium/proline symporter [b1015]	CGAAATTATTCCGGGCTTTATCTTCGGCAGTATTGGGATTGTAGTGTTTAGTTTGCTGGG
A_07_P003988	0.00884767	0.00100635	1.34996	up	fecR	regulator for fec operon, periplasmic [b4292]	GCAAACGCTTCCCGTTAAAATTCAGTCTATTACGCGGTACTGGATAAACATTTCACCACT
A_07_P003284	0.0331323	0.00746491	1.34996	down	thiM	hydoxyethylthiazole kinase [b2104]	GACATCGTATCATTGGTATTCACGGTGGTGATCCGTTAATGACCAAAGTGGTAGGAACTG
A_07_P047883	0.0136304	0.00196204	1.35	down	Z2122	putative holin protein of prophage CP-933O [Z2122]	AAGTCTGCTGTTTGGCCTGCTGACGTATCTGACTAACCTGTATTTCAAAATCAGAGAGGA
A_07_P015921	0.0149424	0.0022575	1.35012	up	purT	phosphoribosylglycinamide formyltransferase 2 [b1849]	ACGTTTGATAATGTGCAGAATGCCGTAGGCGCAGATTTGCAGATTCGTTTATTTGGTAAG
A_07_P002698	0.0270629	0.00546413	1.3502	down	ligT	orf, hypothetical protein [b0147]	AACGTCTGTTCTTTGCTATCGACTTACCTGCAGAAATCCGCGAACAGATTATCCATTGGC
A_07_P018050	0.0136304	0.00195854	1.35069	down	envZ	protein histidine kinase/phosphatase sensor for OmpR, modulates expression of ompF and ompC [b3404]	GGATGGCTATCTGGCAGAATCGATCAATAAAGATATCGAAGAGTGCAACGCCATCATTGA
A_07_P007073	0.0116112	0.00154518	1.35147	up	narG	nitrate reductase 1, alpha subunit [b1224]	GAGTTTGTTGTAGTGCGTAAGATGAAGAACATTGACTGGTTAGATGGCGAAGGCAATGAC
A_07_P035902	0.0244688	0.00468033	1.35177	up	yaeH	Hypothetical protein yaeH [c_0200]	CACCTGGAGTCAGTAGTAACCAATAAGATCAGCGAGATTGAAGCCGATCTGGAAAAACTG
A_07_P018702	0.0181557	0.00301019	1.3518	down	cedA	orf, hypothetical protein [b1731]	TAAAGATGGATTCGTTTCGTGATGTCTGGATGCTGCGTGGCAAATATGTTGCGTTTGTAC
A_07_P019720	0.00827862	0.000908959	1.35217	up	acpS	CoA:apo- [b2563]	GTTTAATCAATTTGAAGTATTCAATGATGAGCTCGGCAAACCACGGCTACGGCTATGGGG
A_07_P000092	0.0182472	0.00304208	1.35253	up	ygjG	probable ornithine aminotransferase [b3073]	TTGATGGCGATTGAGTTTGTTGATAACGAAATCGGCTATAACTTTGCCAGCGAGATGTTC
A_07_P021279	0.0216059	0.00390965	1.35279	down	ampG	regulates beta-lactamase synthesis [b0433]	GAATATACACGAGTAAATGACAACTTTATCTCCCGTACCGCATATCCGGCAGGTTATGCC
A_07_P031141	0.0468339	0.0124381	1.35309	down		Hypothetical protein [c_0545]	GAATGCACCTTCAACGTTGTAGCTGGCACGATAGTTTTTGGTCATTTTGTTGCCATTCTG
A_07_P008407	0.0116222	0.00155293	1.35313	up	lacY	galactoside permease [b0343]	CAGTTTGAAGTGCGTTTTTCAGCGACGATTTATCTGGTCTGTTTCTGCTTCTTTAAGCAA
A_07_P018839	0.00930743	0.00109283	1.35333	down	ynjF	putative cytochrome oxidase [b1758]	AAGTCGTTTTACTATCTGGGGGGATTAACCGAAGGCACAGAAACGATCTTACTGTTTGTG
A_07_P063350	0.0250455	0.00485576	1.35347	up	ECs3169	NADH dehydrogenase I chain E [ECs3169]	TGTCATATCAATGGGTATCAGGGTATTCAGGCGGCGCTCGAGAAAAAGCTGAACATCAAA
A_07_P042915	0.00584542	0.00052728	1.35363	up	acpS	CoA:apo- [Z3844]	ATCCGCAATGGTCTGGCGTTTAATCAGTTTGAAGTATTTAACGATGAGCTTGGTAAGCCA
A_07_P007361	0.0170481	0.00277641	1.35372	up	yhhJ	putative transporter [b3485]	TATATCCAGAATATTATCAACGGTGAAGTGAACAGCTTTGTCGCGCGCTACCGTGATAAC
A_07_P017716	0.0475287	0.0127002	1.35418	up	chiA	putative enzyme [b3338]	GATAAATGGAAGTCAGAAGGCAAAGATATTGCTATCTGGTACACCTTGCCAATTCTGCCG
A_07_P034261	0.00729259	0.000744142	1.3542	up	sun	SUN protein [c_4049]	TTTATTAGATGCACCTTGTTCGGCAACTGGTGTAATTCGTCGCCATCCGGATATTAAATG
A_07_P001737	0.00894425	0.00103534	1.35422	up	nagZ	orf, hypothetical protein [b1107]	GCAGAACGTGTTACACGTTTGTATCATAAAGGTTCATTTTCGCGACAGGAACTGATGGAC
A_07_P036914	0.044884	0.0117248	1.35438	up		Prophage P4 integrase [c_5216]	ATCAGGAGCGTAATGGTGTACGTGCTGCGTATATCCATAAAGCAGAACATCTGGAAGAAC
A_07_P018126	0.00891129	0.00102806	1.35445	up	rtcA	RNA 3-terminal phosphate cyclase [b3420]	GATTACCGCTTTGCTATCGGTAGCGCCGGAAGTTGTACGCTGGTGCTGCAAACGGTGCTG
A_07_P014370	0.0245919	0.0047285	1.35451	down	ribA	GTP cyclohydrolase II [b1277]	AGCAGGGATTAATATTGTTGAACGCGTACCATTGATTGTAGGTCGTAACCCCAATAACGA
A_07_P052635	0.0263233	0.00525392	1.35453	up	Z3262	orf, hypothetical protein [Z3262]	ATTAACGCTATCGATCCTGCGTTAAAGGCGGAGTTGGATGCGGTAAATCAGCTTGATTTC
A_07_P013420	0.00867889	0.000979836	1.35454	up	dapE	N-succinyl-diaminopimelate deacylase [b2472]	TATTCATAAAATTAATGAATGTGTGAACGCTGCCGACCTGCAGCTACTTGCCCGTATGTA
A_07_P042543	0.0138243	0.00200464	1.35462	up	nuoE	NADH dehydrogenase I chain E [c_2826]	CTGGAGAAAAAACTGAACATCAAACCAGGGCAAACGACATTTGACGGTCGCTTCACGCTG
A_07_P009383	0.0109242	0.00140143	1.3552	up		orf, hypothetical protein [b1458]	TCTGGCAGTAAAAGGCAATCAGGGGAAATTACATCATGCATTCGAGGAAAAATTTCCTGT
A_07_P054753	0.0183428	0.00308957	1.35551	down		hypothetical protein [ECs2266]	CTTCTAAGCAATCGGTCACTGGTTCGACTCCAGTACAACGCGCCACACTTATTTTCCCGG
A_07_P039112	0.0176149	0.00289865	1.35557	up	xerC	Integrase/recombinase xerC [c_4732]	CATAAAACAAGGGCTGAATAATCACGTTCACCCGCATAAATTACGTCACTCGTTCGCTAC
A_07_P001226	0.00961518	0.00115666	1.35558	up	cbpM	orf, hypothetical protein [b0999]	CTATTACCGAATTTTGCCTGCATACCGGCATCTCTGAAGAGGAGTTGAATGAAATTGTCG
A_07_P020527	0.0290095	0.00614133	1.35563	up	intQ	putative transposase [b1579]	AATACACAGTTAAGCGAGTTTGCCCCAACCATGCCCCATAACGAAGCAATGAAAAATTAA
A_07_P009887	0.012757	0.00177209	1.3557	up	asnB	asparagine synthetase B [b0674]	CAACACGCCAACCTCTAAAGAAGCGTACTTGTATCGGGAGATCTTTGAAGAACTATTCCC
A_07_P003204	0.0251439	0.00488089	1.35592	down	yegS	orf, hypothetical protein [b2086]	GCAAAATTTTCATATTGAAATACTTCCGGCAGCGTTGCGTTGTCGATTACCACCAGATTG
A_07_P004848	0.00974249	0.00118501	1.35605	up	macB	putative ATP-binding component of a transport system [b0879]	CATGGACGGCGTCTTGAAAACTGTTGAAAAGACCACACGTACTTTACAACTGTTTCTGAC
A_07_P034814	0.00801876	0.000862971	1.35606	up	ydbL	Hypothetical protein ydbL precursor [c_1830]	AACGTAAAGCGAGCTATCAACAACTGGCAAAGCAAAATAATGTGTCGGTGGATGATATCG
A_07_P004674	0.00958043	0.00114621	1.35614	up	ybjI	orf, hypothetical protein [b0844]	CCGATGAACTGATTCCACAAGTACAAAAAGCATTACATGAGGCCATCGGCGATATTATGG
A_07_P009941	0.0188154	0.0032189	1.35618	down	ybfE	orf, hypothetical protein [b0685]	GTATTAATAAACGCAACCAGCTAAAACGCGACAAAGTACGTGGCCTTAAGCGTGTCGAAC
A_07_P017245	0.0165102	0.00263176	1.35624	up	nlpA	lipoprotein-28 [b3661]	AGGAATTTCTGCAATCTTATCAATCACCCGAAGTCGCTAAAGCGGCAGAAACCATTTTTA
A_07_P034252	0.0255986	0.00504309	1.35633	down	yrdB	Hypothetical protein yrdB [c_4041]	GAAGCGGAAAACTTAATTCAGGAACAAAGTGAAGATGATCAAGGTTGGGTGTGGTTACCC
A_07_P016754	0.0185317	0.00313149	1.35669	down	ybdH	putative oxidoreductase [b0599]	CAAAATCAACAGTTAACGCAATCATTTTGCGATGTGGTGGATGCTATTATTGCTGGTGGT
A_07_P056498	0.0121627	0.00165322	1.35683	up		hypothetical protein [ECs3909]	ATCAAACGCACCGGACAACCGCTATTGCTAAGTTTGTTGGTGCGAAATTTGCTGGATAAC
A_07_P009856	0.0191145	0.00329498	1.35696	down	ybeY	orf, hypothetical protein [b0659]	GAAACAGAGATTATGCTTGCTCTGGGCTATGAGGATCCGTACATTGCCGAGAAAGAATAA
A_07_P042371	0.00961518	0.00115775	1.35707	down		Protein ynjB [c_2155]	ATCTCGACTGGGTTAGCGGCGAGATGAAAACCCATTACGCTATAAACCTGAAGATTGTTC
A_07_P014888	0.0135207	0.00193705	1.35741	up	ynbE	orf, hypothetical protein [b1382]	AAATTGAGCATGAGATCATCATCAAGGCAGACAAAGATGTCGAAGAGCTGCTTGAAACTC
A_07_P017290	0.0331595	0.00747556	1.35745	up	ilvN	acetolactate synthase I, valine sensitive, small subunit [b3670]	ATGATAAGCCAAATCGATAAGCTGGAAGATGTCGTGAAAGTGCAGCGTAATCAGTCCGAT
A_07_P052121	0.0290035	0.00613611	1.35759	down	zntR	putative transcriptional regulator [Z4662]	GAAGTAACACCCGACACGATTCGTTATTACGAAAAGCAGCAGATGATGGAGCATGAAGTG
A_07_P012241	0.0306693	0.00666797	1.35803	up	mqsR	orf, hypothetical protein [b3022]	ACTATCTGGCAGGATGTTTACAGACCCAGGCTTGTTACAGGCCAGGTTTATCTTAAAATT
A_07_P014262	0.0413402	0.0103763	1.3585	up	yfeC	orf, hypothetical protein [b2398]	CAAAAACAGTTTACATCCTTGCTTCTGCGGGAAGGGATTATCGGATTGTTACAACGCTTA
A_07_P039749	0.0162952	0.00258284	1.35863	up		Hypothetical protein [c_4434]	TTCAACATTGGCCATAAATTAGCTCCTGTTTTTTACCCTGAAATTTCATGTTGCAGGGCG
A_07_P047106	0.0351215	0.00813098	1.35869	up	yiiS	orf, hypothetical protein [Z5467]	GATATCGGTACGGTGATTGATAACGACAACTGTACCAGTAAGTTTTCGCGCTTTTTTGCC
A_07_P034845	0.0181557	0.00301112	1.35879	up	ydcS	Putative ABC transporter Periplasmic binding protein ydcS [c_1864]	GTTTTAACTATTTCGATAAAATCGCCTTCTGGAAAACGCCTATAGCAGAAGGGGGCAAGT
A_07_P051416	0.0129474	0.0018144	1.35895	down	Z1458	unknown protein encoded by bacteriophage BP-933W [Z1458]	GATAAACTGAAGATTCGAAAACTCGCCTTAAAGCCCCGCAGTTACTGGATTAAACAAGCC
A_07_P053262	0.00505854	0.00041884	1.35903	down	ECs3223	hypothetical protein [ECs3223]	GAAAAGGCGAGTTCAACTGGCAGATGAGCCCATGTAATTTGAAGATGGCGAAAGCTATCT
A_07_P014266	0.015827	0.00247418	1.35936	up	yfeD	orf, hypothetical protein [b2399]	CGCGATAGATAATATGACAGACATTGAGCAGGAAAAAGTCGCGCAATTTTTGTCACGTGA
A_07_P011601	0.00775557	0.000810378	1.35959	down	purA	adenylosuccinate synthetase [b4177]	ACTACTACAAAGCTGAAGCGGTTGATTACCAGAAAGTTCTGGATGATACGATGGCTGTTG
A_07_P030655	0.00846352	0.00093732	1.36107	down	hycI	Hydrogenase 3 maturation protease [c_3277]	CCCATAACATGCCGCTGAACTATCTTATCGACCAGTTGAAAGAAGATATTGGCGAAGTGA
A_07_P035246	0.0197114	0.00346735	1.36143	down		Hypothetical protein [c_2169]	TACGATAACCACATCTATTGCGCCTGAAACAGGTGTGACCTTAAGTTGGGAGAATACATG
A_07_P002780	0.0163594	0.00259541	1.36179	up	yaeH	putative structural protein [b0163]	CTGGAGTCAGTCGTAACCAATAAGATCAGCGAGATTGAAGCCGATCTGGAAAAACTAACG
A_07_P000538	0.0142764	0.00211524	1.36261	down	nlpI	putative control proteins [b3163]	CGCTGAGCATCTCAGTGAAACCAACTTCTATTTAGGTAAGTACTACCTAAGTCTGGGGGA
A_07_P032211	0.0115768	0.00153727	1.36277	up	dld	D-lactate dehydrogenase [c_2664]	TTTATGTGCTATGTCTTCCATCAGGATTACATCGTGAAAAAAGGCGTGGATGTGCATGTG
A_07_P008458	0.0427244	0.0109188	1.3635	up	pflD	formate acetyltransferase 2 [b3951]	CTTAATTAACCGCTTCGAGAAATACGGTAACGATATCGACGAGGTGGATAACATCAGCGC
A_07_P017136	0.0154413	0.00237764	1.3638	down	dfp	flavoprotein affecting synthesis of DNA and pantothenate metabolism [b3639]	AATAATGTGGAAGAATACGCCCGGCAAAAACGTATCCGTAAAAACCTTGATCTGATCTGC
A_07_P001521	0.00961518	0.00115753	1.36384	up	grxB	glutaredoxin 2 [b1064]	CTGATTAAGAATATCAGCGATGATTTACGTGCGCTGGACAAACTGATCGTCAAACCGAAC
A_07_P013247	0.0158936	0.00248937	1.36409	up	eutK	orf, hypothetical protein [b2438]	CTCTTTTCTGCCGGGACGTTACGTAAACGCAGTAGTCGTTATCGTCTCAAGCCCCATTAA
A_07_P055881	0.00852072	0.000945974	1.36484	down		putative endolysin [ECs3495]	GTTTCTGGATGAAAAGGAAGGTAACCACACCACAGCATACCGTGATGGTGCGGGTATCTG
A_07_P000765	0.0310288	0.00678834	1.36491	up	ccmG	disulfide oxidoreductase [b2195]	ATCTGAATCCTCGCGTCTGGGAAGAAGAGATCAAGCCGCTGTGGGAGAAATACAGTAAGG
A_07_P041813	0.0287681	0.00606096	1.36511	down		Zn [c_4053]	AGTAACACCCGACACGATTCGTTATTACGAAAAGCAGCAGATGATGGAGCATGAAGTACG
A_07_P032239	0.0454333	0.0119548	1.36559	up	mglB	D-galactose-binding periplasmic protein precursor [c_2684]	GTCCGCGTACCTTATGTTGGCGTAGATAAAGACAACCTGGCTGAATTCAGCAAGAAATAA
A_07_P004841	0.010459	0.0013046	1.36572	up	macA	putative membrane protein [b0878]	TAGGCGATCCGGTTGGCGATAATCGTTATAAAGTCAAATTGTTGCGTAATGGTGAAACAC
A_07_P014377	0.0161763	0.00255519	1.36579	down	yciS	orf, hypothetical protein [b1279]	CGATCAACAGGTGACGTTTAATTATCTGTTAGCGCAAGGGGAGTACCGTATTTCCACATT
A_07_P019770	0.0134134	0.0019089	1.36598	down	rpoE	RNA polymerase, sigma-E factor; heat shock and oxidative stress [b2573]	AGAAGAACTGAGACAGATAGTTTTCCGAACTATTGAGTCCCTCCCGGAAGATTTACGCAT
A_07_P054008	0.0141543	0.00209137	1.36601	up	ECs0442	hypothetical protein [ECs0442]	TACTTTTATTTGTCGATAAACCCGATCTTTCGCAGTTACGGGATTTAGTGAAAACCGGGG
A_07_P009536	0.0374634	0.00905761	1.36614	up	yddV	orf, hypothetical protein [b1490]	CTGTATATCGCCAAAAGACGAGGTAGAAACCGTGTTGAACTCTGGAAAGCCAGTCTTTAG
A_07_P004854	0.00867356	0.000973563	1.3664	up	cspD	cold shock protein [b0880]	TATTCCACCATTCAGATGGATGGTTACAGAACGCTAAAAGCTGGACAATCCGTTCAGTTT
A_07_P030048	0.00655151	0.000639106	1.36654	down	yfeK	Hypothetical protein yfeK precursor [c_2954]	TAGCACAGAAAAAGGATTTGATATTTGTGCGCAACGGTGATGAACATACCTGCGATGAAG
A_07_P018744	0.0342294	0.00782851	1.36679	up	osmE	activator of ntrL gene [b1739]	GATGGTAAAGCAGAAACCTACTTTGTCGCGTTAGATGATACCGGACATGTCATCAACTCC
A_07_P017646	0.0103498	0.00128529	1.36679	down	trpR	regulator for trp operon and aroH; trp aporepressor [b4393]	CTGCTTAAGAATGCCTACCAAAACGATCTCCATTTACCGTTGTTAAACCTGATGCTGACG
A_07_P035606	0.00894425	0.00103802	1.36681	up	thrC	Threonine synthase [c_0005]	TGGTTATCCTCTATCCACGAGGCAAAATCAGTCCACTGCAAGAAAAACTGTTCTGTACAT
A_07_P005122	0.0346135	0.00797289	1.36685	down	ssuD	orf, hypothetical protein [b0935]	CAAAATTCGTTTCGGTATTCGTCTGCATGTGATTGTTCGTGAAACTAACGACGAAGCGTG
A_07_P019205	0.00767709	0.000800088	1.36699	up	yihX	putative phosphatase [b3885]	CAGTATTCTGGTGAAAGATAAAACCACCATCCCGGACTATTTCGCGAAGGTGTTATGCTA
A_07_P033921	0.0367451	0.00873139	1.36714	up	torS	Sensor protein torS [c_1128]	AAGATCCACGAATGGCTGATATTATTTAAACAACATGCCCTGCCGCTTCTCGATGAAATC
A_07_P037334	0.0299323	0.00645474	1.36716	down		Ribosomal RNA small subunit methyltransferase C [c_5450]	TGAAGTCTTTGCCAGCAACGTCTTTTCCGAGGTGAAAGGTCGCTTTGATATGATAATCTC
A_07_P063117	0.00800779	0.000855818	1.36724	up	ECs1602	transcriptional regulatory protein [ECs1602]	ATCAAACTGACCGCGTTCGAATACACCATTATGGAAACGTTGATACGCAATAATGGCAAA
A_07_P011585	0.0171749	0.00280173	1.36742	down	hflX	GTP - binding subunit of protease specific for phage lambda cII repressor [b4173]	TCTGAGAAGTCGTTTTTATCAGCTTCAGGCAATAGAAAAAGAGTGGATGGAGGAGGACGG
A_07_P019965	0.00505854	0.000419753	1.36786	down	smpA	small membrane protein A [b2617]	TTTAACAGTAGCGGTGTGTTGACCAATATTGATAACAAACCTGCGCTGAGTGGTAACTAA
A_07_P003824	0.0272784	0.00551877	1.36797	up	rraB	orf, hypothetical protein [b4255]	ACTTACTTTGAAGATCCTAACGGCGAAGATGGCGACGATGAAGATTTTGTCGATGAAGAC
A_07_P021122	0.0400381	0.00991963	1.36811	down	proY	proline permease transport protein [b0402]	CTGATTTTCCTGCTCTTTATTATCGGGTTGATTGGTTATCACCCGGATACGCGTATCTCG
A_07_P018941	0.0196838	0.00343696	1.36822	down	yigM	orf, hypothetical protein [b3827]	AACTCTCCAATATCACTTTTGCCATTGGCATGGTGGGTTACAAACGCCTGATGGAAACTC
A_07_P035355	0.0062566	0.000589056	1.3683	up	cheZ	Chemotaxis protein cheZ [c_2296]	TCAGGATCAAATGGAGAAATCAGCAAAAGCGTTAACCCAACGTTGGGATGACTGGTTTGC
A_07_P008011	0.0311449	0.00683916	1.36838	down	afuC	putative ATP-binding component of a transport system [b0262]	AACGTCACTAAACGATTTGGCAGTAATACGGTAATCGACAATATCAACCTCACCATCCCG
A_07_P018994	0.0336607	0.00764212	1.36845	down		putative histone [b3837]	GAGCAGGTGTAATCCGTGTTTGATATCGGTTTTAGCGAACTGCTATTGGTGTTCATCATC
A_07_P053100	0.036871	0.00880508	1.36845	up	ECs3042	galactose-binding transport protein [ECs3042]	GTCCGCGTACCTTATGTTGGCGTAGATAAAGACAACCTGGCTGAATTCAGCAAGAAATAA
A_07_P038777	0.012843	0.00179453	1.36866	up		Protein ycgS [c_1657]	CCTGCTATCGCAGATAAAGATATCGGTTTCATTCTCAAGAATACCGGCATGACGCTACTT
A_07_P007313	0.0266258	0.00535052	1.36891	down	acpT	orf, hypothetical protein [b3475]	CTATCACTCCTCGCTGTCAGTCAGCCATTGTCAGCTTGAAAATTTAAGCCTTGCGATCTG
A_07_P034809	0.0107178	0.00135759	1.36902	up	ynbE	Hypothetical protein ynbE [c_1829]	CGTTAAAATTGAGCATGAGATCATCATCAAGGCAGACAAAGATGTCGAAGAGCTGCTTGA
A_07_P019579	0.0161383	0.00253601	1.36926	up	csiE	orf, hypothetical protein [b2535]	GAACTAACGTTACTGCCGCTCAACATTAAGCATATGTCGGTAAAGGCATTTTTGCAGACA
A_07_P048318	0.0111406	0.00144998	1.36932	down	Z2371	putative lysozyme R of prophage CP-933R [Z2371]	AACATTGGTCCCGGTAAGTGTTTCCCGTCGACGTTTTACAGACGAATTAATGCAGGTGAT
A_07_P020756	0.0118163	0.00158836	1.36952	up	cnu	orf, hypothetical protein [b1625]	TACGACCATCTTAATTACACCCTGACGGACGATCAGGAACTGATCAATATGTATCGTGCT
A_07_P063053	0.0116112	0.00154816	1.37017	up	ECs0981	anaerobic dimethyl sulfoxide reductase subunit C [ECs0981]	CAGCTAAAAGGTTATCAGCCTGCGGTTCCGCTACTATCCGTCTCATTCATTCTGCTTCTG
A_07_P003250	0.0467006	0.0123836	1.37061	up	fbaB	orf, hypothetical protein [b2097]	GTGAAACTGATTAACGCCGTGCAGGACGTTTATCTCGATAGCAAAATTACTATCGCCTGA
A_07_P057731	0.00894425	0.00103618	1.37088	up	xerC	site-specific recombinase XerC [ECs4741]	CATAAAACAAGGGCTGAATAATCACGTTCACCCGCATAAATTACGTCACTCGTTCGCTAC
A_07_P002426	0.00655221	0.000640546	1.37123	up	sdaC	probable serine transporter [b2796]	AAATCTCTGCGTGGTAAAGGTAAGTCTATCGAAATCAACAAGCTGAACCGTATCACTGCG
A_07_P013551	0.0351215	0.00813599	1.37143	up	purM	phosphoribosylaminoimidazole synthetase = AIR synthetase [b2499]	GAAAACATTCCGCGCGTATTGCCAGATAATACTCAGGCAGTGATTGATGAATCTTCCTGG
A_07_P014742	0.0332748	0.00752302	1.37159	up	sieB	phage superinfection exclusion protein [b1353]	AGGGCATCATTCAACATCAGAGTGATAGCGCAAACTGTTCTTATTATCTCGTCACCGAAA
A_07_P046367	0.00758384	0.000787275	1.37167	down	ybhA	putative phosphatase [Z0936]	GAGATGCTGAATGAACACCACATTCACGGTCTGATGTATGTCGATGACGAGATGGTTTAT
A_07_P063188	0.0377533	0.00919434	1.3718	down	ECs2077	hypothetical protein [ECs2077]	GGTATTTAGCACGCCAGTCATGATTAAACTCATCTCTGCGGCATTTACCTTAGGATTTGC
A_07_P016406	0.00617405	0.000578158	1.37199	down	lpxH	orf, hypothetical protein [b0524]	GAAGGTTCAATGGTGAAAGTCACGGCGGATGACGTTGAGCTGATTCATTTTCCGTTTTAA
A_07_P043749	0.0446773	0.0116465	1.3723	up	lacA	thiogalactoside acetyltransferase [Z0438]	TGGATCGGAAGTCATGTGGTTATTAATCCAGGCGTCACCATTGGGGATAATTCTGTTATT
A_07_P051007	0.0146872	0.00218809	1.3724	down	ycbL	orf, hypothetical protein [Z1274]	TTTCTTCAATCAAAGATAAATTGCTGCCACTGGGTGATGACGTGACATTTATTCCGGGTC
A_07_P006491	0.0181557	0.00300924	1.37284	up	gcvT	aminomethyltransferase [b2905]	AGATGACCTCATCGTCTACTACTTTACTGAAGATTTCTTCCGCCTCGTTGTTAACTCCGC
A_07_P002216	0.0151486	0.00231042	1.37307	up	ygbF	orf, hypothetical protein [b2754]	TACGTGCAGGGGTATATGTAGGTGATGTATCCGCAAAAATTCGTGAAATGATCTGGGAAC
A_07_P016680	0.0392032	0.00965412	1.37346	up	fepA	outer membrane receptor for ferric enterobactin [b0584]	GAAGTACAACTATAAAGGTCAGCCAGCGGTTGGACCGGAAACCAAAGAAATTAGTCCTTA
A_07_P018322	0.0402181	0.00998612	1.37393	down	rnt	RNase T, degrades tRNA [b1652]	AATTTTTAAAGTTGTACGTAAAGGTATTAAAGCGAGCGGCTGTAACCGCGCCATTATGGT
A_07_P012246	0.00673455	0.00066246	1.37414	up	ygiV	orf, hypothetical protein [b3023]	CAAACCTGACACTGGATGTAAACATTATCGATTTCCCATCAATACCTGTGGCGATGTTGC
A_07_P001352	0.0269934	0.00544276	1.37421	up	ycdT	orf, hypothetical protein [b1025]	TTAAACCCAAATGAGATCTATCGACTGGCTGATAACGCACTTTACGAGGCGAAAGAGACC
A_07_P019426	0.0155189	0.00239645	1.37527	down	menA	1,4-dihydroxy-2-naphthoate --> dimethylmenaquinone [b3930]	CTGGAACGTACTGTCAAGGGAGCGTTACTGACTAACCTGCTGTTTGTTTTAGGGATATTC
A_07_P051141	0.0121627	0.00165479	1.3754	down		putative endolysin of cryptic prophage CP-933M [Z1352]	GATGGTAAGCCTGTTATTCCTGGCATGAAGCTGTCGAAGGAAAAATGCGACCGGGTTAAC
A_07_P041442	0.00495189	0.000407335	1.37543	up	dapD	2,3,4,5-tetrahydropyridine-2,6-dicarboxylate N-succinyltransferase [c_0201]	TACTGTGCAGTTATCGTTAAGAAAGTTGACGCGAAAACTCGCGGCAAAGTTGGTATTAAC
A_07_P062135	0.0123408	0.00168742	1.37568	down	ECs1202	hypothetical protein [ECs1202]	TCAGAAAATACACTGGCGATAAAGAAGGGAAAAGACACGCTATCGTCAACGGTGTTCTTA
A_07_P008980	0.038977	0.00957721	1.37569	up	actP	putative transport protein [b4067]	TGTTCTACGCCACCGGGTTTATGGGCTACTTCTATATTCTGACCTTTATTATCGGCTTCG
A_07_P051463	0.0252	0.00489943	1.37584	down	Z1475	putative terminase small subunit of bacteriophage BP-933W [Z1475]	GAATAACATTACTGGACTGGTGCCGGAAGAAAAAGATTAATTACAACACCGCCAGAACCC
A_07_P019861	0.0342446	0.00783665	1.37606	down		orf, hypothetical protein [b2596]	TGTCAGTTGTGAAACTGAAGCGATTTAGTCGCTATCGATCTCATCAAATATGGCTCGCTT
A_07_P012038	0.027793	0.00568718	1.37614	up	glcC	transcriptional activator for glc operon [b2980]	AATCAGGTGCTGGTGTTTACGCTGCAATCATTGACCGATCTGATGTTTAATTCAGTGTTT
A_07_P033878	0.0197114	0.00346563	1.3762	up		Hypothetical protein [c_1094]	AGTCACGACTGAAAGCATTGGCTGGGCGACAAAAAAAGTTCCAGGATTAATCCTAAATTT
A_07_P052072	0.00617405	0.000578764	1.37626	up	yceH	orf, hypothetical protein [Z1704]	ACAGTGAGCGGTTTTGGTAATCGGGTCACCAAATATGAGCAACGTTTTTGTAATTCAGAA
A_07_P033087	0.0367186	0.00868758	1.37629	up		Unknown in IS [c_3576]	CTAAAGAGTTCAAAGCCGAAGCTGTCAGAACGGTTCTTGAAAATCAACTTTCGATCAGCG
A_07_P020808	0.0367186	0.0086602	1.37642	up	gst	glutathionine S-transferase [b1635]	ATTTAATGAAAAAACGTCTCGAAAACGGTGACGATTACTTTGCCGTTAACCCTAAGGGGC
A_07_P059576	0.0268685	0.00541392	1.37644	down	ECs0224	putative membrane protein [ECs0224]	TAAACATATTTTTTGTGGTGGCGTTGTCGTGCTGGCGTTGTTTTACCTGTTCTATCTGTT
A_07_P042620	0.0383365	0.00937289	1.37655	up	cvpA	membrane protein required for colicin V production [Z3575]	ATCATCAGATGGTTTTTTGATTATCTGCAAAGCTCGTCAAGTTTCTTGCCCAGAGCGTAA
A_07_P017923	0.0404264	0.0100488	1.37673	up	php	putative hydrolase [b3379]	GATTCAGTCAGGCCGATGTGGATGTGATGTTACGTGAAAATCCCTCTCAATTTTTCCAAT
A_07_P004879	0.030861	0.00674323	1.37674	down	cydC	ATP-binding component of cytochrome-related transport [b0886]	AAATAATAGTGATGGACAACGGGCAAATTATTGAGCAAGGTACTCACGCAGAACTGCTTG
A_07_P041413	0.0217083	0.00393765	1.3768	up	leuC	3-isopropylmalate dehydratase large subunit [c_0089]	GCTGACAGAAGTGGCTATCGACAAAGTGTTTATTGGTTCCTGTACTAACTCGCGTATTGA
A_07_P030043	0.0189537	0.00325952	1.37692	up	cysK	Cysteine synthase A [c_2948]	AGCGTTATTTAAGCACTGCATTGTTTGCCGATCTTTTCACTGAGAAAGAACTGCAACAGA
A_07_P053545	0.00957284	0.00114093	1.37703	up	ECs0255	hypothetical protein [ECs0255]	GTAACGCCATTATTAACGTTAAGCGAGACAGACCTTTTGAAATTAACGCCTGGGTCGTTT
A_07_P000461	0.00617405	0.000577455	1.37721	up	yraN	orf, hypothetical protein [b3148]	GTAGCCTTCACCGGGAATGAGGTTGAGTGGATTAAGGATGCCTTTAATGACCACTCATAA
A_07_P030487	0.00993737	0.00121547	1.37742	up		Hypothetical protein [c_3199]	ACGCTAAGGATTCTCTCTGGTTGAAAATACTTAGCTGTTATGTGCCTGCTTTTAGCCACA
A_07_P012125	0.0197114	0.0034647	1.37753	up	yghW	orf, hypothetical protein [b2998]	GAGAATAATTCCTGTTCTACGTTGCGCTTTTTTATGGCCGGTTATCGCCTCGAAAATTGA
A_07_P012175	0.0307055	0.0066842	1.37796	up	metC	cystathionine beta-lyase [b3008]	TAATGAAGAGCTGGCGAACTATCTGGATAACTTCAGTTTATTCAGCATGGCCTACTCGTG
A_07_P007912	0.0451078	0.0117894	1.37847	down	crl	transcriptional regulator of cryptic csgA gene for curli surface fibers [b0240]	GTTTTACCTACAGTTACCAGTTTGGTCTGTTCGATAAAGCAGGCGACTGGAAGAGTGTTC
A_07_P019137	0.0158032	0.00246831	1.37847	up	yihL	putative transcriptional regulator [b3872]	CCGACCAGCAAGGCAATATTGTCCAAATAGATATTGAATATTGGCGATTTGAGGCCGTAG
A_07_P035759	0.0113669	0.00149858	1.37869	up	murD	UDP-N-acetylmuramoylalanine--D-glutamate ligase [c_0106]	CTGAAGATCATATGGATCGCTATCCGTTTGGTTTACAACAGTATCGTGCAGCAAAACTGC
A_07_P054211	0.00545486	0.000466542	1.37888	up	ECs0650	RNase I [ECs0650]	GAGATAAAAGAGAGCGAAGCCGGAAAATTCCTTGCGGATAATTACGGTAAAACAGTGAGC
A_07_P034268	0.0125893	0.00173947	1.37891	up	mscL	Large-conductance mechanosensitive channel [c_4051]	ATCGGAAAAAAGAAGAACCAGCAGCAGCAACACCTGCACCAACTAAAGAAGAAGTATTAC
A_07_P016765	0.0344383	0.0079044	1.37897	up	ybdM	orf, hypothetical protein [b0601]	GGCTCATCATCATTAAAATTACGCTTAAAAGGTTATTTGCCGGTGACCTGTCTGGAAGGT
A_07_P052774	0.0116515	0.00156145	1.37911	up	Z4237	putative oxidoreductase [Z4237]	TTCTGTTCAAACTGACCATCGCGCACCGATTCAAAATTTTATCTCTGGTGACTTATCTGG
A_07_P007979	0.0490325	0.0132354	1.37912	down	perR	putative transcriptional regulator LYSR-type [b0254]	TTCTGCGCTTGATGTGTTCAAAACCTGGCTACTGAATGAACTCAATCTGGGTAAAATTCG
A_07_P041511	0.0191715	0.00331568	1.37946	down	pgpA	Phosphatidylglycerophosphatase A [c_0529]	GTGCACGATCACGGCAGTATTGTCTGGGACGAATTTATTGGTATGTGGATTACGCTCATG
A_07_P002077	0.0239993	0.00454664	1.37964	up	hypA	pleiotrophic effects on 3 hydrogenase isozymes [b2726]	AAATTGGCGCATTTTCTTGTGTCGAAACCAGCTCTCTTGCCTTTTGTTTTGATCTGGTTT
A_07_P013896	0.0367918	0.00875308	1.37991	down	yfcJ	putative transport protein [b2322]	TACAAGGCGTTGGTTTTGCTGTTATCGGGACTTTCGTTTCGCTCTACTTTGCCAGCAAAG
A_07_P006601	0.00693642	0.000693642	1.37992	up	phoP	transcriptional regulatory protein [b1130]	TATGGAAACGTTGATACGCAATAATGGCAAAGTGGTCAGCAAAGATTCGTTAATGCTCCA
A_07_P011864	0.0437007	0.0113206	1.37998	down	yggI	orf, hypothetical protein [b2944]	TTCGCCTCAATCCCGTTTTGCTGTTGGAAAACAGTGAAGCTTTTATTGAAGAAGTGGTAC
A_07_P062203	0.0290228	0.0061534	1.38009	down	ECs1218	hypothetical protein [ECs1218]	CGGATAAAACAACCGCATTGTGCAAATATCGATCAAATATGGTGCTGCTGTGTGAAATCT
A_07_P008288	0.0382985	0.00935316	1.38035	up	yahE	orf, hypothetical protein [b0319]	TGACATCCCTGGGAACGCAACTCAGGCAATAGAAAAAATTAAACATATTGGCTCCAGTTC
A_07_P041209	0.0139574	0.00204329	1.38046	up	fliY	Cystine-binding periplasmic protein precursor [c_2335]	TTAATCAGGTCACCATTTCTGACGAGCGCAAGAAAAAATACGATTTCTCTACCCCGTACA
A_07_P047871	0.013828	0.00201083	1.38056	down	Z2120	putative endolysin of prophage CP-933O [Z2120]	TAAGTGCTTCCCGTCGACGTTTTATAAACGAATTAATGCAGGCGATCGAAAAGGTGCCTG
A_07_P011076	0.0038085	0.000274994	1.38072	up	fruR	transcriptional repressor of fru operon and others [b0080]	GTCAGGTTGATGCCATTATTGTTTCGACGTCGTTGCCTCCTGAGCATCCTTTTTATCAAC
A_07_P001787	0.0106743	0.00134696	1.38123	down	lolD	putative ATP-binding component of a transport system [b1117]	TGCTGATTGGCAAGAAAAAGCCCGCTGAAATCAACAGCCGTGCACTTGAGATGTTAAAAG
A_07_P033511	0.00467431	0.000374581	1.38127	up		Protein ybjI [c_0929]	TCAAAAAATATGACGATGCCATGAAAACGGTGGCGGAAATGTATTATCACCGTCTGGAAT
A_07_P021074	0.013828	0.00201117	1.38205	up	ykiA	orf, hypothetical protein [b0392]	TACTCTTATTTGTCGAACAACCCGATCTTTCGCTGTTACGTGATTTAGTGAAAACCGGGG
A_07_P002353	0.00706995	0.000715652	1.38217	up	mazG	orf, hypothetical protein [b2781]	ACTTTAATGATATTTGCGCTGCTATTAGCGATAAATTAGAGCGTCGCCATCCGCATGTTT
A_07_P030085	0.0105528	0.00132232	1.38243	down	yfeY	Hypothetical protein yfeY precursor [c_2966]	GACAGTGATGATAATCGTGCCGTCGAATGTAAAGCCGAAGGCAGTCAACATATTAGCTAC
A_07_P047681	0.00801876	0.000862284	1.38286	down	Z2071	putative endolysin of prophage CP933-O partial [Z2071]	GTTTCTGGATGAAAAGGAAGGTAACCACACCACAGCATACCGTGATGGTGCGGGTATCTG
A_07_P012835	0.0164277	0.00261055	1.38311	down	yrdB	orf, hypothetical protein [b3280]	GAAGAAGAAGCGGAAAACTTAATTCAGGAACAAAGTGAAGATGATCAAGGCTGGGTCTGG
A_07_P005923	0.00983418	0.0011975	1.38319	up	xerC	site-specific recombinase, acts on cer sequence of ColE1, effects chromosome segregation at cell division [b3811]	CATAAAACAAGGGCTGAATAATCACGTTCATCCGCATAAATTACGTCACTCGTTCGCCAC
A_07_P014645	0.00917424	0.00107436	1.38353	up	uspE	orf, hypothetical protein [b1333]	GTCATTAAACCTGACCAGTATCAGACACCCGTTGAACTGGATGACGAAGAAGACGATTAA
A_07_P012498	0.00800779	0.000848959	1.38359	up	ptsN	phosphotransferase system enzyme IIA, regulates N metabolism [b3204]	ATAATGATACAACTCTACAGCTTAGCAGTGTTCTTAACAGGGAATGTACGCGAAGCCGCG
A_07_P021034	0.0338608	0.00771145	1.38433	up	psiF	induced by phosphate starvation [b0384]	CAAAAGATGCGCGAATGCAATAATCAAGCAACACAACAATCTCTGAAAGGTGATGATCGT
A_07_P013519	0.00567847	0.000499088	1.38462	up	focB	probable formate transporter [b2492]	GTAATATTATCGGCGGTGCGGTGCTGGTGAGTATGTGTTATCGGGCTATTTATTTACGTC
A_07_P042878	0.0188154	0.00322292	1.38469	down	Z3799	putative ATP synthase beta subunit [Z3799]	ATTGAATATCCTGCGCGGGATTCTGGCTTCTATAGAGCAGCAGAATAAAGGTAATAAGGC
A_07_P039745	0.0142873	0.00211879	1.38519	up		Hypothetical protein [c_4431]	AGTTGAGAAGATGCCGTATCCAGATCAAGTTTAACTTCTGGCTGCCAATCTTTCTGGAAA
A_07_P015802	0.00950313	0.00112745	1.38533	down	rrmA	putative enzyme [b1822]	AAAGAAGTGTTCGACTGCCAGACGGACTTTAATATTCACCTCTGGCAGCGTTCTTATTAA
A_07_P038879	0.0104792	0.00131168	1.38535	up	trpB	Tryptophan synthase beta chain [c_1726]	TTAACCTTTCCGGTCGCGGCGATAAAGACATCTTCACCGTTCACGATATTTTGAAAGCAC
A_07_P011037	0.0249984	0.00483643	1.38577	down	setA	putative transport protein [b0070]	GCTGTCTACTGGGTAATTGCGGTTATTTCTGTTGTCGCATTATTTTTAACCGCAAAGGTT
A_07_P007896	0.00420874	0.000317803	1.3858	up	pepD	aminoacyl-histidine dipeptidase [b0237]	GACAATAACGTAGAAATTCACTGCCTGATCCGTTCACTGATCGACAGCGGTAAAGACTAC
A_07_P012745	0.0375793	0.00912306	1.38595	down	accB	acetylCoA carboxylase, BCCP subunit; carrier of biotin [b3255]	TTGAAGAATCAGGCATCTCCGAACTGGAAATTTCTGAAGGCGAAGAGTCAGTACGCATTA
A_07_P016543	0.0235621	0.00442391	1.38595	down	rzpD	bacteriophage lambda endopeptidase homolog [b0556]	GGCTGATCACTATGCAAAAACAACTGGAAGGAACCCAGAAGTATATTAATGAGCAGTGCA
A_07_P048181	0.0238729	0.00451799	1.38612	up	ynbD	putative enzymes [Z2316]	CACTGTAAAACAGTTGATGAAGCGATTAGCTTTATTCGAGCCAGACGCTCGCATATTGTG
A_07_P010017	0.0100935	0.0012414	1.38631	up	rhsC	rhsC protein in rhs element [b0700]	ACCGATAATAGTTGTGTGGAGAACTGTTTAAAAGGGAAGTTTAAAGAGGTAAGGCCGCGT
A_07_P017637	0.018093	0.00299334	1.38634	down	yjjK	putative ATP-binding component of a transport system [b4391]	AAAGTTGAGTTCTTCGAAGGTAACTTTACCGAGTACGAAGAGTACAAGAAACGCACGCTG
A_07_P063613	0.0436225	0.011275	1.38636	down	ECs4617	hypothetical protein [ECs4617]	ATCATCAGCTTAATATTGATGGTCGTAGCAGTGATCGTTATGGGACTGGTGTTGTATGCC
A_07_P031967	0.00331485	0.00022099	1.38658	up	yeeA	Hypothetical protein yeeA [c_2536]	CATGATCTGAAAGTCGTGGAAACACCAATCTATGGTTATGTGTGGCTGAACATGGAAACG
A_07_P017318	0.0129494	0.00181644	1.38662	down	yidI	orf, hypothetical protein [b3677]	TTTTGGTATCGGCATCGTGTGCAGCATTTTGCTGATATTCCTTATCTTTTCCTTCCTGAC
A_07_P042549	0.014537	0.00215979	1.3868	down	yfbS	Hypothetical protein yfbS [c_2833]	GGAATTACAGCTTCAGTGACTTTGTTAAGTTGGGGGTACCGTTCACCATTATCGTGATGG
A_07_P019522	0.0139414	0.00203715	1.38699	up	frwC	PTS system, fructose-like enzyme II component [b3949]	GCGCGTAAAAATGGGTCTTCGACTGATGAAAAAGAAGACGACCTGGATTTGGATTTTGAA
A_07_P018230	0.00901917	0.00104917	1.38757	up	yhhX	putative regulator [b3440]	GTAAGAAAGGTTCGTTTATTAAATACGGTATCGACCAGCAGGAAACCAGCCTGAAGGCTA
A_07_P009965	0.0104168	0.00129678	1.38769	up	ybfP	putative pectinase [b0689]	ATTGAGTTACGACGCTGCCAGTCAGAAAATTGCCAGCAAGAATTGAAAGCGATAAATACA
A_07_P003426	0.00800779	0.000856105	1.38771	up	dld	D-lactate dehydrogenase, FAD protein, NADH independent [b2133]	GTGCTATGTCTTCCATCAGGATTACATAGTGAAAAAAGGCGTGGATGTGCATGCGTTAAA
A_07_P041818	0.0172571	0.00281749	1.38834	up	pinO	PioO protein [c_4093]	GAAAATACTGTAGAAGAAAGCGACGAGAAAGCCGGTTTAAGAGAGCGTGTCAAAAATGCG
A_07_P020388	0.0176963	0.00291809	1.38918	up	ydfO	orf, hypothetical protein [b1549]	GAGATCACATTTCAGGAATACAGAAGAAACCTTGCTAAAGCAGGAGTTTTTCGGTGGGTT
A_07_P008514	0.0310552	0.00680425	1.38919	down	sthA	putative oxidoreductase [b3962]	GATTATGGAACAGAAAGGTGGCGGCAACACTATTGAGTACTTCGTCAACACCACCTTTAA
A_07_P058575	0.0230316	0.00427103	1.38946	down	ECs1930	hypothetical protein [ECs1930]	ACGAGTATCTCCTTTAGGGAAGCCAGACAGTAAGCGAGGGATTATCTGGTATAACTATCC
A_07_P032053	0.00536742	0.000454222	1.39	up	cpsB	Mannose-1-phosphate guanylyltransferase [c_2575]	TCACTATCGACGGTGATATCAAACTGCTTGGTGAAAACGAGTCCATTTATATTCCGCTGG
A_07_P018721	0.00758384	0.000786524	1.39058	up	chbR	negative transcriptional regulator of cel operon [b1735]	AACAACTGGAAATGACCAACTATTCAGTGACGGATATTGCGTTTGAGGCCGGTTATAGTA
A_07_P013712	0.0105593	0.00132459	1.39061	up	nuoE	NADH dehydrogenase I chain E [b2285]	ATGTGATCCGTTATTGTGACAGCGTGGTCTGTCATATCAACGGTTATCAGGGTATTCAGG
A_07_P013750	0.0221797	0.00404063	1.39107	down	yfbS	putative transport protein [b2292]	GAAATTACAGCTTCAGTGACTTTGTGAAGTTGGGGGTACCGTTCACCATTATCGTGATGG
A_07_P012239	0.0354321	0.00822893	1.39171	up	ygiT	orf, hypothetical protein [b3021]	TAGTGAAGGTTCGAAAAAAGCTCTCTCTTACCCAAAAAGAGGCAAGCGAAATTTTTGGGG
A_07_P008846	0.00770852	0.000804413	1.39173	down	plsB	glycerol-3-phosphate acyltransferase [b4041]	CTGCAAATGAACAAGTTTGAAGTCGAGAAAGACACAATCGGCGACATCATCATTCTGCCG
A_07_P053944	0.0292292	0.00621567	1.39175	up	lacA	thiogalactoside acetyltransferase [ECs0395]	TGGATCGGAAGTCATGTGGTTATTAATCCAGGCGTCACCATTGGGGATAATTCTGTTATT
A_07_P005885	0.00645887	0.00062725	1.39175	up	hemX	uroporphyrinogen III methylase [b3803]	TATCAATCTGCAAAAAAGCTGGCAGAACTTTATGGACAACTTCATTACGATTCGCCGTCG
A_07_P010139	0.0283564	0.00586803	1.39182	up	sdhB	succinate dehydrogenase, iron sulfur protein [b0724]	GAGAAAATTAAGCCTTACCTGTTGAATAATGGACAAAATCCGCCAGCTCGCGAGCATTTA
A_07_P007419	0.00846249	0.000933752	1.39194	up	yhiP	putative transport protein [b3496]	TCGCCATGGTTTATCGTGCTGGTGTACTTATTCCAGAGCTTAGGTGAACTGTTTATTAGC
A_07_P005927	0.00817211	0.00088837	1.3925	up	yigB	putative phosphatase [b3812]	ATATGTACTTTTTGGCTGCGGAAAAACTCAACGTGCCGATCGGCGAGATCTTACATGTTG
A_07_P010047	0.0338608	0.0077035	1.39292	up	ybfD	putative DNA ligase [b0706]	GCAATTAGTGAAAAGAGTCACGGCAGAGAAGAAACCCGTCTTCATATTGTTTGCGATGTC
A_07_P010873	0.0140143	0.00206497	1.393	up	caiC	probable crotonobetaine/carnitine-CoA ligase [b0037]	ATTGAGCGAAGAGGAATTTTTCCGCTTCTGCGAACAAAATATGGCGAAATTTAAAGTGCC
A_07_P055308	0.0106604	0.00134307	1.39322	down	ECs2741	putative endolysin [ECs2741]	AACATTGGTCCCGGTAAGTGTTTCCCGTCGACGTTTTACAGACGAATTAATGCAGGTGAT
A_07_P008740	0.00888021	0.00102213	1.39323	up	metH	B12-dependent homocysteine-N5-methyltetrahydrofolate transmethylase, repressor of metE and metF [b4019]	ACCCGGACAGCAAGTACTACGCTGTAGCACAAATTCAGCGCGATCAGGTTGAAGATTATG
A_07_P004856	0.0116222	0.00155577	1.39381	up	clpS	orf, hypothetical protein [b0881]	AATTCTTTTCTTATGATGTAGAACGTGCAACGCAATTGATGCTCGCTGTTCACTACCAGG
A_07_P008897	0.00645887	0.000626444	1.39406	up	qor	quinone oxidoreductase [b4051]	TTATTATCTGCTGCGCAAAACCTATGAAATTAAACCCGATGAACAGTTCCTGTTCCACGC
A_07_P054863	0.0107394	0.00136617	1.3941	up	ECs2304	hypothetical protein [ECs2304]	TAGTGTTGGGTGCAATTAGTTTGACGTCTGCTTTTGTGTTTGCAGATAAACCAGACGTTG
A_07_P038490	0.00506346	0.000421521	1.39412	down		Putative DNA N-6-adenine-methyltransferase of bacteriophage [c_1555]	TATTATCACTGATGGACGGATTAATTTTATCGAACCATCGACAGGGCTGGAGAAGAAGGG
A_07_P039092	0.0367186	0.00868535	1.39455	down		Hypothetical protein [c_4720]	TTTGGGTGAAAACGAAAATTCCATGCAAAATGCTCCGGTTTCATGTCGTCAAAATGATGA
A_07_P015149	0.00629391	0.000593426	1.39534	up	yedI	orf, hypothetical protein [b1958]	ATATTACCGACTGTTTTAAATCTGATTCTTGGATTTATCATCGGCGGCATCGTGGTGCTG
A_07_P004981	0.00446968	0.000347071	1.39545	up	serC	3-phosphoserine aminotransferase [b0907]	ATCAGCAAAAAGCAGAACTGCTATATGGGGTGATTGATAACAGCGATTTCTACCGCAATG
A_07_P016870	0.0436753	0.0112961	1.39559	down	yiaU	putative transcriptional regulator LYSR-type [b3585]	CTTGAGAAACATCCCATTAGCCGTCCTGACGAACTCGAACATCACTCCTGTATTTTGATC
A_07_P002424	0.00824706	0.000904371	1.39576	up	ygdH	orf, hypothetical protein [b2795]	TGAAGAGTTTGGTCCTTACAAAATCAACGGCGATAAAGAGATTATGCGTCGTATGGACGA
A_07_P044469	0.0182194	0.00302913	1.39605	up	Z2810	putative kinase [Z2810]	TAACTTTGCTTCAGGTTTTATTGCGGCACTGTTAGAAGGAAAAAATCTGCGTGAATGCGC
A_07_P001300	0.0147897	0.00221543	1.39652	down	rutR	putative tet operon regulator [b1013]	TTGCGCGATGAGGTATTTTTCAATCAAACGGTTGAAAACGTGCAGCGGATTATTATTGAG
A_07_P008667	0.00986045	0.00120204	1.39717	down	yjaH	orf, hypothetical protein [b4001]	CTAACGACCAAATCGATTTATACCGTTATCGTGCTGATCAGATCCGCCAGATTAGCGATG
A_07_P017944	0.0196838	0.00342799	1.3975	up	yhfZ	orf, hypothetical protein [b3383]	GTGGAACGAGTCGATCTCTCTTATCACGAGAGTTTACAACGCATTGTTAAAGGCGATGTC
A_07_P059450	0.0191195	0.00329844	1.39776	up	murD	UDP-N-acetylmuramoylalanine-D-glutamate ligase [ECs0092]	TTTACGAAAATGCGAAAGTTTGTGTCGTCAATGCTGATGATGCCTTAACAATGCCGATTC
A_07_P003616	0.00754407	0.00077904	1.39784	up	cpdB	2:3-cyclic-nucleotide 2-phosphodiesterase [b4213]	TGAATAAAGTCGCGACCGATGATATCGGGTTTGCGATTTATCAGGTGGATTTGAGTAAGT
A_07_P058480	0.00867889	0.000979649	1.39792	down	ribA	GTP cyclohydrolase II [ECs1850]	CGAAAAAAGTCGAAATTCTGACCGAAGCGGGGATTAATATTGTTGAACGCGTACCATTGA
A_07_P000243	0.0283562	0.0058604	1.39812	up	yhaH	putative cytochrome [b3103]	GGTGGGCACTGCTATTCTTAATCCCGTTTATCGGCTGGCTTATTATCATCGTCTTTAACT
A_07_P044445	0.00887885	0.00101602	1.39835	down	Z2790	putative cytochrome oxidase [Z2790]	ATCGTTTTATTATCTGGGGGGATTAACCGAAGGCACAGAAACGATCTTACTGTTTGTGCT
A_07_P049311	0.0252627	0.00493912	1.39849	down	Z0255	orf Unknown function [Z0255]	TAAACATATTTTTTGTGGTGGCGTTGTCGTGCTGGCGTTGTTTTACCTGTTCTATCTGTT
A_07_P035188	0.0329154	0.00738469	1.39884	down		Hypothetical protein [c_2142]	TAAATTGCTTTTTCTGTTCCGGCGTCAGGATGTTGTAAATCTTGTTCTGGGTTTCCATGT
A_07_P048430	0.0335457	0.00759913	1.39889	down	ydaQ	unknown protein encoded within prophage CP-933R [Z2414]	ACGAGTATCTCCTTTAGGGAAGCCAGACAGTAAGCGAGGGATTATCTGGTATAACTATCC
A_07_P008088	0.0355854	0.00829588	1.39957	down	yagM	orf, hypothetical protein [b0279]	TGCTCCGCAAAACAGATGTTTCCAACCGTGTTAATGTACCGGATGACATCATTATAAACC
A_07_P016642	0.0113722	0.00150082	1.40052	down	pheP	phenylalanine-specific transport system [b0576]	GAAGTGAAATCCAACAGTAGCCCGTTTGTGATGATTTTCCATAATCTCGACAGCAACGTG
A_07_P047211	0.0121468	0.00164271	1.40068	up	purH	phosphoribosylaminoimidazolecarboxamide formyltransferase = AICAR formyltransferase IMP cyclohydrolase [Z5583]	TTCGTGAAATCCAATGCTATCGTCTATGCCAAAAACAATATGACCATCGGTATTGGCGCG
A_07_P021498	0.00487564	0.00039613	1.40081	up	ybaL	putative transport protein [b0478]	GAAAAATCCGGATATTGAGATTATTGCCCGCGCCCATTATGACGATGAAGTGGCGTATAT
A_07_P045570	0.0377234	0.00918194	1.40089	down	hisP	ATP-binding component of histidine transport [Z3568]	AATAAATTAAACGTTATCGATTTGCACAAACGCTATGGCGAACACGAAGTGCTGAAAGGG
A_07_P002225	0.0287681	0.00605881	1.40103	up	ygbT	orf, hypothetical protein [b2755]	GTAAAACATTAGCCAAATTGATTCCGCTTATAGAGGACGTGCTTGCCGCTGGAGAAATAC
A_07_P001540	0.00435166	0.000329779	1.4013	up	yceH	orf, hypothetical protein [b1067]	CACCAAATATGAGCAACGTTTTTGTAATTCAGAATTTGGCGATCTGAAACTGAGCGCAGC
A_07_P020342	0.00912861	0.00106438	1.40169	up	ydfG	putative oxidoreductase [b1539]	TGACGGTAAAGCAGAAAAAACCTATCAAAATACCGTTGCATTGACGCCAGAAGATGTCAG
A_07_P015565	0.00812184	0.00087738	1.40201	up	cpsB	mannose-1-phosphate guanyltransferase [b2049]	CACCATTGATGGTGATATCAAACTGCTTGGTGAAAACGAGTCCATTTATATTCCGCTGGG
A_07_P012521	0.00263085	0.000159999	1.40215	up	elbB	sigma cross-reacting protein 27A [b3209]	TCGATGATATCGTGGTTGATGAAGACAATAAGATTGTCACCACCCCAGCATATATGCTGG
A_07_P002527	0.0081612	0.000884963	1.40226	down	pdhR	transcriptional regulator for pyruvate dehydrogenase complex [b0113]	CAAAATCCGCCAACCAAAACTCTCCGATGTGATTGAGCAGCAACTGGAGTTTTTGATCCT
A_07_P062091	0.00780055	0.000818926	1.40311	down	ECs1194	hypothetical protein [ECs1194]	AACCGGAGAGCAGGAGATGAAGCAAACCTTTCTGCTTCGCAACGAAGCAATCAGAAATAA
A_07_P008419	0.0250197	0.0048449	1.40345	down	lacI	transcriptional repressor of the lac operon [b0345]	CTTGATGTCTCTGACCAGACACCCATCAACAGTATTATTTTCTCCCATGAAGACGGTACG
A_07_P007077	0.00538097	0.000456833	1.40384	up	narH	nitrate reductase 1, beta subunit [b1225]	GCCCGTACAAAAAAATCTACTTCAACTGGAAGAGCGGTAAGTCTGAGAAGTGCATCTTCT
A_07_P053058	0.00684627	0.000678106	1.4041	up	ECs3020	D-lactate dehydrogenase [ECs3020]	CTGCCGAACATAACGTCGGTCATTTGTATAAAGCACCGGAGACATTGCAGAAGTTTTATC
A_07_P039556	0.0253947	0.00497658	1.40457	down	yhjJ	Protein yhjJ precursor [c_4339]	GGTGGAGATGTTAAATCAGGATCTGCGTCAGCAGTTGTCGAATGATATGGCGTTAATACT
A_07_P057236	0.010459	0.00130631	1.40528	down	ECs1096	putative endolysin [ECs1096]	TAAGTGCTTCCCGTCGACGTTTTATAAACGAATTAATGCAGGCGATCGAAAAGGTGCCTG
A_07_P047549	0.0119088	0.00160405	1.40537	up		orf Unknown function [Z5940]	CAGAGAGCGAATAATGACGATTGCAGAGCGAATTCATAATGACGATTGCAGAGCGAATTC
A_07_P013130	0.010459	0.00130536	1.40578	up	cysK	cysteine synthase A, O-acetylserine sulfhydrolase A [b2414]	GCGTTATTTAAGCACCGCATTGTTTGCCGATCTCTTCACTGAGAAAGAATTGCAACAGTA
A_07_P012899	0.0226804	0.00418429	1.40624	down	yhdN	orf, hypothetical protein [b3293]	TGAGTACCGATTTTTTACGCGGCGATTATGCTGACAAGTTGTTGGACAAAATCAACGATA
A_07_P020691	0.0151708	0.00231587	1.4068	up	fumA	fumarase A = fumarate hydratase Class I; aerobic isozyme [b1612]	TAAAGGAAATGACTTCTTCCAGCAGATACAACTCACACAATGCACCCGCTGTGTGAAATA
A_07_P008970	0.00635878	0.000604267	1.40686	up	yjcE	orf, hypothetical protein [b4065]	GCTGCAAAAATTACTGCACGATCTCGATTTGCTTGAAGCGTTGCTAATTGAGGAAAATCA
A_07_P043366	0.0109007	0.00139262	1.40688	up	gmhA	phosphoheptose isomerase [Z0280]	TTGAAATTCGCGTTCCACATTTTGGTTATGCCGACCGCATTCAGGAAATTCACATTAAAG
A_07_P012889	0.0244859	0.00468729	1.40689	up	mscL	mechanosensitive channel [b3291]	GCCGCACCTGCACCAACTAAAGAAGAAGTATTACTGACAGAAATTCGTGATTTGCTGAAA
A_07_P035675	0.0266995	0.00536895	1.40737	up	caiC	Probable crotonobetaine/carnitine-CoA ligase [c_0046]	TGCCCTCTTATCTGGAGATCAGAAAAGATCTGCCACGTAATTGCTCGGGGAAAATAATTA
A_07_P014885	0.0054651	0.000468437	1.4082	up	ydbH	orf, hypothetical protein [b1381]	GTACCAGTCGCGTTGATGGTAAAAGCGGTACGGTAAACCTTAATTACCATCATGAAGAGA
A_07_P013986	0.00642923	0.00061843	1.40878	down	sixA	orf, hypothetical protein [b2340]	CTTCGGTACTGGTGATCTCTCACTTACCGTTAGTCGGGTATCTGGTTGCCGAGTTATGTC
A_07_P013728	0.0244688	0.0046806	1.4088	up	nuoA	NADH dehydrogenase I chain A [b2288]	GAAGCTGCAATTTTTATTTTTGTGTTACTGGCAGGTCTGGTTTATCTGGTGCGTATTGGC
A_07_P056733	0.00800779	0.000848346	1.40919	down	ECs0812	NinG protein [ECs0812]	AAACTTAAGATTCAAAAACTCGCCTTAAAGCCCCGCAGTTACTGGATTAAACAAGCCCAA
A_07_P006001	0.0110387	0.00142438	1.4094	up	fucP	fucose permease [b2801]	TAAGAATCTCGGCCAGGACACCAAATATGGTTCGTCCTTCATCGTTATGACCATTATTGG
A_07_P062126	0.00756012	0.000781727	1.40942	down	ECs1201	hypothetical protein NinG [ECs1201]	GATAAACTGAAGATTCGAAAACTCGCCTTAAAGCCCCGCAGTTACTGGATTAAACAAGCC
A_07_P049986	0.00560861	0.000487606	1.40949	up	xerC	site-specific recombinase, acts on cer sequence of [Z5328]	CATAAAACAAGGGCTGAATAATCACGTTCACCCGCATAAATTACGTCACTCGTTCGCTAC
A_07_P035670	0.00801876	0.00086072	1.40964	down		Conserved hypothetical protein [c_0042]	TCACCGTCGATAAGTGTGAGCTAAATCCTGCTTATGTCATCAAAAATATCGATTCCCCAA
A_07_P018450	0.0273699	0.00555265	1.41004	up	sufE	orf, hypothetical protein [b1679]	TTATTGCGGTCGTCTTTATTCTCTACGATCAGATGACGCCGCAGGATATTGTCAATTTCG
A_07_P009825	0.0116575	0.00156385	1.41112	up	rihA	putative tRNA synthetase [b0651]	TGGCGTGGAAACACAGGGGAAATATACCCAGGGTATGACGGTTGTTGATTATTATTATCT
A_07_P032643	0.0139722	0.00205686	1.41118	up		Hypothetical protein [c_3363]	GAAGTAGAGCAGGGTAATCAGTTTACCTGCGCCAATACCAAAGTGTTCTTCTACAACCTC
A_07_P031394	0.00319109	0.000208832	1.41146	up	yedV	Putative sensor-like histidine kinase yedV [c_2386]	ATTAATGAGCCTGAAAAACTCTTCCGTAGATTTTGGCGGGGAGATAATTCGCGTCATTCC
A_07_P020376	0.0374458	0.00904302	1.41164	down	ydfN	orf, hypothetical protein [b1547]	CATTTTCCCTAATGGTTATACCGCGATTTCAAATCTAAGCGCGGGGATTATGAGCACAAC
A_07_P019386	0.0106743	0.00134913	1.41202	up	yiiS	orf, hypothetical protein [b3922]	CACTTTCTCATGCCAGGCCGAGATGATTATTTTTGAGTTATCACTGCGTTCGTTAGCTTG
A_07_P020609	0.00584655	0.000533747	1.41243	up	ynfL	putative transcriptional regulator LYSR-type [b1595]	AAATAACCCGAATGTAACGCTGGCTGAACTGGCGAAAGAACCCTTTGTCTTTTTTGATCC
A_07_P010582	0.0110387	0.00142599	1.41303	up	yheV	predicted protein [b4551]	ATTGATATTGTTGAATGTGTTAAGTGCGGACATCAGATGCGAGAAGCAGACAAAGAAGCC
A_07_P062245	0.0386257	0.00945935	1.41341	down	ECs1226	hypothetical protein [ECs1226]	TGCTTCCGTATGACAAAGATGATGAGGAGTGCGTTCATATCATCCGTATCTCTGACGATA
A_07_P007962	0.0148439	0.00222961	1.41348	up	yafY	orf, hypothetical protein [b0251]	CAAACTGGAATACCAGGAGGTGACGGACCCGTATACCAAAGAAAAATACTTTGAGTACGC
A_07_P057027	0.00867889	0.000978512	1.41354	down	ECs1010	hypothetical protein [ECs1010]	TTTCTTCAATCAAAGATAAATTGCTGCCACTGGGTGATGACGTGACATTTATTCCGGGTC
A_07_P006641	0.0186007	0.0031482	1.41375	up	ymfE	orf, hypothetical protein [b1138]	ACCTACATAACAATGCAGCCAAACTACTTCGGGTGCGATATCTTTGGGATAAGCATCTAA
A_07_P006839	0.00457258	0.000360311	1.4142	up	ycgJ	orf, hypothetical protein [b1177]	TCGTGATGATCGTTATTTTGGTGTGGATGGTAAGCGGAGTGGAAAAATCAATCAAACCAC
A_07_P018182	0.0116222	0.00155595	1.4143	up	glgX	part of glycogen operon, a glycosyl hydrolase, debranching enzyme [b3431]	GAAAATCGCGACGGGACCAACAACAATTACAGTAACAATCATGGTAAAGAAGGGTTAGGC
A_07_P051405	0.0031708	0.000207073	1.41455	down	Z1454	putative DNA N-6-adenine-methyltransferase of bacteriophage BP-933W [Z1454]	TATTATCACTGATGGACGGATTAATTTTATCGAACCATCGACAGGGCTGGAGAAGAAGGG
A_07_P021524	0.0252437	0.00492822	1.41498	up	ybaQ	orf, hypothetical protein [b0483]	CTCACTACTGAGATGGCATTTCGTCTGGCGAAAGTTTTTGATACCACAGTCGATTTTTGG
A_07_P042055	0.0319388	0.00708303	1.41543	down	yjfK	Hypothetical protein yjfK [c_5267]	TACTTACGAATATTTGCTGTTAAATGGTGAGGAATCTTTTAACGATCTCGGCGAGCCGGA
A_07_P004438	0.0267416	0.00538106	1.41566	down	rhlE	putative ATP-dependent RNA helicase [b0797]	TGTGTTGATGAACACAAACTGCTGCGTGATATCGAAAAACTGCTGAAAAAAGAGATCCCG
A_07_P010974	0.0134921	0.00192874	1.41646	up		orf, hypothetical protein [b0057]	TGCTACTAAAAAAGTACTGCTGAACAAATTACTGACAACGCAATTATTGAATGAGCCAGA
A_07_P052891	0.00446968	0.000344897	1.41647	down	ECs2981	putative DNA methylase [ECs2981]	TGTTGACGAAGTTCGCATCATCACTGATGGACGGATTAATTTTATCGAACCATCGACAGG
A_07_P035103	0.0148439	0.00222613	1.41711	up	ydgA	Hypothetical protein ydgA [c_2006]	CAATATGCTAACGGTCAGATAACGTTAAACGGGCAGAAAATGCCACTGGAAGATTTCGTG
A_07_P007824	0.00642768	0.000617272	1.41722	up	lpcA	phosphoheptose isomerase [b0222]	TATGCCGACCGCATTCAGGAGATTCACATTAAAGTGATCCATATCCTGATCCAGTTGATT
A_07_P054511	0.00917424	0.0010747	1.41737	down	ECs2188	putative holin protein [ECs2188]	TTTGGGCTGCTGACATATCTGACGAACCTGTATTTCAAGATTAAAGAAGACCGGCGTAAG
A_07_P006948	0.0177898	0.00293593	1.41766	up	dhaL	putative dihydroxyacetone kinase [b1199]	CCTGCTATCGCAGATAAAGATATCGGTTTCATTCTCAAGAATACCGGTATGACGCTGCTT
A_07_P011374	0.0355205	0.00827361	1.41802	up	yjdJ	orf, hypothetical protein [b4127]	ATGCCCATTTGCGAAACATGAATTTGATAAAACGCGGGAGTATGATGATATTCGCAGTTG
A_07_P014777	0.00499932	0.000412869	1.41826	up	ydaV	putative DNA replication factor [b1360]	GAAAAATTTTTGCGGGAACTGTGCGAAGTGGATCTGCTGGTTCTTGATGAAATTGGCATT
A_07_P053536	0.00867356	0.000972632	1.41907	up	gmhA	phosphoheptose isomerase [ECs0249]	TTGAAATTCGCGTTCCACATTTTGGTTATGCCGACCGCATTCAGGAAATTCACATTAAAG
A_07_P053205	0.0232236	0.00431611	1.41918	up	ECs3197	membrane protein required for colicin V production [ECs3197]	ATCATCAGATGGTTTTTTGATTATCTGCAAAGCTCGTCAAGTTTCTTGCCCAGAGCGTAA
A_07_P007657	0.0110387	0.00142681	1.4194	down	eptB	orf, hypothetical protein [b3546]	CATCATGGGTTGTCTTGGCTATACTTCACCGGATGGTGGAATTAACGAAAACAACAACTG
A_07_P011010	0.00457258	0.000360816	1.41968	up	araC	transcriptional regulator for ara operon [b0064]	CGCAATGTTGGTTTTGACGATCAACTCTATTTCTCGCGAGTATTTAAAAAATGCACCGGG
A_07_P033494	0.0136204	0.00195319	1.41969	up		Hypothetical protein [c_0887]	AACCAGCTTATACAGGATATAATCGCAGAGGTTCGAAAGACAGCCAGTTACGTTAACTGC
A_07_P012721	0.0217083	0.00393237	1.42033	down	mreC	rod shape-determining protein [b3250]	GCAGAAAATGGTGACTCAGGTTATCTCCACGGTTAACGATCCTTATAGCGATCAAGTTGT
A_07_P007566	0.012244	0.00166919	1.42036	down	yhjJ	orf, hypothetical protein [b3527]	GCAGGATTTCCTTAATAGCCTGACGGTAGAGATGTTAAATCAGGATCTGCGTCAACAGTT
A_07_P013646	0.0196838	0.00344402	1.42106	up	ndk	nucleoside diphosphate kinase [b2518]	TTTATGCTGAACACGATGGAAAACCGTTCTTTGATGGTCTGGTTGAATTCATGACCTCTG
A_07_P051831	0.0103498	0.00128563	1.42154	down	yijE	orf, hypothetical protein [Z5498]	GAGTTATAGCTGGATTTTCATGAAGCAAGTCACCAGCTACATCGGTGCCTTCGACTTTAC
A_07_P042986	0.0359286	0.00841988	1.4229	up	Z3931	unknown protein encoded by prophage CP-933Y [Z3931]	GATTGCGCTGGCGGTCACAATTTCGATAAGATCTTATGGGCGATTTTTATCGGTATCATG
A_07_P049426	0.0128561	0.00179811	1.42324	down	yhjJ	orf, hypothetical protein [Z4941]	TGTGGAGATGTTAAATCAGGATCTGCGTCAGCAGTTGTCGAATGATATGGCGTTAATACT
A_07_P011390	0.0196838	0.00344098	1.42372	up	yjdL	putative peptide transporter [b4130]	TTTGCTACCCGTTTTCTGTTTAGCACGCCGACGAATATGATACAGGAGAGCAACGATTAA
A_07_P057841	0.0468631	0.0124586	1.42388	up	ECs4822	hypothetical protein [ECs4822]	TTCATTAATTCGGCAGACCAGTATCAACTCGAGACTAAAAAATATGTTCGCCGCGTCAGA
A_07_P000883	0.00953744	0.00113281	1.42408	up	atoS	sensor protein AtoS for response regulator AtoC [b2219]	ATGAATTAAGCCCGATTAACGCCGATCGTGAACTGCTCAAACAGGTACTACTGAATATCC
A_07_P010448	0.0061022	0.000564762	1.42528	up	ynfO	Qin prophage; predicted protein [b4533]	CGCCGGAGACTGTGCTCAGAAAAAAGAGTTTCTTCTGAAGCAAACAAAGAAAAGAGTGAC
A_07_P017840	0.00382077	0.000277484	1.42543	down	yhfG	orf, hypothetical protein [b3362]	AAACTCACCGATAAGCAAAAGTCCCGTCTCTGGGAGCTTCAGCGTAATCGTAATTTTCAG
A_07_P014964	0.00416534	0.000311692	1.42582	up	fliY	putative periplasmic binding transport protein [b1920]	CTGATGAGCGCAAGAAAAAATACGATTTCTCAACCCCGTACACCATTTCTGGTATTCAGG
A_07_P012100	0.0489642	0.0131995	1.42616	up	hybD	probable processing element for hydrogenase-2 [b2993]	GGCGACATGGCAAATCGCGATCATTTGATTATTGCGGATGCCATTGTCTCGAAAAAGAAC
A_07_P018452	0.018649	0.00317157	1.42667	up	sufS	orf, hypothetical protein [b1680]	GCTTTTAATCTCGGTAAACACCACGCCTATGATGTTGGCAGTTTTCTCGATAATTACGGC
A_07_P061573	0.0294365	0.00627613	1.42674	up	ECs5109	hypothetical protein [ECs5109]	TGTCCATTTGCGAAACACGAATTTGATAAAACGCGGGAGTATGATGATATTCGCAGTTGA
A_07_P017829	0.0111626	0.00145798	1.42709	down	pabA	p-aminobenzoate synthetase, component II [b3360]	TTCCATCCAGAAAGTATTCTTAGCGAACAAGGACATCAACTGCTGGCTAATTTCCTGCAT
A_07_P008092	0.00490785	0.000401203	1.42711	up	yagN	orf, hypothetical protein [b0280]	ATCCAGATCGCATCACAGTACGGCTAAATCAGCTAAAAGTGCCTTATCATCAGATTCAGG
A_07_P002368	0.0228205	0.00421635	1.42729	up	relA	(p)ppGpp synthetase I/GTP pyrophosphokinase [b2784]	GATATCCGTCTCAATCAGATGGTGAACTTCCTGCAATCGCAATTTAATAAGCCGAGTGCC
A_07_P054944	0.00681501	0.000672229	1.42746	up	ECs2481	putative kinase [ECs2481]	TAACTTTGCTTCAGGTTTTATTGCGGCACTGTTAGAAGGAAAAAATCTGCGTGAATGCGC
A_07_P001832	0.0272784	0.0055171	1.42776	up	ygaM	orf, hypothetical protein [b2672]	TATCCAGAATGATGTCAATCAATTAGCTGACAGCCTCGAATCTGTATTGAAGTCCTGGGG
A_07_P018070	0.0142084	0.00210129	1.42832	up	feoA	ferrous iron transport protein A [b3408]	AGCCTGGTATTACGCAAAAAAGATCTGGCCTTATTAGAAGTGGAAGCGGTTTCCTGTTAA
A_07_P012853	0.00867889	0.000981247	1.42849	up	smg	orf, hypothetical protein [b3284]	TAACGCAGAGTTCGAACTGGATGATCTGAAATGGGTGATCCTGATGGTGTTGTTCAATAT
A_07_P005301	0.0155877	0.00242254	1.42854	up	hyaA	hydrogenase-1 small subunit [b0972]	GAAGACATCATCACGCAATACAATGGCAAATATATCCTCGCAGTAGAAGGTAATCCGCCG
A_07_P056677	0.0149305	0.00225075	1.42865	down	ECs0794	putative phosphatase [ECs0794]	GAGATGCTGAATGAACACCACATTCACGGTCTGATGTATGTCGATGACGAGATGGTTTAT
A_07_P019564	0.0113386	0.00149176	1.42895	down	trmJ	putative ATP synthase beta subunit [b2532]	AGTTGAATATCCTGCGCGGGATTCTGGCTTCTATTGAGCAGCAGAATAAAGGTAACAAGG
A_07_P016832	0.0455293	0.0119863	1.42905	up	yiaN	putative membrane protein [b3578]	CTGCTCAATCGGCTTAATTACACCGCCTATCGGTAATGTACTTAACGTTATTTCAGGGGT
A_07_P004603	0.00817159	0.000887201	1.42906	up	gsiB	putative transport protein [b0830]	GTTTTACAGCAATAAACAGGTGGATGACTTCCTGGCTCAGGCACTGAAAACTAATGATCC
A_07_P005662	0.0236604	0.00445505	1.43047	up	rbsD	D-ribose high-affinity transport system; membrane-associated protein [b3748]	ACCATTGAAATTCGTTACACCACGCATGAACAATTCAAACAACAAACCGCAGAAAGTCAG
A_07_P045443	0.00642768	0.00061656	1.43088	up	dld	D-lactate dehydrogenase, FAD protein, NADH independent [Z3382]	CTGCCGAACATAACGTCGGTCATTTGTATAAAGCACCGGAGACATTGCAGAAGTTTTATC
A_07_P010653	0.00800779	0.000852397	1.43092	down	sugE	suppresses groEL, may be chaperone [b4148]	ATTATCTTAGTTATTGCTGGTCTGCTGGAAGTGGTATGGGCCGTTGGCCTGAAATATACC
A_07_P039117	0.0106775	0.00135103	1.43094	up	yigB	Hypothetical protein yigB [c_4733]	GAAAAACTTAACGTGCCGATCGGTGAGATCTTACATGTCGGGGACGATCTCACCACTGAC
A_07_P018468	0.0252437	0.00493196	1.43134	up	sufB	orf, hypothetical protein [b1683]	GTAAAAACACCAAATCGACCATTATCTCGAAAGGGATCTCTGCCGGACATAGTCAGAACA
A_07_P058811	0.00331604	0.000221648	1.43138	down		hypothetical protein [ECs1999]	AAGTTGATGGCCTGCATTATTTTTCTGATAATTCAGCGAAAGATGGCGACCAGAGCTATG
A_07_P045656	0.018649	0.00316594	1.43194	up		partial putative transcriptional regulator LYSR-type [Z4258]	GATTTTATTATCTCCCCACAGCATGTATCTGCACGAGTTCAGGAACTGGAAAACCTGACT
A_07_P044055	0.0346027	0.007959	1.43285	up		partial putative periplasmic transport protein [Z2474]	AGTGATTGAAACCAGTCATGACTACGCCAAAGTTATGGACAAAGAGCAGCTTATCGATCG
A_07_P004270	0.00695732	0.000698571	1.43309	down	modA	molybdate-binding periplasmic protein; permease [b0763]	TGAAAGCATTTTATGATTATCTGAAGGGACCGCAGGCAGCGGAAATCTTTAAACGTTACG
A_07_P063575	0.00570268	0.000503542	1.43318	up	ECs4418	hypothetical protein [ECs4418]	AGAGAACTCAAATGCAGTAGTTATTCAATACCAGGATAAACCGTACGTTCGCCTGAACGG
A_07_P016238	0.00962837	0.00116064	1.43345	up	ybbL	putative ATP-binding component of a transport system [b0490]	AATATTGCCGTGCTGTGGGTGACACACGATAAAGACGAAATTAATCATGCGGATAAAGTG
A_07_P020523	0.01833	0.00308018	1.43383	up	ydfE	orf, hypothetical protein [b1577]	CATATCGTTGAAGCGTTGATGAAAATGCCAGAAGTTAACGCCATGTATCCGGAGCTTAAG
A_07_P005042	0.00695732	0.000697942	1.4339	up	ycbJ	orf, hypothetical protein [b0919]	GTTGGTTGTATGTGTTATGGGATGAAGTTGCGCAACTGGTTAATACCGGACGATTTAGTC
A_07_P016133	0.0375169	0.00908573	1.43422	up	flhC	regulator of flagellar biosynthesis acting on class 2 operons; transcription initiation factor [b1891]	GTAAACTTTCCCAGAATCCTGCCGATATTATCCCACAACTGCTGGATGAACAGAGAGTAC
A_07_P030845	0.00461716	0.000368744	1.4343	up	gmhA	Phosphoheptose isomerase [c_0372]	GCCGACCGCATTCAGGAGATCCACATTAAAGTGATCCATATCCTGATCCAGTTAATTGAA
A_07_P007992	0.00853945	0.000950377	1.43451	up		putative transposase [b0257]	GTGTTCGGGGTTCATCGCAGCAGCTACAAATACTGGAAAAACCGTCCTGAAAAGCCAGAC
A_07_P034361	0.00233335	0.000133017	1.43503	down	yhfG	Hypothetical protein yhfG [c_4137]	AAGAAACTCACCGATAAGCAAAAGTCCCGTCTCTGGGAGCTTCAGCGTAATCGTAATTTC
A_07_P014250	0.00224017	0.000123438	1.43522	up	nupC	permease of transport system for 3 nucleosides [b2393]	CTAACTTCTCTTCAATCGGGATTATCGCAGGTGCAGTTAAAGGCCTGAATGAAGAGCAAG
A_07_P052485	0.0230348	0.00427477	1.43535	up	ycjQ	putative oxidoreductase [Z2470]	CTGATGAACGGTTATCTCAATTGCGAAGATTTAATCGACCCGGTAGTGACCTTTGCCAAC
A_07_P042806	0.00765184	0.000796416	1.4359	up	cysM	cysteine synthase B, O-acetylserine sulfhydrolase B [Z3686]	GAATATCTGCCGGGGATTTTCAACGCTTCTCTGGTAGATGAGGTGCTGGATATTCATCAG
A_07_P006408	0.0238246	0.00450561	1.43631	down	ygfU	putative permease [b2888]	TAAAAGTCAGGACAGTACGTATGTGGCTTCTGATGCGCAAGCTGAAGAAAAATGAGCATG
A_07_P007753	0.0101396	0.00124848	1.43669	up	xylA	D-xylose isomerase [b3565]	TCAGAGTGGTCGCCAGGAACAACTGGAAAATCTGGTAAACCATTATCTGTTCGACAAATA
A_07_P012111	0.0390901	0.00961031	1.43682	up	hybA	hydrogenase-2 small subunit [b2996]	GATCTTTCTACCGGTGCGCGTTCCGAAAATATTCAACACACCCTGTATAAAGGCATGATG
A_07_P061089	0.00358974	0.000254056	1.43881	down	ECs1623	putative endopeptidase [ECs1623]	GATTATTTCACCCTCAGAGAGAGGCTGATCACTATGCAAAAACAACTGGAAGGAACCCAG
A_07_P015797	0.00233719	0.000133553	1.43905	down	yebN	orf, hypothetical protein [b1821]	TTAGGGATGATGGTTGGTCGCTTTATCGGCTCAATTATTGGGAAAAAAGCGGAAATTCTC
A_07_P010842	0.00964655	0.00116809	1.43978	up	dapB	dihydrodipicolinate reductase [b0031]	CACCGATATCGAAATTATTGAAGCACATCATAGACATAAAGTTGATGCGCCGTCAGGCAC
A_07_P019761	0.0290228	0.00615599	1.44037	down	rseA	sigma-E factor, negative regulatory protein [b2572]	CTCATAACCCAGAAATGCAGAAAACCTGGGAAAGCTATCACTTAATCCGTGACTCAATGC
A_07_P005083	0.00961518	0.00115607	1.4406	down	ycbL	orf, hypothetical protein [b0927]	CGTGGCGATCATAATCAACTGATTTCTTCAATCAAAGATAAATTGCTGCCACTGGGGGAT
A_07_P045345	0.00311911	0.000202424	1.44089	down	Z3349	putative DNA methyltransferase encoded within prophage CP-933V [Z3349]	AGTGTTGACGAAGTTCGCATCATCACTGATGGACGGATTAATTTTATCGAACCATCGACA
A_07_P005531	0.01833	0.00307528	1.44092	down	bglF	PTS system beta-glucosides, enzyme II, cryptic [b3722]	CCGGATTTGATCTGACGACGCCGGTATTAATCAGTAATAGCGATGATTTTACGGACGTAT
A_07_P019488	0.00359376	0.000257186	1.44108	down	katG	catalase; hydroperoxidase HPI [b3942]	TTGGCGTATTGAGCAATGACTTCTTCGTGAACTTGCTGGATATGCGTTACGAGTGGAAAG
A_07_P012495	0.00542154	0.000461016	1.44183	up	hpf	probable sigma-54 modulation protein [b3203]	GCCATTGATGGCTTAATTGATAAGCTGGCACGCCAGTTGACCAAACATAAAGATAAACTG
A_07_P005669	0.00359223	0.000255863	1.44215	up	rbsA	ATP-binding component of D-ribose high-affinity transport system [b3749]	CGCGAAAAAAGAGATCTATCAACTGATTAACCAGTTCAAAGCCGATGGCTTGAGCATCAT
A_07_P016496	0.00358974	0.000254123	1.44398	up	ybcM	putative ARAC-type regulatory protein [b0546]	GAGGGGGTAAGTTTCCAAAGTATACTGGACGATGTGAGGTTAAATAATGCGTTGTCTGCT
A_07_P042941	0.0396433	0.00980565	1.44405	up	Z3916	orf Other or unknown [Z3916]	AAACTTTTGTTCAGGAGACTCTGAAAGATACCTGGAAGTCTGCTGACGAGTGGTTTGTTC
A_07_P045982	0.00846249	0.00093356	1.44413	up	smg	orf, hypothetical protein [Z4655]	GATTTGATCGAGAAGATATCTACAATGCCCTGCTTTGGCTGGAAAAGCTTGCGGATTATC
A_07_P011613	0.00221164	0.000120546	1.44414	up	rnr	putative enzyme [b4179]	TTGTTCATTGATGGTCTGGTCCATGTCTCTTCGCTGGACAATGACTACTATCGCTTTGAC
A_07_P053458	0.0165553	0.0026466	1.44434	down	ECs3398	putative ATP synthase beta subunit [ECs3398]	ATTGAATATCCTGCGCGGGATTCTGGCTTCTATAGAGCAGCAGAATAAAGGTAATAAGGC
A_07_P017250	0.00581841	0.000522704	1.44435	down	nepI	putative transport protein [b3662]	GCACATTGATGTTGCTGACTGCATTGTTGGTTACTGCAAAGGTGAAAATGAAGAAATCCT
A_07_P041721	0.00302197	0.000191833	1.44456	down	yggT	Hypothetical protein yggT [c_3538]	TTCTCAGTTTCATTAAAGCCATCGTGCTGTTTAAAGTGGTGACCTTCCTGCCAATCATTT
A_07_P017937	0.0276929	0.00565537	1.44457	up	yhfY	orf, hypothetical protein [b3382]	CTGGAAGTTAACCCGTGTGAAGAAGGCTATTTGCTGGCCAACCTTTATGGATTATGGATG
A_07_P009250	0.00782355	0.000822804	1.44458	up	ydcL	orf, hypothetical protein [b1431]	CCAATGGCTTTCGAAAATATTAAACAAGTTATTGATGACATGGCGACCGATGCCACCATG
A_07_P042104	0.0162689	0.00257424	1.4446	up		Hypothetical protein ybiI [c_0888]	GTGCGCTTATGCATTCATTGCCAACAGGAGAAAGATTTACAAAAACCAGCTTATACAGGA
A_07_P007212	0.00584655	0.00053055	1.44508	down	yciC	orf, hypothetical protein [b1255]	TGGTGCCAGTGCGCCGATATTGCCAAAGTTATTTATTCTGATTTTTCTGACTACCCTTTT
A_07_P044821	0.0138243	0.00200688	1.44534	down	Z3106	putative holin protein of prophage CP-933U [Z3106]	TTTGGGCTGCTGACATATCTGACGAACCTGTATTTCAAGATTAAAGAAGACCGGCGTAAG
A_07_P062080	0.00857575	0.000959083	1.44535	down	ECs1191	hypothetical protein [ECs1191]	ATAAATCATCATGGTATAGCGGCGTATTGCTCCCATCTTCCTGATGACGTTGACATTGAT
A_07_P046408	0.0116112	0.00154777	1.44573	down	Z0953	unknown protein encoded by prophage CP-933K [Z0953]	AAACTTAAGATTCAAAAACTCGCCTTAAAGCCCCGCAGTTACTGGATTAAACAAGCCCAA
A_07_P012205	0.0187396	0.0031972	1.44634	up	yqhH	orf, hypothetical protein [b3014]	CTGCCAAATCCGAAGCTAACAGAGCCAATACGCGTCTTGATGCTCAGGACTATTTTGATT
A_07_P050247	0.0109242	0.00140069	1.44728	down	Z1798	putative endopeptidase of prophage CP-933N [Z1798]	AAATACTCGAGGGAATTAGCCGATGCGAGAGCTGAAAATGAAACTCTGCGTGCTGATGTT
A_07_P046637	0.016686	0.00268111	1.44731	down	artM	arginine 3rd transport system permease protein [Z1091]	TTCTTATTCCAACGAAGTGGTGCTGGTGTTCAAAAGTACCTCTCTGGCTTACACCATTAC
A_07_P063085	0.0427017	0.0109028	1.44857	down	ECs1217	Bor protein precursor [ECs1217]	GGCACAGAAAATGTTGTTAAAACAGAAACCCAGCAAACATTCGTAAATGGATTGCTCGGT
A_07_P018517	0.0331228	0.00745065	1.44945	up	aroD	3-dehydroquinate dehydratase [b1693]	CCAGGGCAAATCTCGGTAAATGATTTGCGCACGGTATTAACTATTTTACACCAGGCATAA
A_07_P002847	0.0107402	0.00136774	1.44982	up	skp	histone-like protein, located in outer membrane or nucleoid [b0178]	GCTTACAACAGCAGCGATGTAAAAGACATCACTGCCGACGTACTGAAACAGGTTAAATAA
A_07_P019901	0.00867356	0.000972363	1.44987	up	yfiB	putative outer membrane protein [b2605]	ATGGACACACCGATAACTATGGTGAAGACAGTTACAACGAAGGCTTATCATTGAAACGGG
A_07_P041160	0.0125699	0.00173383	1.4503	up	pfkB	6-phosphofructokinase isozyme 2 [c_2121]	ATTGGTAACATCGAGTTGGTTAAGCCTAACCAAAAAGAACTCAGTGCGCTGGTAAATCGC
A_07_P059737	0.00509091	0.000426667	1.45081	up	ECs4150	hypothetical protein [ECs4150]	GATTTGATCGAGAAGATATCTACAATGCCCTGCTTTGGCTGGAAAAGCTTGCGGATTATC
A_07_P010194	0.00457258	0.000362152	1.45225	up	ybgE	orf, hypothetical protein [b0735]	TTTTGCCCATTGCTTGCCGATATTGTTCTCATTGTCGGGCTGATTTTCTTCTTCTTTTAA
A_07_P000173	0.00958043	0.00114704	1.45268	up	sstT	putative transport protein [b3089]	CACCAAAAACCTGGTTAACGATATGTCGAATGCCGTTACCTTTATGGTGAAACTGGTCAT
A_07_P042114	0.00357205	0.000251259	1.45349	down	ybiS	Protein ybiS precursor [c_0905]	ATTAACAGTGCAGAGATGCGTCTGTATTACTATCCGAAAGGAACCAACACCGTTATCGTG
A_07_P015655	0.0133441	0.00189533	1.45547	up	yeaO	orf, hypothetical protein [b1792]	ATCAAAAAAACCGATTTAGCCCTTGATGAGTGGGATAAAGAAATCACGCCGTCAACGGAA
A_07_P006916	0.00870037	0.000986042	1.45584	down	emtA	murein transglycosylase E [b1193]	CTGAAAAATCCAGAGCGTAATATTTCAATGGGGGCGGCTTACCTGAATATTCTGGAAACC
A_07_P040970	0.00616908	0.000574103	1.45607	down		Lysis protein S homolog from lambdoid prophage [c_1433]	AGTCTGCTGTTTGGGCTGCTGACATATCTGACTAACCTGTATTTCAAAATCAGAGAGGAC
A_07_P040785	0.0424962	0.0108177	1.45612	up		Hypothetical protein [c_1337]	GACAAATCCACGTTGCTCAAGCGTACTCTGCCAACCAGGAATCGGTTTATTCACTACACC
A_07_P000312	0.038977	0.00956972	1.45752	up	tdcB	threonine dehydratase, catabolic [b3117]	GGTAATTTAACTTACGAAATCGTTCGTGAATTAGTCGATGACATCGTGCTGGTCAGCGAA
A_07_P058851	0.0131603	0.00185856	1.45759	up	ECs2013	putative enzymes [ECs2013]	CACTGTAAAACAGTTGATGAAGCGATTAGCTTTATTCGAGCCAGACGCTCGCATATTGTG
A_07_P032376	0.00290093	0.00018116	1.45804	up	pmrD	Polymyxin B resistance protein pmrD [c_2802]	GCTTTACTGTATTAATCGTGAAAAGCTGCACACGGTGAAAGTCCTTTCTGCAAGCTGTTA
A_07_P015234	0.00471036	0.000381315	1.45812	up	mtfA	orf, hypothetical protein [b1976]	TTTTGCTCCTCGTTTCCCTTCATTGTGGCAACGTTTCTGCCAATTTTATCAACAAGATCC
A_07_P003531	0.00223007	0.000122251	1.45815	up	yeiG	putative esterase [b2154]	GTTACTACTTCATCGCCTCTTTTATAGAGGATCACCTGCGCTTCCATGCGCAGTATTTAC
A_07_P048216	0.00886442	0.00100946	1.4586	up	ydbH	orf, hypothetical protein [Z2328]	GAGAATATTTTTACGTTATGGCGCAGTTTACGCTTTGGCGATAATCTCCAGGTATGGCTG
A_07_P002396	0.0102164	0.00126211	1.45881	up	yqcA	orf, hypothetical protein [b2790]	CGGTATTTGAAGATCCTGAATTAAGCGACTGGCTGCCCTATCAGGATAAGTATGTTCTGG
A_07_P007406	0.00891129	0.00102813	1.45973	up	uspB	orf, hypothetical protein [b3494]	GTTTGGTATATCTATGCCCAACGTTATCGCGATCATCACGATGATGAATTTATTCGCCGC
A_07_P062086	0.00225536	0.000124889	1.46097	down	ECs1193	hypothetical protein [ECs1193]	ACGGTTGTTCAAACTCAACAATGAGTTTCAGCGCAACAGAATTATCCGGAGTCTGGATTT
A_07_P014179	0.00580938	0.000518277	1.46145	up	yfdZ	putative aminotransferase [b2379]	TTCTTCAACGAACTGGAGCGAGCCATTCGTGAAAGTTATCCGAAACCGAAGATGATGATC
A_07_P018591	0.00355221	0.000248897	1.46202	up	nlpC	lipoprotein [b1708]	GTAGGTATTTACGATACCAACAACCAATTTATCCACGCCTCTACCAGCAAGGGAGTGATG
A_07_P003132	0.00211981	0.000109884	1.46286	up	yegJ	orf, hypothetical protein [b2071]	TATACGCGCGGGGATAAAATTTACGGCGGTTATACCATTGATCCTTTATTGGTCACCTAT
A_07_P006636	0.00180658	8.59471e-05	1.46294	up	ymfD	orf, hypothetical protein [b1137]	CCTTTGCTCTAATGTTCTCTCTGCCGTTCCTTGTCGGGATACAATCGACAAAATAGTTCT
A_07_P010088	0.00235843	0.000135409	1.46348	up	nei	endonuclease VIII and DNA N-glycosylase with an AP lyase activity [b0714]	CGTTGTTAACTCATTTTTCCAACGACTTAACGCTCTACAGCCATAATCAGCTTTACGGCG
A_07_P000096	0.015408	0.00236869	1.46357	up	ygjH	putative tRNA synthetase [b3074]	GAAGAAGAGCTGATGGGGAAAACGGTGGTGGTCTTATGCAATCTGCAAAAAGCGAAAATG
A_07_P015371	0.00689823	0.000686068	1.4653	up	sbmC	SbmC protein [b2009]	GGCGGTAGCTCGTGTAGTCGGTGATGATTTTGCTAAACCCTGGTATCAGTTCTTTAATAG
A_07_P009122	0.00857575	0.000958361	1.46564	up	ydbC	putative dehydrogenase [b1406]	CTGCTGAAAAATTGCATCTTTCTGAGGAAGTGTTGTCTACGTTGGATGGTATTTCGCGAG
A_07_P010127	0.0481686	0.0129105	1.46572	up	sdhD	succinate dehydrogenase, hydrophobic subunit [b0722]	ATCATTTATATGGTCGGTTTTTTCGCTACCAGTGGCGAGCTGACATATGAAGTCTGGATC
A_07_P016372	0.00343338	0.000236833	1.46585	up	allD	putative malate dehydrogenase [b0517]	AAGCCGCCGTCGAAGGCATCGAAATTGTTGATGATATTTACCAGTATTTAATTTCCGACG
A_07_P054022	0.00682067	0.000673715	1.46614	up	ECs0453	maltodextrin glucosidase [ECs0453]	TCAACAGCAATTACGTATGTTTAATCAGCTCGACAGCCACGATACTGCGCGATTTAAAAC
A_07_P014769	0.00812184	0.000876689	1.46618	up	ydaT	orf, hypothetical protein [b1358]	AAACGAAAACGCAAAGAGAAAAAATTCAGAAGCTGATCCCAGCAATTCTGGCAATCCTTC
A_07_P035462	0.00467887	0.000376856	1.46629	down	mltE	Membrane-bound lytic murein transglycosylase E [c_1643]	AATCGAATGCCATTGGTTTGATGCAGATAAAAGCTTCAACCTCCGGACGTGATGTATATC
A_07_P039071	0.0168932	0.00272811	1.46724	up	ilvD	Dihydroxy-acid dehydratase [c_4693]	CAAACACTGGAACAATACGACATCGTCGTGACCCAGGATGATGCGGTAAAAAATATGTTC
A_07_P019340	0.00457724	0.000364311	1.46726	down	cpxR	transcriptional regulator in 2-component system [b3912]	GACGTAATGATGCCGAAGAAAAATGGTATCGACACATTAAAAGCACTTCGCCAGACACAC
A_07_P048623	0.00223007	0.000122274	1.4675	down	sugE	suppresses groEL, may be chaperone [Z5755]	ATTATCTTAGTTATTGCTGGTCTGCTGGAAGTGGTATGGGCCGTAGGCCTGAAATATACC
A_07_P018194	0.00444906	0.000340145	1.46812	up	asd	aspartate-semialdehyde dehydrogenase [b3433]	TTCACTATTAAATTGAAAAAAGATGTGTCTATTCCGACCGTGGAAGAACTGCTGGCTGCG
A_07_P014530	0.0110387	0.00142977	1.46851	up	ycjM	putative polysaccharide hydrolase [b1309]	GTTGATATATTGGGTAATGAAATAACGCTGCGCCCCTGGCAGGTTATGTGGATTAAATAA
A_07_P046692	0.0303395	0.00656737	1.46865	down	Z1125	orf Unknown function [Z1125]	GGCCGTTAATATTTACACTATGGTTCTGGAGAAAGGGAAAAGACCGGGGGAAAGGTATTA
A_07_P034260	0.00724606	0.000736436	1.46878	up	smg	Protein smg [c_4045]	CGTGGTTTTCTGCTTTTCCTTGAGCAAATTCAGGTGATTAACCTTGAAACCCGTGAAATG
A_07_P011531	0.00358974	0.000253621	1.46958	down	psd	phosphatidylserine decarboxylase; phospholipid synthesis [b4160]	TATCAGCCAGTTGGGTAAAATCGAAGAAGATAAAATCCTGCAAGCCAAAGGCCACAACTA
A_07_P018528	0.018649	0.00315902	1.46992	up	ydiO	putative oxidoreductase [b1695]	GCGGTACAGACGAAATTATGATTTACGTAGCAGGTCGGCAGATCCTGAAAGACTATCAGA
A_07_P050226	0.0251945	0.00489494	1.47066	down	Z1794	putative holin protein [Z1794]	TTTTTATTGTTGTCAGCTTCCGGATAACGGGAGACGGGGTATGTACCAGATGGAAAAAAT
A_07_P051399	0.00505854	0.000419825	1.47068	down	Z1453	unknown protein encoded by bacteriophage BP-933W [Z1453]	AAGCAATCAGAAATAACGCCATAGACGCCATTCTCTCACTACCCATCGACGACAAGTCAC
A_07_P001124	0.00407926	0.000299701	1.47138	up	elaA	orf, hypothetical protein [b2267]	GCAAAACTTCTACCAGAGTTTCGGTTTTATCCCTGTGACGGAGGTCTATGAAGAAGATGG
A_07_P058816	0.00580938	0.000517278	1.47141	up	ECs2003	hypothetical protein [ECs2003]	GAGAATATTTTTACGTTATGGCGCAGTTTACGCTTTGGCGATAATCTCCAGGTATGGCTG
A_07_P015288	0.00259347	0.000156667	1.47161	up	cobT	nicotinate-nucleotide dimethylbenzimidazole-P phophoribosyl transferase [b1991]	TAATAAAATTGATGTTGTGCGTCGGGCGATTACGTTGAATCAACCAAATCCTCAGGATGG
A_07_P002184	0.00482086	0.000390916	1.47213	down	ispD	orf, hypothetical protein [b2747]	ATGTCCTAAGCAATATCTCTCAATCGGTAATCAAACCATTCTTGAACACTCGGTGCATGC
A_07_P059881	0.0280286	0.00575246	1.47229	down	zntA	zinc-transporting ATPase [ECs4318]	AAACGGTTGTGCTGGTAGTACGTAATGATGACGTGCTGGGTATCATTGCATTGCAGGATA
A_07_P042447	0.0071348	0.000723187	1.47259	up	ybcL	Protein ybcL precursor [c_2350]	AGCGGAGCGTTAGTTGGTTATATGCTTAATGCCAATAAAATTGCAACCGCTGAGATAACA
A_07_P052902	0.00259347	0.00015526	1.47298	down	ECs2983	hypothetical protein [ECs2983]	TAAGTGAAGGAGTGAGCATGAGCGACCTATCATTAACCCAGCCAAAGCTAAAAGAATGTC
A_07_P007337	0.0467032	0.0123906	1.47328	down	nikE	ATP-binding protein of nickel transport system [b3480]	TCGAACCGAAACTACTGATTCTGGATGAAGCCGTTTCTAACCTTGATCTCGTGTTACAGG
A_07_P036723	0.0234295	0.00438626	1.47424	up	hybA	Hydrogenase-2 operon protein hybA precursor [c_3733]	GTCAACAAAGACCAGGAGGAGAATGGCTACGCGTACATTAAGAAACAGTGTATGCACTGC
A_07_P048330	0.0232654	0.00434273	1.47466	down	Z2374	putative holin protein of prophage CP-933R [Z2374]	TTTGGCCTGCTGACGTATCTGACTAACCTGTATTTCAAAATCAGAGAGGACCGTCGTAAG
A_07_P054491	0.00445463	0.000341219	1.47533	down	ECs2183	putative lipoprotein Rz1 precursor [ECs2183]	ATGCAACCGGTCCCCGACTGGCAGAAGCCGCTGAACGGGATTATTTCATCCTCAGAGAAC
A_07_P035395	0.00401841	0.000294684	1.47543	up	ybcM	Hypothetical transcriptional regulator ybcM [c_2349]	TGGACGACGTGAGGTTAAATAATGCGTTGTCTGCTATACAAACGACAGTAAAACCCATCA
A_07_P010083	0.0045612	0.000357449	1.47543	up	ybgL	putative lactam utilization protein [b0713]	AATAAAAAATGGTGTCGCGATTGGCGCTCACCCGAGTTTTCCCGACAGGGAAAATTTTGG
A_07_P045312	0.00340599	0.000234017	1.47545	down	Z3342	unknown protein encoded within prophage CP-933V [Z3342]	CGGCAGCTACAAAAACAAAACGGAAAAGAATATCCATTTCGTACCGTTCATGACGGATGA
A_07_P009865	0.00338852	0.00023115	1.4757	down	ybeZ	putative ATP-binding protein in pho regulon [b0660]	ATCGAACAGATGAAGATGTTCCTGACCCGTATCGGTTTTAACTCAAAAGCGGTTATCACC
A_07_P033645	0.00689694	0.000684064	1.47577	up		Possible secretory protein [c_0956]	GATTGGTGTGCTGATGCTGGCTATCAACTGGTACTACAAACACAAAGCCTACCGGCTTCT
A_07_P011370	0.014223	0.00210539	1.47629	up	yjdI	orf, hypothetical protein [b4126]	GAAAAGATCGATGTCTATTTCAACACTGCGATATGTCAGCATTCTGGCAATTGCGTACGT
A_07_P057221	0.00213155	0.000111943	1.47789	down	ECs1092	putative lipoprotein Rz1 protein precursor [ECs1092]	TAATGCAACCGGCCCCCGACTGGCAGACACCGCTGAACGGGATTATTTCATCCTCAGAGA
A_07_P056725	0.001474	6.29707e-05	1.47865	down	ECs0810	NinE protein [ECs0810]	AATAAACGCAAGCCAATCCCAAAAGAATCTGACGTAAAAACCTTCAACTACACGGCTCAC
A_07_P013328	0.0273281	0.00553632	1.47878	up	eutJ	ethanolamine utilization; homolog of Salmonella gene [b2454]	TGTTTCGCAAACAATTCCCGGCGTTACAGGTGCATTTACCGCAGCACAGTTTGTTTATGA
A_07_P003883	0.00212691	0.000111056	1.47889	up	idnD	L-idonate dehydrogenase [b4267]	AGAATTCCCAATGATGACGTTGATTGGTAAGGAGATTTCACTCAGAGGCTCTTTCCGTTT
A_07_P012451	0.00256815	0.000152691	1.47935	down	yrbF	putative ATP-binding component of a transport system [b3195]	ATGAGCATGTTATTTCAGTCCGGGGCGTTGTTCACTGATATGAACGTATTTGACAACGTC
A_07_P032436	0.00633161	0.000599627	1.47951	down	dedA	DedA protein [c_2862]	TATCTCGACAAAACCCATCAGTTTTATGAGAAACATGGCGGCAAAACGATTATTCTCGCC
A_07_P004813	0.00677685	0.000667543	1.4801	up	hcr	putative enzyme [b0872]	TTATTTTCGCCGATGAGTGGCGTAACTATCCGGTAACGCTGGTGGCAGAAAATAACGTTA
A_07_P030996	0.0340622	0.0077671	1.48031	up		Hypothetical protein [c_0438]	CGAAAACAGCCACAAAAACCAGGGGAATGTGAATGACTATAAAAAATCTACCTGCCGACT
A_07_P014105	0.00665323	0.000652651	1.48051	up	dsdC	D-serine dehydratase [b2364]	ATTATTACATCACCACATTACCGGGCAGGCAGTGGCCAAAAATTGAAGCGTTTATTATCT
A_07_P020768	0.00415078	0.000310038	1.48055	down	rsxA	orf, hypothetical protein [b1627]	GATACGTGGATTTTGATCCCACTTAATCTGATTTACCTGCGCACCCTGGCATTTATTCTG
A_07_P035745	0.00337233	0.000228951	1.48058	up	leuB	3-isopropylmalate dehydrogenase [c_0090]	CATATGTACATCGACAACGCCACCATGCAGCTGATTAAAGATCCATCACAGTTTGACGTC
A_07_P047219	0.0155877	0.00242334	1.4808	up	metH	B12-dependent homocysteine-N5-methyltetrahydrofolate transmethylase, repressor of metE and [Z5610]	TTGAAGCCAGCATCGAAACTCTGCGTAATTACATCGACTGGACACCGTTCTTTATGACCT
A_07_P052896	0.00509737	0.000427902	1.48154	down	ECs2982	hypothetical protein [ECs2982]	AAGCAATCAGAAATAACGCCATAGACGCCATTCTCTCACTACCCATCGACGACAAGTCAC
A_07_P004432	0.012843	0.0017931	1.48184	up	ybiH	putative transcriptional regulator [b0796]	CAGACGGTGACCTGTCATATCGACCTGATTTTGCAAGGATTATCGCAAAGGAGTTTGTAG
A_07_P015964	0.0069883	0.000705485	1.48191	down	znuA	putative adhesin [b1857]	CTATTCAGAATTCCTGAGTCAATTAGCCAACCAGTATGCGAGCTGCCTGAAAGGAGATTA
A_07_P005167	0.00850033	0.000942554	1.48193	up	ycbF	putative chaperone [b0944]	GATTCAGGTGAGTGTAAATGGTAAAGCGTTAAGTAATGTGGGAGTTGTGCCGCCTAAAAG
A_07_P002490	0.00251543	0.000148739	1.48233	down	guaC	GMP reductase [b0104]	TAGTGACTGGTGAAATGTGTGAGGAGCTTATCCTCTCAGGTGCCGATATCGTTAAAGTTG
A_07_P005634	0.0232654	0.00433071	1.48262	down	mioC	initiation of chromosome replication [b3742]	CAAAACAGACAGGCGAAACACTGAAGATCAACATTCTTGATCACGACATTCCGGAAGATC
A_07_P003229	0.0104168	0.00129639	1.48299	up	gatB	galactitol-specific enzyme IIB of phosphotransferase system [b2093]	GTTTTGGCGATATTCCGTTAGTTCACGGCATGCCTTTTATTTCTGGTATCGGTATCGAAG
A_07_P017491	0.00444906	0.000340186	1.48333	up	mdoB	phosphoglycerol transferase I [b4359]	CGATGAAGTAAAAATCGAGTACAAGCATCCGCTGCCGAAGAAATTTGACCTGGTGATTAC
A_07_P016424	0.015729	0.0024503	1.48426	down	ybcI	orf, hypothetical protein [b0527]	TTTGCATTGTCTCGTTACACCACGCCGTACGGGCATCAGGTGATTATTTCTGAATTGATG
A_07_P002917	0.00383053	0.000278821	1.48432	up	nlpE	copper homeostasis protein [b0192]	GTCACAGTGAAAAACCGGTGTTACTGTCAGTAGAAGGTCACTTTACGCTTGAGGGTAATC
A_07_P001081	0.00243994	0.000143077	1.48466	up	pmrD	polymyxin resistance protein B [b2259]	TTGCAGAATGCGCTTTATTGTATTAATCGTGAAAAGCTGCATACGGTGAAAGTCCTCTCG
A_07_P010704	0.0174424	0.00285011	1.48538	up	thrA	aspartokinase I, homoserine dehydrogenase I [b0002]	TTCTTTCTGGTTCGCTTTCTTATATCTTCGGCAAGTTAGACGAAGGCATGAGTTTCTCCG
A_07_P052450	0.0483793	0.0129833	1.48631	up	uxaB	altronate oxidoreductase [Z2184]	TGCTGAAATTTGCGCATTCGTTGAAAAAGCCATCTACGAAGAAATTATTCCGGTACTGGA
A_07_P011045	0.00198093	9.64863e-05	1.48728	up	leuD	isopropylmalate isomerase subunit [b0071]	TTAAAGTGGTGATTGCGCCGAGTTTTGCTGACATCTTCTACGGCAATAGCTTTAACAACC
A_07_P047348	0.0194312	0.00337072	1.48729	up	yjdJ	orf, hypothetical protein [Z5729]	TGTCCATTTGCGAAACACGAATTTGATAAAACGCGGGAGTATGATGATATTCGCAGTTGA
A_07_P041979	0.0100883	0.00123805	1.48746	down	cpxR	Transcriptional Regulatory protein cpxR [c_4864]	ATGTAATGATGCCGAAGAAAAATGGTATCGACACATTAAAAGCACTTCGCCAGACACACC
A_07_P012136	0.00577512	0.000510725	1.48757	up	yghZ	putative reductase [b3001]	ATTCCGCTGTTAATTCATCAACCTTCGTACAATTTACTGAACCGCTGGGTGGATAAAAGC
A_07_P015455	0.0351215	0.00811993	1.48769	up	hisI	phosphoribosyl-amp cyclohydrolase; phosphoribosyl-ATP pyrophosphatase [b2026]	TATCACCTGCTGGTGTTGTTGCAGGATCAGGGGCTGGATTTAACGACGGTAATTGAGAAC
A_07_P018663	0.00800779	0.000849712	1.4878	up	pfkB	6-phosphofructokinase II; suppressor of pfkA [b1723]	CAATTGGTAACATCGAGTTGGTTAAGCCTAACCAAAAAGAACTCAGTGCGCTGGTGAATC
A_07_P006860	0.0107975	0.00137796	1.48806	down	ycgN	orf, hypothetical protein [b1181]	GAATCAGAAGTGATTGACTGGCAGGATCATATCTTAAATAAACCTGACTGGGCGCAGTGA
A_07_P057258	0.00358974	0.000254945	1.48807	down	ECs1100	putative holin protein [ECs1100]	AAGTCTGCTGTTTGGCCTGCTGACGTATCTGACTAACCTGTATTTCAAAATCAGAGAGGA
A_07_P003225	0.0125285	0.00172189	1.48857	up	gatC	PTS system galactitol-specific enzyme IIC [b2092]	CAATTTATCTGACCGGTATTTTCATGACCTGGCGTAGAGCGCGTGGCTTTATTAAACAAG
A_07_P011055	0.0342867	0.00785096	1.48866	up	leuB	3-isopropylmalate dehydrogenase [b0073]	CAATATGAAAAAGCCTTTGATACCGAGGTGTATCACCGTTTTGAGATCGAACGTATCGCC
A_07_P018910	0.0138243	0.00200374	1.48868	up	ydjH	putative kinase [b1772]	GCGGTTGAATGAAACGCTGGATGATATTTGCGAAGCATTGAGTTATGTCGATTATCTGTT
A_07_P060720	0.0222115	0.00405246	1.48984	down	ECs1529	hypothetical protein [ECs1529]	AAATAAAATCTCTGGTCACTGCTGAAGCAGTGAAGGACGTCCTGCGCTCTGAAGAAGTCA
A_07_P049140	0.00871348	0.000988713	1.49005	down	Z0039	orf Unknown function [Z0039]	TCACCGTCGATAAGTGTGAGCTAAATCCTGCTTATGTCATCAAAAATATCGATTCCCCAA
A_07_P000609	0.00467431	0.000373997	1.49026	down	rrmJ	cell division protein [b3179]	TTTCGATGAGTATCTAAGGGAAATTCGCTCCCTGTTTACGAAGGTCAAAGTTCGTAAGCC
A_07_P008926	0.00954285	0.00113475	1.49049	up	yjbR	orf, hypothetical protein [b4057]	CAAAGTGGAAGATGTACTGTTTGCGATGGTGAAAGAAGTAGAAAATCGCCCAGCTGTTTC
A_07_P030051	0.00269856	0.000165585	1.49132	up	cysM	Cysteine synthase B [c_2955]	AAGGAAAGTTGCTCGATCAGTTCAATAATCCCGATAACCCTTACGCCCATTACACCACTA
A_07_P015536	0.0283473	0.00585458	1.49133	up	wcaL	putative colanic acid biosynthesis glycosyl transferase [b2044]	TTTATTGATATGGGATTTGAGGTAGAGATTCTCGCGCTGCAAAAAGGCGACACACAAAAC
A_07_P019953	0.00410013	0.000302907	1.49163	up	nadK	orf, hypothetical protein [b2615]	AAGGTGAAGATGTCCTGATTCGTCGCTGTGATTACCATCTGAATCTGATTCATCCGAAAG
A_07_P005317	0.0228994	0.00424028	1.49241	up	hyaD	processing of HyaA and HyaB proteins [b0975]	TAATGAATCGCGCTGTCTCAATTATGACTGTCTGTCGATGGAAAATTACGAAGGCGTTCG
A_07_P007238	0.00217205	0.000115032	1.49249	up	trpA	tryptophan synthase, alpha protein [b1260]	ACATATTAATGAGCCAGAGAAAATGCTGGCGGCACTGAAAGTTTTTGTACAACCGATGAA
A_07_P013789	0.00259347	0.00015611	1.49388	up	yfcE	orf, hypothetical protein [b2300]	TGACGTACTTAGTGTAATCGCACTCAATGATCAAAGTATCATTGCGCAGGTCGCGATTAA
A_07_P007775	0.0188177	0.00322845	1.49388	up	xylR	putative regulator of xyl operon [b3569]	ACCTTGTCGATCAATGAGATATCGCAAATGTGCGGTTATCCATCGCTGCAATATTTCTAC
A_07_P033773	0.00693309	0.000692365	1.4941	down	artM	Arginine transport system permease protein artM [c_0994]	ATGGAAGTGATGGGATACAGCCAGTTATTGTACGGACGCACCTACGATGTAATGGTATTT
A_07_P017427	0.00801876	0.000860644	1.49427	up	mcrB	component of McrBC 5-methylcytosine restriction system [b4346]	CGCAGACGATTTTCTTTCATAGATATTGAGCCAGGTTTTGATACACCACAGTTCCGGAAT
A_07_P051497	0.0168932	0.0027307	1.49428	down	Z1482	unknown protein encoded by bacteriophage BP-933W [Z1482]	TAATACAACTTCTTGACGTGATATGCCTCAGTGACGGTAGTGCAGTCAGACCATTATCCC
A_07_P004285	0.00570268	0.00050293	1.49552	down	ybhA	putative phosphatase [b0766]	CTCATTGAGATGCTGAATGAACACCACATTCACGGTCTGATGTATGTCGATGATGCAATG
A_07_P017407	0.00941264	0.00110903	1.49559	up	yjiT	orf, hypothetical protein [b4342]	CTAAATGGAAAGCGTGCAAGCTGGGTTTGTCATCCAGATGAAACATTTATTGGTGTACCA
A_07_P000396	0.0110478	0.00143396	1.49575	down	agaA	putative N-acetylgalactosamine-6-phosphate deacetylase [b3135]	CTGGATAGCGGGCTACATGTGCAACAAATCTGGATTCAGGGTCAATTAGCTTCGTTTTGA
A_07_P034086	0.0095767	0.00114399	1.49582	up	yhaG	D-galactarate dehydratase [c_3883]	TTTGATTTAATGGATATTAACGCGGGCACTATCGCTACCGGCGAAGAAACCATTGAAGAA
A_07_P041171	0.0240249	0.00455983	1.49637	down		Putative thiosulfate sulfurtransferase ynjE precursor [c_2158]	CTATGTGGAAAGCATGGAATATCAAACCAGATCAGCAAGTTTCATTCTACTGCGGCACTG
A_07_P018458	0.0413402	0.0103997	1.49649	up	sufD	orf, hypothetical protein [b1681]	GGAACACAATAAAGGTTTTTGTAACAGCCGACAGTTGCACAAAACTATCGTCAGCGACAA
A_07_P034241	0.0102628	0.00127063	1.49662	up	yhdY	Hypothetical amino-acid ABC transporter permease protein yhdY [c_4036]	ATCTTCTGTTTCAGCATGTCACGTTATAGCCAACATCTGGAAAAACGTTTTAACACCGGG
A_07_P018441	0.0427017	0.0109042	1.49711	up	ynhG	orf, hypothetical protein [b1678]	ACTGCCAGCAGGCTTTACGCAATTTAAAGACAATAAGGCTGTAGATCAGAAGTTAGTCGA
A_07_P057756	0.0213785	0.00385104	1.49719	down	ECs4748	hypothetical membrane protein [ECs4748]	CGATGTCTCTAGGATGGAGTAAGTACTGGGGAGTTTTGGGGGGATTTCCTGTAACAAATA
A_07_P015390	0.018335	0.00308577	1.49753	up	yeeD	orf, hypothetical protein [b2012]	ATAGAAGCAAAAGCAGCTCTGGCAGAAATGGTCAGCGGCGATGAGTTAGTGATTGAGTTT
A_07_P042408	0.00655221	0.000640957	1.49804	up	yeaR	Hypothetical protein yeaR [c_2204]	CTGACGATACTTATTTCAACATTGACTTCTTCGTTGCTCCTGAAGTCCTGATGGAAGGCA
A_07_P014547	0.00867889	0.00098079	1.49871	up	ycjQ	putative oxidoreductase [b1313]	AAGAAACCTGTTGGGAACTGCTGATGAACGGTTATCTCAATTGCGAAGATTTAATCGACC
A_07_P040836	0.0182472	0.00304369	1.49936	up		Prophage lambda integrase [c_1400]	GAACGGCTGTACCGTGCACAGGGTATCGATACAAAAACATTACTAGGACATAAAGTCCAG
A_07_P004120	0.00298883	0.000188563	1.49938	up	fimF	fimbrial morphology [b4318]	ACTGGGAATACAGCTTCTGAATGAGCAGCAAAATCAAATACCCCTTAATGCTCCATCGTC
A_07_P054018	0.0284754	0.00591978	1.49983	down	ECs0449	positive response regulator for pho regulon PhoB [ECs0449]	ATTATGACAGTGCTGTGAATCAACTGAATGAACCCTGGCCGGATTTAATTCTCCTTGACT
A_07_P041860	0.00800779	0.000850063	1.50016	down	nikE	Nickel transport ATP-binding protein nikE [c_4273]	ATGGACAACGGACAAATCGTCGAAACCCAGGTGGTGGGAGATAAATTAACCTTTTCCTCT
A_07_P050535	0.0203913	0.00363714	1.50034	down	Z1878	putative Bor protein of prophage CP-933X [Z1878]	GTAAATGGATTGCTCGGTTTTATTACTTTAGGCATTTATACTCCGCTGGAAGCGCGTGTG
A_07_P062167	0.0116222	0.0015558	1.50065	down	ECs1210	hypothetical protein [ECs1210]	ATTTCTGAACCAGTTAATGCTGTACTTCTGTACGGTGGTCTGTGTGCTGTATCTCCTTTC
A_07_P011063	0.00359223	0.000256588	1.50168	up	leuO	probable transcriptional activator for leuABCD operon [b0076]	CGCTGAATCCTTAGAATTACAGGTATTACCGCTGCCGTTAAAACAAAACAGCAGAACCTG
A_07_P045889	0.0374304	0.00901959	1.50328	up	tdcD	putative kinase [Z4467]	ATGATTGCTTTGGATGCCATTCATTTAGGCAAAGTTAACGCACCCGCAGAATTTGCATAA
A_07_P011661	0.00941334	0.00111418	1.50344	up	yjfO	orf, hypothetical protein [b4189]	TAGCGTTATTTACCGGTTTGCCAGTTTATTATTGGTGTTGATGTTAAGTGCCTGTAGCGC
A_07_P012818	0.00580938	0.000517337	1.5036	up	yhdY	putative transport system permease protein [b3270]	ATCTACTGGATCTTCTGTTTCAGCATGTCGCGCTATAGCCAGTATCTGGAAAAACGTTTT
A_07_P004074	0.00790025	0.00083302	1.50403	up	yjhS	orf, hypothetical protein [b4309]	CTAAAACAATACCATTCTCAGCTTAATAATATTACTGACGCGCCGTGGTTTTGCGGCGAT
A_07_P015676	0.0128041	0.00178038	1.5045	up	yeaR	orf, hypothetical protein [b1797]	CTGACGATACTTATTTCAACATTGACTTCTTCGTGGCTCCTGAAGTCCTGATGGAAGGTG
A_07_P042097	0.00580938	0.000518497	1.5046	up	ybiC	Hypothetical oxidoreductase ybiC [c_0885]	CAGTCCTGATGCCATTCTTAACTGCATGACTACTATCATTATCAACCCGGAACTGTTCGG
A_07_P000913	0.0106743	0.00134918	1.50481	up	yfaP	orf, hypothetical protein [b2225]	GATGAAGGATCGGTCAATGAGAAACAGGAAACATTTATTGTACCGATGCGTAATGCTGGC
A_07_P019485	0.00487564	0.000396685	1.50513	down	metF	5,10-methylenetetrahydrofolate reductase [b3941]	GTGAAAGATTTCCACTTCTATACGCTTAACCGTGCTGAAATGAGTTACGCGATTTGCCAT
A_07_P051457	0.00143222	6.04064e-05	1.5052	down	Z1473	putative endopeptidase Rz of bacteriophage BP-933W [Z1473]	GGATTATTTCATCCTCAGAGAGAGGCTGATCACTATGCAAAAACAACTGGAAGGAACCCA
A_07_P001235	0.0082313	0.000901524	1.50537	up	cbpA	curved DNA-binding protein; functions closely related to DnaJ [b1000]	TTTATAACGCCTTTGGCATGATCGAACAGGAAATTCCGAAAACGCTGAATGTGAAGATCC
A_07_P044983	0.0196838	0.00343687	1.50587	up	hisI	phosphoribosyl-amp cyclohydrolase phosphoribosyl-ATP pyrophosphatase [Z3188]	TATCACCTGCTGGTATTGTTGCAGGATCAGGATCTGGATTTAACAACGGTGATTGAGAAC
A_07_P003811	0.00154558	6.89728e-05	1.50624	up	yjgL	orf, hypothetical protein [b4253]	ATGCAAAGGTTAACCTTACACCGGTCATCGATTCGATTCTGGAGACTTTTTCAAAATCCC
A_07_P055553	0.0113283	0.00148732	1.50628	up	ECs2827	phosphoribosyl-amp cyclohydrolase [ECs2827]	TATCACCTGCTGGTATTGTTGCAGGATCAGGATCTGGATTTAACAACGGTGATTGAGAAC
A_07_P052852	0.00119569	4.845e-05	1.50693	down	ECs2972	hypothetical protein [ECs2972]	CGGCAGCTACAAAAACAAAACGGAAAAGAATATCCATTTCGTACCGTTCATGACGGATGA
A_07_P002073	0.034419	0.00788699	1.50754	up	hycA	transcriptional repression of hyc and hyp operons [b2725]	TATACACCGCTATTGAAAACAATGTGCCGGTGAATTTAAGCCAACTGGTAAAGGGACAAA
A_07_P013506	0.0299323	0.00645887	1.50764	up	hyfJ	putative protein processing element [b2490]	AGCATTCAATTCATTCATCTGTTGGATGAAATTGTGCAGGAACCGGCCATCTATCTGATG
A_07_P040780	0.00420874	0.000315765	1.50796	up	yceH	Hypothetical protein yceH [c_1334]	ATATGAACAACGTTTTTGTAATTCAGAATTTGGCGATCTGAAACTGAGCGCCGCAGAAGT
A_07_P015556	0.0151411	0.00230721	1.50826	up	cpsG	phosphomannomutase [b2048]	ATTTTGACCGCTGTTTCCTGTTTGACGAAAAAGGGCAGTTTATTGAGGGCTACTACATTG
A_07_P003315	0.0125699	0.00173414	1.50899	down	yehC	putative chaperone [b2110]	AGAATTAAGTTGTTTTACCGGCCAGCGGGTATTGCTCCGGTAAATAAAGCGACATTTAAA
A_07_P009911	0.00718231	0.00072898	1.50925	up	nagE	PTS system, N-acetylglucosamine-specific enzyme IIABC [b0679]	GTAGTGAAACTGAACAAACAGACTATTCAGGTGATTGTTGGCGCGAAAGCAGAATCCATC
A_07_P009242	0.00490785	0.000401309	1.50967	up	tehB	tellurite resistance [b1430]	CAACGTCGAGCGCATTAAATCCATTGAAAATCTGGATAATTTACACACCCGAGTCGTTGA
A_07_P009237	0.00690951	0.000689071	1.50996	up	tehA	tellurite resistance [b1429]	TATTGCAATACTGCTCATCCGTACTTTTGCGCTTCTGATGCAGGGAAAATTGTTAGTCAG
A_07_P008923	0.00561485	0.000491622	1.50999	up	yjbQ	orf, hypothetical protein [b4056]	ATGACTATGAGGGAGCAGACGATATGCCTTCTCATATCAAATCCTCAATGCTGGGAACAT
A_07_P051437	0.00137082	5.7071e-05	1.51034	down	Z1466	unknown protein encoded by bacteriophage BP-933W [Z1466]	TAAAAACAAAACGGAAAAGAATATCCATTTCGTACCGTTCATGACGGATGAGAACGGGGT
A_07_P009468	0.00453383	0.000354688	1.51055	down	fdnH	formate dehydrogenase-N, nitrate-inducible, iron-sulfur beta subunit [b1475]	TCCGTTTAATATTCCGCGCCTCAACAAAGAGGATAACCGGGTATATAAATGCACGCTCTG
A_07_P018569	0.00286747	0.00017868	1.51073	up	ydiA	orf, hypothetical protein [b1703]	TCCCGTGGATTAACAGTACCAATTATTCGGTAGAAGAGATTGCCACCAAGATCCTCGATA
A_07_P012351	0.00446968	0.000346534	1.51104	up	yqiG	putative membrane protein [b3046]	CCCAATAGCAGCAACTTAACCACCGGAACGGCTATTTTACCGTGTATTAGCCAAAATTAA
A_07_P045347	0.00271473	0.000167316	1.51136	down	Z3352	unknown protein encoded within prophage CP-933V [Z3352]	TAAGTGAAGGAGTGAGCATGAGCGACCTATCATTAACCCAGCCAAAGCTAAAAGAATGTC
A_07_P009012	0.0136668	0.001971	1.51273	up	nrfE	formate-dependent nitrite reductase; possible assembly function [b4074]	ATCTACAAGCCAAAGGCAATTACACCAGCGAAAAAGCGATAGTGGCACTGTTTGACCATC
A_07_P000501	0.00986509	0.00120394	1.51328	down	yhbS	orf, hypothetical protein [b3156]	CAACTGGTCTATGAAGGACTCGATTCGCTTAATGAGTTCGGCTATGCCGCAGTGGTGACG
A_07_P007673	0.00964655	0.00116801	1.51364	up	tag	3-methyl-adenine DNA glycosylase I, constitutive [b3549]	GAAAAAACGTGGTTTTAAGTTTGTCGGCACCACAATCTGTTACTCCTTTATGCAGGCATG
A_07_P004631	0.00198984	9.7353e-05	1.51376	down	bssR	putative receptor [b0836]	TATTACCGTCAACGCCGATAAGCTTGAAAATTGTCTGATGAGCTTAACGCTGAGTATCCA
A_07_P011381	0.00581841	0.000522433	1.51398	up	lysU	lysine tRNA synthetase, inducible; heat shock protein [b4129]	GTAATGGTTTTAGCGAATTAAACGACGCAGAAGATCAGGCTGAACGTTTCCAGGAACAGG
A_07_P000616	0.00330777	0.000219168	1.51414	down	greA	transcription elongation factor: cleaves 3 nucleotide of paused mRNA [b3181]	GAAGCTGACTTTAAACAAAACCTGATTTCTGTAAACTCGCCTATTGCTCGTGGCCTGATC
A_07_P004170	0.00801876	0.000861115	1.51462	up	iadA	isoaspartyl dipeptidase [b4328]	TTTGAAACGTTGCTGGAAACCGTGCAGGTGCTGGTCAAAGACTATGATTTCAGTATCAGC
A_07_P005022	0.00917424	0.00107371	1.51476	down	lpxK	putative EC 1.2 enzyme [b0915]	CTTTGCAGAAGAAAATTGGTGGTATTTGCCTGTAGACGCACAGCTTTCAGGTGATGAACC
A_07_P004095	0.00580938	0.000516614	1.51514	down	fimE	recombinase involved in phase variation; regulator for fimA [b4313]	ATACCGCCAGTAATGCTGCTCGTTTTGCCGGATTATGGGAAAGAAATAATCTCATAAACG
A_07_P020076	0.0338608	0.00771198	1.51529	up	yfjW	orf, hypothetical protein [b2642]	ACGGGAAACATTTGTCGTTAAGGCCAGAATCGGAGATTATTATTTCTGAAGGGAGTTTGT
A_07_P013782	0.00286669	0.000178242	1.51529	up	yfcD	putative regulator [b2299]	TTTGGCAAGTACTGAATGGGTGGATATTGTCAATGAAGAGAACGAAGTCATTGCACAAGC
A_07_P048113	0.0109242	0.00140157	1.51549	down	Z2261	unknown protein associated with Rhs element [Z2261]	AGGGAGATATGACTCAGTATGGCGGTCCCATTGTCCAGGGTTCGGCAGGTGTAAGAATTG
A_07_P002229	0.00439995	0.000334635	1.51574	up	ygcH	orf, hypothetical protein [b2756]	CAATCAAAAGCGCCTGGACAGTAAAGGGAATATTAAACGCTGTCGGGTTCCGTTAATAAA
A_07_P042308	0.0107341	0.001362	1.51658	down	ydgC	Hypothetical protein ydgC [c_1999]	GTATGTGGTCGATTATTCCCTATTTTGTTTACCTGGCGTCCCTATGGTATTTCACCGGAA
A_07_P063092	0.00237032	0.000136737	1.51678	up	ECs1445	hypothetical protein [ECs1445]	ACAGTGAGCGGTTTTGGTAATCGGGTCACCAAATATGAGCAACGTTTTTGTAATTCAGAA
A_07_P003866	0.00561485	0.000491968	1.51716	up	idnR	L-idonate transcriptional regulator [b4264]	TTTGATATTGGTCGGATGGCCGCCCAAATGTTGCTGAGCAAAATTAAAAATAACGATCAC
A_07_P011282	0.00942043	0.00111635	1.51725	up	yjdA	putative vimentin [b4109]	GGCATGAATACTTTTTTCGCTGAGTTCGCTTCATGTTTGACGGAATTACAGACGCGTTTA
A_07_P041791	0.00800779	0.000856344	1.51798	up	yhcJ	Hypothetical protein yhcJ [c_3977]	CTAAGGGAAGATGTATGTCGTTACTTGCACAACTGGATCAAAAAATCGCTGCTAACGGTG
A_07_P018832	0.0157441	0.00245678	1.51798	down	ynjE	putative thiosulfate sulfur transferase [b1757]	CGATGATATTACCGCTATGTGGAAAGCGTGGAATATCAAACCAGAGCAGCAAGTTTCATT
A_07_P059659	0.0351215	0.00811742	1.51882	up	ECs3995	putative kinase [ECs3995]	ATGATTGCTTTGGATGCCATTCATTTAGGCAAAGTTAACGCACCCGCAGAATTTGCATAA
A_07_P038732	0.0100935	0.00124143	1.51914	down		Hypothetical protein [c_1642]	CGGCGATTCCAGGCTATAAGGACAGAAGAAGTGAAATTGAGATGGTTTGCCTTTTTGATT
A_07_P032344	0.0119088	0.00160287	1.51918	up		Hypothetical protein [c_2755]	TGATTTTATCAAGGCGATGTTGTTGGGGATTGGCTTTGTCTGGCTGACAACGTTTGCAGG
A_07_P042898	0.0289902	0.00612935	1.52015	up		putative oxidoreductase [Z3818]	TACTGATCAAAATGAAATCCTCCGGAATTTGCGGAAGCGATGTCCACTATATCTACCACC
A_07_P002273	0.00570268	0.000503467	1.52045	down	sscR	putative 6-pyruvoyl tetrahydrobiopterin synthase [b2765]	TCTCAATGATATTCCAGGTCTGGAAAACCCAACCAGCGAGGTTTTAGCAAAATGGATTTG
A_07_P018667	0.012603	0.00174384	1.52071	up	ydiZ	orf, hypothetical protein [b1724]	TATCAGTACCCAAAGTGAAGAAGAAATTAGAGAACTGGTTTCGGGGCTTACCCAAAGTGC
A_07_P012261	0.00395533	0.000288981	1.52104	up	qseC	putative 2-component sensor protein [b3026]	AATGATGGCGATAACGGAGAAGATATTCCCTATAGCTATCAACGGGAAGGTTTTGCTGAC
A_07_P037221	0.00887885	0.00101719	1.52206	up	iadA	Isoaspartyl dipeptidase [c_5408]	TTTTGAAACATTGCTGGAAACCGTGCAAGTGTTGGTCAAAGACTATAGCTTCAGCCTTAG
A_07_P002791	0.00206815	0.00010591	1.5223	up	glnD	protein PII; uridylyltransferase acts on regulator of glnA [b0167]	CTTCATGGTGCCCGAATTACAACCATTGGCGAGCGAGTAGAAGATTTATTCATAATTGCC
A_07_P035070	0.00224328	0.000123915	1.52255	up		Hypothetical oxidoreductase ydfI [c_1968]	AATAGTTTGTTTACGACAAAAGTAACGGAAGCGTACTTGTCTTTATTAGCGCATGGCGCG
A_07_P000601	0.0427563	0.0109443	1.52298	down	hflB	degrades sigma32, integral membrane peptidase, cell division protein [b3178]	ATGAAAGATGCTCTCATGAAATATGAGACTATCGACGCACCGCAGATTGATGACCTGATG
A_07_P018189	0.00241425	0.000140914	1.52342	up	glgB	1,4-alpha-glucan branching enzyme [b3432]	ATCATCACGATAAACTGACCTTCGGGATTCTCTACAACTACACTGAAAACTTCGTCCTGC
A_07_P036890	0.0175951	0.00288464	1.5238	up	cca	tRNA nucleotidyltransferase [c_3806]	TCCACACCTTTCCAATGCTGAACCCGAAAACCATTGTTAAATTGTTTGATTCCATTGACG
A_07_P044397	0.00219442	0.000118463	1.52411	up	manA	mannose-6-phosphate isomerase [Z2616]	GTTGATGATTTTGCCTTCTCGCTGCATGACCTTAGTGATAAAGAAACCACCATTAGCCAG
A_07_P008049	0.013952	0.00204059	1.52447	up	yagF	putative dehydratase [b0269]	GCACCTGGAAAGGCTGTATTTATGACACCGATAAAATTATCGAGGTAATTAACGCCGGTA
A_07_P015956	0.0146785	0.0021848	1.52453	down	yebA	orf, hypothetical protein [b1856]	AGAAGGTAAAGATTATTACGCTATCCGCGCTGAAGATGGCAAATTCTACGATCGTAACGG
A_07_P002266	0.00266842	0.00016301	1.52472	up	cysJ	sulfite reductase [b2764]	GTATCGATCTTGCCTGGTCGCGCGATCAAAAAGAAAAAGTTTACGTACAAGACAAACTGC
A_07_P056982	0.00549798	0.000472752	1.52508	down	artM	arginine 3rd transport system permease protein [ECs0944]	TTCTTATTCCAACGAAGTGGTGCTGGTGTTCAAAAGTACCTCTCTGGCTTACACCATTAC
A_07_P008258	0.0244688	0.0046807	1.52519	down	betI	probably transcriptional repressor of bet genes [b0313]	CACTATTTCAGGGACAAAAATGGTCTGCTGGAAGCAACCATGCGCGATATCACCAGTCAG
A_07_P005759	0.00218666	0.000116919	1.52575	down	ppiC	peptidyl-prolyl cis-trans isomerase C [b3775]	AGCACTGCATATCCTTGTAAAAGAAGAGAAACTGGCTCTGGATCTTCTCGAGCAGATTAA
A_07_P000361	0.0169557	0.00275675	1.52576	up	garD	putative hydrolase [b3128]	TTTGATTTAATGGATATTAATGCGGGCACCATCGCTACCGGCGAAGAAACTATTGAAGAG
A_07_P018232	0.00498116	0.000410691	1.52586	up	yhhY	orf, hypothetical protein [b3441]	GATAACGCCCCGGCAATTAAGGTCTATAAAAAATACGGCTTTGAAATTGAAGGGACTGGT
A_07_P059666	0.0196838	0.00344667	1.52596	up	ECs4006	putative hydrolase [ECs4006]	ATTGTCAGTTTGCAGGATGAAAAGCATGTCGGTTTTCAGTCCATGGTCGAGGATATTTTG
A_07_P018304	0.00549159	0.000471455	1.52672	up	livH	high-affinity branched-chain amino acid transport system; membrane component [b3457]	TCTTCTGCCTATCTGAGTACGGAATATAAAGATGTGGTCTCATTCGCCCTGCTGATTCTG
A_07_P053487	0.00857575	0.00095706	1.52684	down	ECs3441	putative enzyme [ECs3441]	GACCAGAACTATTCCGAAGCGTATACGGCGCTAACCCAGGCTTTTTATCTGTTTATGTAA
A_07_P018472	0.01653	0.00263878	1.52713	up	sufA	orf, hypothetical protein [b1684]	ACTTAATCAGATATTCAAATTTCACAACCCTAAAGCCCAGAATGAATGTGGCTGTGGCGA
A_07_P058687	0.00235843	0.000135344	1.52739	down	ECs1962	putative holin protein [ECs1962]	TACTGGGGAGTCTGCTGTTTGGCCTGCTGACGTATCTGACTAACCTGTATTTCAAAATCA
A_07_P008827	0.0287681	0.00606283	1.52739	up	malM	periplasmic protein of mal regulon [b4037]	AGTTATTTTAATACCGCGATCAAAAACGCTGTCGCGAAAGGTGATGTTGATAAGGCGTTA
A_07_P005337	0.00607258	0.000560991	1.52871	up	appB	probable third cytochrome oxidase, subunit II [b0979]	GGTAATCGTGCTGATATTTTTGCCCATTGTGTTGCTCTACACTCTCTGGAGCTACTACAA
A_07_P040818	0.0188154	0.00322033	1.52915	down	lolC	Lipoprotein releasing system transmembrane protein lolC [c_1391]	TATCTGGTCAATGTGAAACAAACTGACCTCGAGCCGGGGAAATATAATGTCATCCTCGGT
A_07_P052611	0.00275668	0.000170406	1.52977	up	cobT	nicotinate-nucleotide dimethylbenzimidazole-P phophoribosyl transferase [Z3151]	CGAACTTGCTGCCAGTAAAATTGTTCTACCGGGGAATACGACTTCTGATTTGAACAGTTA
A_07_P002265	0.0111406	0.00145359	1.52978	up	cysI	sulfite reductase, alpha subunit [b2763]	CATCGATAATTTAATGGCGAAACATGGTGTCAGCGATGAGCATATCGTGATGCGTGTAAC
A_07_P009726	0.00298883	0.000188683	1.53024	down	dacA	D-alanyl-D-alanine carboxypeptidase, fraction A; penicillin-binding protein 5 [b0632]	GTAAAAAACTGCTAACCTGGGGCTTCCGTTTCTTTGAAACCGTTAACCCACTGAAAGTAG
A_07_P062106	0.0016196	7.33777e-05	1.53037	down	ECs1197	NinE protein [ECs1197]	CAATCCCAAAAGAATCTGACGTAAAAACCTTCAATTACACGGCTCACCTGTGGGATATCC
A_07_P035454	0.00567847	0.00049851	1.53145	up		Putative acylphosphatase [c_1106]	AAGTGGTTGCCTGCGGTGACGAAGGGCAGGTGGAAAAATTAATGCAGTGGTTAAAAAGTG
A_07_P001396	0.00219128	0.000117504	1.53172	up	csgG	curli production assembly/transport component, 2nd curli operon [b1037]	TAACGGCGGCAAATATCATGGTTGAAGGTTCGATTATCGGTTATGAAAGCAACGTCAAAT
A_07_P063291	0.0020304	0.000103039	1.53193	up	cobT	nicotinate-nucleotide dimethylbenzimidazole-P phophoribosyl transferase [ECs2786]	CGAACTTGCTGCCAGTAAAATTGTTCTACCGGGGAATACGACTTCTGATTTGAACAGTTA
A_07_P014850	0.0226773	0.00418065	1.53233	down	pinR	putative transposon resolvase [b1374]	ATTCGAACGAATTAAGTCAGGTGTAAGTATAAGTGCCATTGCCCGGGAATTCAAAACCTC
A_07_P004016	0.00894425	0.00103782	1.53284	up	yjhH	putative lyase/synthase [b4298]	CTTACCACCGATTCTTGAAGCATCTGAAGAAGCAAAAGATAAAGTCCACGTGCTGCTTAC
A_07_P020176	0.00409264	0.000301798	1.53313	down	ygaU	orf, hypothetical protein [b2665]	TAAAATCTTCGAAGCGAATAAACCGATGCTAAAAAGCCCGGATAAAATTTATCCGGGGCA
A_07_P004426	0.00645887	0.000627125	1.53314	up	ybhG	putative membrane protein [b0795]	CTGAAATCAGCACAGGATAAATTGCGTCAGTACCGTTCCGGTAACCGTGAACAGGACATC
A_07_P005396	0.0481602	0.0128951	1.53321	up	dgoK	2-oxo-3-deoxygalactonate kinase [b3693]	CCGTGATGACCGGTGAATTACATCATTTACTGTTAAATCACTCATTGATTGGCGCAGGTT
A_07_P036906	0.00350201	0.000243473	1.53346	down		Putative conserved protein [c_3819]	ATCGTCGATTCAGATCAGATCGAAGACATCATCCAAATGATCAACGACATGGGCATTCAG
A_07_P001034	0.00121082	4.94212e-05	1.53386	up	yfaY	orf, hypothetical protein [b2249]	CTGATGTTCTTTACTCCCGGCGTACCGTCAGAATTTAAGGTGATGGTCGAGCACGAAATC
A_07_P030223	0.0190508	0.0032814	1.53439	down		Hypothetical protein [c_3104]	CTGTCGCGGCCAATTGGTAAAACCATTGTTGCTTGAGTGTATATATACTCCTCAAACACC
A_07_P035096	0.00233335	0.000132924	1.53543	up	manA	Mannose-6-phosphate isomerase [c_2005]	CTTCCCGATTCCTGTGGATGATTTTGCCTTCTCGTTGCATGACCTTAGTGATAAAGAAAC
A_07_P045854	0.00411416	0.000305063	1.53667	up	Z4398	orf Unknown function [Z4398]	TTGAAGCGCGGAACAAATACTTAAACAGTACGAGAGAAGAGACAGCCGAAAAGGTAGAAT
A_07_P017173	0.00305682	0.00019547	1.53761	down	yicG	orf, hypothetical protein [b3646]	CTATGTTTCTAACCATGATGTGGTAATTATCTCCACCCTGGTATTCGGCTTTTTTGCCCG
A_07_P058973	0.00149175	6.47441e-05	1.53787	down	ECs5129	suppressor of groEL [ECs5129]	ATTATCTTAGTTATTGCTGGTCTGCTGGAAGTGGTATGGGCCGTAGGCCTGAAATATACC
A_07_P005410	0.00220005	0.000119132	1.53863	up		regulator protein for dgo operon [b3695]	AATAAAACCGATCGCATTGTCATTACGCTGGGTAAACAGATCGTTCACGGCAAATACGTG
A_07_P041872	0.0254643	0.00499931	1.53865	up	xylR	Xylose operon Regulatory protein [c_4389]	AGCCTGCTGATTTCTACTACCTTGTCAATTAACGAGATATCGCAAATGTGCGGTTATCCA
A_07_P020119	0.00358974	0.000254637	1.53875	down		orf, hypothetical protein [b2653]	TTTATAAGTATTGTTATTGCACACTCAAGGCCCTTTAGCTCAGTGGTTAGAGCAGGCGAC
A_07_P062145	0.0037748	0.000271683	1.53899	down	ECs1204	hypothetical protein [ECs1204]	AGCGGGCGTTTTGAGCAGACGGTCAGGGAAGTTCAGAATGTAGTCAGTCAGAACGGATGA
A_07_P016241	0.00321121	0.000211023	1.53905	up	ybbM	putative metal resistance protein [b0491]	CCTATCGTAAGTTTTATAATTCGCGCCACCAGTTGGTGGTGACGCAATTGAAGAAGAAAT
A_07_P004457	0.00351033	0.000244529	1.53909	up	ybiC	putative dehydrogenase [b0801]	GGAAACGTTACAAACCAGTCCCGATGCCATTCTTAACTGCATGACCACTATCATCATCAA
A_07_P013181	0.0129537	0.00181881	1.53977	up	cysP	thiosulfate binding protein [b2425]	AAGGCAAAACCGAACAGTTTATGACCCAGTTCCTGAAAAACGTTGAAGTGTTCGATACTG
A_07_P009671	0.0182728	0.00305541	1.54125	up	dcuC	transport of dicarboxylates [b0621]	ATCGGCTTTATTCAAAGTCTGATTTCTATCGCTACCTCGTTTGGTTCGGCGAGTATCATC
A_07_P050102	0.0359286	0.0084294	1.54177	up	intN	partial integrase for prophage CP-933N [Z1764]	GAACGGCTGTACCGTGCACAGGGTATCGATACAAAAACATTACTAGGACATAAAGTCCAG
A_07_P048086	0.00239949	0.000138746	1.54193	up	Z2254	partial H repeat-associated protein of Rhs element [Z2254]	ACTGTTGACTATTTGTGCCGTTATTTCTGGTGCAGAAGGCTGGGAAGATATAGAGGATTT
A_07_P051484	0.0162689	0.00257271	1.54276	down	Z1479	unknown protein encoded by bacteriophage BP-933W [Z1479]	AGAAGAAAACGGATATGGATAACCGTACTGAGATAGCAATCAGCTGGATCAACGGTCTGA
A_07_P054256	0.0273281	0.00553999	1.54414	down	ECs2059	hypothetical protein [ECs2059]	TGCTCGGAGTTGGAGATGCAATTAATATTAATACAAATAAAAATATCCGGCAGGTATGCT
A_07_P056574	0.0221068	0.00402134	1.54472	up		hypothetical protein [ECs0711]	TAATAAAGCCTATGACGAAGACTGGTCCGGCGATAAAAGCGGTATAAGCCTGTATAAAGC
A_07_P003233	0.00788243	0.000830068	1.54513	up	gatA	galactitol-specific enzyme IIA of phosphotransferase system [b2094]	TGTGGAAAATCCGCAGCAGCAATTGAAACTTTTACGCTGTTTATTTGGCAAGTTACAACA
A_07_P001417	0.0421259	0.0106719	1.5456	up	csgB	minor curlin subunit precursor, similar ro CsgA [b1041]	CACAGTATGGTACTCAAAAAACGGCAATTGTAGTGCAGAGACAGTCGCAAATGGCTATTC
A_07_P051468	0.018649	0.0031716	1.54632	down	Z1476	partial putative terminase large subunit of bacteriophage [Z1476]	CATTATCGGAAATGAACACCTACGTTTATGACGCGAAAGGCTCCATGAATGCACAGGAAG
A_07_P000306	0.0317839	0.00700543	1.54683	up	tdcC	anaerobically inducible L-threonine, L-serine permease [b3116]	ATAACGTGTTTGTTACCGTGATTGGTCTGCTGACCATCCTGAACATCGTATACAAACTGT
A_07_P012316	0.00179002	8.35847e-05	1.54733	down	ygiB	orf, hypothetical protein [b3037]	TGTGAAAAGAGTGATGAAACAGTGTCTCTCTATCAAAATGCTGACGACTGTTCAGCTGCA
A_07_P011698	0.00349971	0.000242361	1.54743	up	ulaD	probable hexulose-6-phosphate synthase [b4196]	TATGGATAGCGCCTACGAAACCACTCGCCTGATTGCCGAAGAAGTCGACATTATCGAAGT
A_07_P041563	0.00148298	6.37582e-05	1.54809	up	ybgK	Hypothetical protein ybgK [c_0791]	TTCACTGGAAGAGGCACTGAAAGCACGGCAAGATCAACAACGTTATTTCGAACAATTAGC
A_07_P019409	0.00581841	0.000520142	1.54819	up	glpK	glycerol kinase [b3926]	AAATGAAGTTGATTAACGACGCCTACGATTCCGAATATTTCGCCACCAAAGTGCAAAACA
A_07_P062229	0.015919	0.00249939	1.54824	down	ECs1223	hypothetical protein [ECs1223]	AGAAGAAAACGGATATGGATAACCGTACTGAGATAGCAATCAGCTGGATCAACGGTCTGA
A_07_P007989	0.00104041	3.92101e-05	1.54871	up	insI	IS30 transposase [b0256]	TTCCTGAGTTTACCGTCAGAACTCAGAAAATCACTGACATGGGACAGAGGAATGGAACTG
A_07_P006827	0.00633161	0.000600426	1.54876	up	minD	cell division inhibitor, a membrane ATPase, activates minC [b1175]	AAGTTCTTGATGATCTGAAAGCGATGGATTTTGAATTTATCGTTTGTGACTCCCCGGCAG
A_07_P009802	0.00695255	0.000696201	1.5493	down	ybeT	orf, hypothetical protein [b0647]	ATCGCCTTGGAGAATTTTATCTTCATGGTAGCGACGGTAAACCACTGGATTATACACAGG
A_07_P003778	0.00267027	0.000163486	1.55022	up	pyrB	aspartate carbamoyltransferase, catalytic subunit [b4245]	GATATGCTCGATGAAAAAGGGATCGCATGGAGTCTGCACAGCTCTATTGAAGAAGTGATG
A_07_P015837	0.00335399	0.000226338	1.55037	up	yebR	orf, hypothetical protein [b1832]	GTGGTGAAAAATCAGATTATTGGTGTTCTCGACATCGATAGTACCGTCTTCGGTCGCTTT
A_07_P009461	0.0077883	0.000814858	1.55054	down	fdnG	formate dehydrogenase-N, nitrate-inducible, alpha subunit [b1474]	GATGCAAACTCGCAAACGCCGGAATATAAAGCGTTCTTAGTCAACATCGAGAAGGCGTAA
A_07_P052340	0.0282234	0.00581363	1.55075	up	nrfG	part of formate-dependent nitrite reductase complex [Z5675]	TATTGATGGTATTCCTCTGTATCGGTAGTTATCTGTTAAGCCCAAAATGGCAGGCGGTAC
A_07_P001421	0.00201068	0.000100124	1.55277	up	csgA	curlin major subunit, coiled surface structures; cryptic [b1042]	CTACTCTTGATCAGTGGAACGGCAAAAATTCTGAAATGACGGTTAAACAGTTCGGTGGTG
A_07_P000202	0.00467699	0.000376068	1.55348	down	yqjA	orf, hypothetical protein [b3095]	GTATTGATCCTGACAACTCTGGGTTACATGCTCGGCAAAACGCCGGTATTTTTAAAGTAC
A_07_P021406	0.00343338	0.000236509	1.55389	down	hha	haemolysin expression modulating protein [b0460]	CCTCGCCGAATTGACCATGAATAAACTGTACGACAAGATCCCTTCCTCAGTATGGAAATT
A_07_P018026	0.0010926	4.20688e-05	1.55433	down	hslR	orf, hypothetical protein [b3400]	GAAAGTGTAGAGAAACGCGAAAAAATGGCGCTGGCACGTAAACTTAATGCCTTAACCATG
A_07_P033307	0.00139698	5.83502e-05	1.55559	up	asnB	Asparagine synthetase B [c_0749]	AGGATAAAATGTGCGGTAACGGCAAAATGGAAAAACACATCCTGCGTGAATGTTTTGAAG
A_07_P043011	0.00335726	0.000227209	1.5556	up	tra8_3	IS30 transposase [Z3936]	CGCTCTCTAGGGCATTGGGAGGGCGATTTAGTCTCAGGTACAAAAAACTCTCATATAGAT
A_07_P032374	0.00657762	0.000644338	1.55754	up	yfbJ	Hypothetical protein yfbJ [c_2801]	CTAAGCAAAGCCTATGCCTTGCTCAGTATGAGTTATGTGCTGGTATGGATTGCTTCAATG
A_07_P001349	0.00743646	0.000765905	1.5583	up	pgaA	putative outer membrane protein [b1024]	TACGCTGGGAAAAACGACCTTATGACGGTGACAGAGAACACAACTTATACGTTGAATTCG
A_07_P005076	0.00331128	0.000219851	1.55864	down	ycbK	orf, hypothetical protein [b0926]	GAGTAGCGAAGAAAAGCTATCACACTAAAGGCCAGGCGATGGATTTCCATATTGAAGGTA
A_07_P054972	0.0281157	0.00578379	1.55994	up	ECs2509	putative tartrate dehydrogenase [ECs2509]	TAGAGTGAATGAAGGTACAGAGCATGAAGTCGTCATTCAGGAATCGGTATTTACGCGTCG
A_07_P040560	0.0166556	0.00267169	1.55996	down		ATP binding cassette [c_1253]	TTTAGTAGTGATATTGCAGAAAACATTCGTTATTCACGGCCATCCGCCACCAATGAAGAC
A_07_P005685	0.00296399	0.000186233	1.56073	up	rbsK	ribokinase [b3752]	AAGGTATCCGTACTGTACTGATTACTTTAGGAAGTCGTGGTGTATGGGCTAGCGTGAATG
A_07_P011919	0.00420874	0.000316834	1.5613	down	yggW	putative oxidase [b2955]	ATTACTGGCAGATAACGGAACATGGGAAGCTGTTTTTAAATTCGCTGCTGGAGCTTTTTC
A_07_P012531	0.0436225	0.011275	1.56141	down	yhcC	orf, hypothetical protein [b3211]	AAATTAGTCAATATGTTTGGTGGTGATCTCACCCGTCGTTATGGGCAAAAGGTGCATAAG
A_07_P007881	0.0136668	0.00196934	1.56147	up	yafP	orf, hypothetical protein [b0234]	GTGGACGCAAGCATAACCGCAAAACCCTTTTTTGAACGTTATGGTTTTCAGACAGTTAAG
A_07_P018691	0.0149424	0.00226152	1.56189	up	ydjN	part of a kinase [b1729]	TAATGACCAAAGTGGTTGCAGGTTCTAACTTGCAAGACATCATCAAACTGGGAAGTTTCG
A_07_P053391	0.00221164	0.000120329	1.56332	up	cysM	cysteine synthase B [ECs3292]	GAATATCTGCCGGGGATTTTCAACGCTTCTCTGGTAGATGAGGTGCTGGATATTCATCAG
A_07_P035928	0.00160515	7.25048e-05	1.56369	up	cutF	Copper homeostasis protein cutF precursor [c_0231]	TAACAGTGAAAAACCAGTGTTACTGTCAGTTGAAGGTCACTTTACGCTGGAGGCTAATCC
A_07_P033406	0.0215088	0.00388915	1.56421	up		Hypothetical protein [c_0813]	CAGCTGGAAGAAGTTACCGGTGTAGTACAGACGCAGATATTCATCAACGTTGAATGGTAC
A_07_P014531	0.0187548	0.00320235	1.56453	up	ycjN	putative transport periplasmic protein [b1310]	TAATCGGTGAACTGCCAAATATTCAGGTTTTTGGCGCAGTAGGGGATAAAAACTTTACCC
A_07_P048121	0.0225983	0.00415672	1.56468	down	Z2264	orf, hypothetical protein [Z2264]	TGCTCGGAGTTGGAGATGCAATTAATATTAATACAAATAAAAATATCCGGCAGGTATGCT
A_07_P042502	0.0045757	0.000363566	1.56475	up	gatZ	Putative tagatose 6-phosphate kinase gatZ [c_2620]	CTTATTATGGATAAAATTTATGATGTTTTGCGCGCCTATCGCTACGGCTGTGCGGAATAA
A_07_P010722	0.00584655	0.000533117	1.56514	down	yaaA	orf, hypothetical protein [b0006]	CTGATGAGTCGTTTCATTATTGAAAATCGGCTGACCAAACCAGAGCAACTGACTGGTTTT
A_07_P004174	0.00323007	0.000212835	1.56545	up	yjiG	orf, hypothetical protein [b4329]	ATTACGGTCTGCGTGATTAACGCATTGCTGTCGATCTGGGTTATGCAGCTTATTGTTTAA
A_07_P012233	0.00170031	7.77286e-05	1.56594	up	ygiS	putative transport periplasmic protein [b3020]	TTTCCGCTGCATAATCCCCAGGATTATGTCTACAGCAAAGAGTTGTATATCAAGGCACAT
A_07_P005736	0.00331987	0.00022268	1.56605	up	ilvD	dihydroxyacid dehydratase [b3771]	GTAAACGCATTGTTGAATTGACCAAACGTTATTACGAGCAAAACGACGAAAGTGCACTGC
A_07_P052492	0.00275668	0.000170651	1.5664	up		partial putative periplasmic transport protein [Z2473]	TTAATCGGTGAACTGCCGAATATTCAGGTCTTTGGCGCAGTAGGGGATAAAAAATTTACC
A_07_P055911	0.0032072	0.000210323	1.56723	up		transposase of insertion sequence IS30 [ECs3505]	CGCTCTCTAGGGCATTGGGAGGGCGATTTAGTCTCAGGTACAAAAAACTCTCATATAGAT
A_07_P000390	0.0469183	0.0124869	1.56742	up	agaV	PTS system, cytoplasmic, N-acetylgalactosamine-specific IIB component 2 [b3133]	ATTAACGTTGGCAATATGCACTACGCCAATGGCAAACAACAAATCGCCAAAACGGTTTCT
A_07_P061581	0.00794445	0.000838761	1.56758	down	ECs5137	putative transport [ECs5137]	CCCATTCTTTAAAGCACGTCAGGATCTCGACAGACCATTTGTGATTTTCAAAACGCGTAT
A_07_P000276	0.0140701	0.00207597	1.56763	up	yhaO	putative transport system permease protein [b3110]	TACCAGCATTGCACAAATACAAAGGGATGTCTCTGTACCTGATTATCGTCACTGGTTTGT
A_07_P044043	0.0492873	0.0133109	1.56775	up	Z2469	putative transient receptor potential locus [Z2469]	GCTCGTCGTTACAGCGTCGAAAACAATCTTAAACATGTGCAGATTATCGGCGATTTCTAT
A_07_P002670	0.0252437	0.00492514	1.56822	down	yadN	putative fimbrial-like protein [b0141]	CCTGGCGATGTGTATACTAAAGCCCTGGATGCAACGACAAAATCTGCTGTTTATGATTTT
A_07_P034083	0.0393978	0.00972348	1.56871	up		Putative conserved protein [c_3873]	GTCATTTGCGCCGTAATTCCGACTAACGAAGAAAAAATGATTGCTTTGGATGCCATTCAT
A_07_P020700	0.00103633	3.89152e-05	1.56906	up	manA	mannose-6-phosphate isomerase [b1613]	TTCCAGTGGATGATTTTGCCTTCTCGCTGCATGACCTTAGTGATAAAGAAACCACCATTA
A_07_P063466	0.00617405	0.0005784	1.56921	up		hypothetical protein [ECs3908]	CCTTAACGATGGCGATAACGGAGAAGATATTCCCTATAGCTATCAACGGGAAGGTTTTGC
A_07_P003318	0.000815841	2.69856e-05	1.56931	down	yehD	putative fimbrial-like protein [b2111]	CAGCGATGTCCTGGATGTTTCTGCACCTTTTAACATTGAGAGTTATAAAACAGCGGAAGG
A_07_P018401	0.0318827	0.00704023	1.56953	up	ydhU	orf, hypothetical protein [b1670]	CTCTGGCATTTATAAGCCTCTTTTTTATCTTCGGTCATCTTTATCTTTGCACCACGGGGC
A_07_P037467	0.00820308	0.000893968	1.56974	up	metH	5-methyltetrahydrofolate--homocysteine methyltransferase [c_4976]	ACATTGAAATCTACCGTGACGAAACGCGTACCCATGTGATTAATGTCAGCCACCATCTAC
A_07_P020286	0.0129882	0.00182896	1.57013	down	ydeA	putative resistance / regulatory protein [b1528]	ATGTCATTGCCTTTTATGTTAATGACCAGTCAGGTTGAACGGCGCAAATTACTGATCTGC
A_07_P033816	0.00581841	0.000523261	1.57031	up	dmsA	Anaerobic dimethyl sulfoxide reductase chain A precursor [c_1031]	CGGTATCAGCAACGGCGATAAAGTCAGGATCTTTAATGATCGTGGTGAGGTTCATATTGA
A_07_P032517	0.00642768	0.000614856	1.57053	up		Hypothetical protein [c_2891]	CTATAGAATCAAGTAGCCTACAGGGCGGCGATTACCAGGCTATGATCAAATCAGCAAATC
A_07_P051706	0.0198979	0.00352477	1.57109	up	sdhA	succinate dehydrogenase, flavoprotein subunit [Z0877]	ATGTTGAAGCATCTTTGGATCGTCTGAACCGCTGGAACAATAATCGTAACGGTGAAGATC
A_07_P054872	0.00113636	4.46813e-05	1.57189	up	ECs2319	mannose-6-phosphate isomerase [ECs2319]	GTTGATGATTTTGCCTTCTCGCTGCATGACCTTAGTGATAAAGAAACCACCATTAGCCAG
A_07_P005711	0.0294479	0.00629071	1.57316	down	yifE	orf, hypothetical protein [b3764]	TAAACATTATCCACGTGGATTCTCTCGTCATGGTGATTTCACCATCAAAGAGGCACAACT
A_07_P020999	0.0320147	0.00710857	1.5733	down	sbmA	sensitivity to microcin B17, possibly envelop protein [b0377]	AGCTTTGAACATGAGCTGGATGGTGACAAAATTCAGGAAGTAACCCATACCTTGAGCTAA
A_07_P013285	0.00335399	0.00022595	1.57381	up	yffN	orf, hypothetical protein [b2445]	TTCAATGCCTGGAAATGGTTCACGAAATCATAAGAATTGCTAGAGATTTGGAAGCGCCAG
A_07_P006068	0.00450682	0.000350735	1.5749	down	amiC	putative amidase [b2817]	GTAAAATCAACAAGCTGCATAAAAATCAAGTTGAACAGGCCGGGTTTGCCGTACTAAAGG
A_07_P011901	0.00198984	9.78913e-05	1.57506	down	yggT	putative resistance protein [b2952]	ATTCTCAGTTTTATCAAAGCCATCGTGCTGTTTAAAGTGGTGACCTTCCTGCCAATCATC
A_07_P003293	0.0061022	0.000565388	1.57724	up	rcnA	orf, hypothetical protein [b2106]	CTATTTTTCCAGTCTGTTGATTGGCTTAGTCGGTGTGTATATGGGCGTACATGGCTTCAT
A_07_P015435	0.00269969	0.000166022	1.57734	up	hisB	imidazoleglycerolphosphate dehydratase and histidinol-phosphate phosphatase [b2022]	GAAAACCAAAGGTAAAAACGATCATCACCGTGTAGAGAGTCTGTTCAAAGCCTTTGGTCG
A_07_P040917	0.00552683	0.000477488	1.57779	up		Hypothetical protein [c_1422]	GTAACACTGAATTATCCATTCAGCCTGCTCTTCAGTGCATGGTGGATGCTGGAACCAGTC
A_07_P007611	0.0226048	0.00416421	1.57822	up	bcsE	putative protease [b3536]	GTTGAATCATATTTTCCCATTGCCTACTGGCGACATTTTCTCAAACCGTATGGTCTGGTT
A_07_P063016	0.0165102	0.00263265	1.57965	up	sdhA	succinate dehydrogenase flavoprotein subunit [ECs0748]	ATGTTGAAGCATCTTTGGATCGTCTGAACCGCTGGAACAATAATCGTAACGGTGAAGATC
A_07_P017484	0.0166556	0.00267052	1.57991	up	yjjM	orf, hypothetical protein [b4357]	CCACCCTTGCGCTCCGTAACCATTTGAATTCAGCTAAACAATCAATGATTCGATCCATTA
A_07_P030249	0.00198984	9.88151e-05	1.58001	down		Hypothetical protein [c_3134]	ATTTCTCCGCGTTTTTTTCGCATTCATCTCGCTAACTTCGCTTATTATGGGGATCAGTTT
A_07_P005461	0.00733676	0.000750645	1.58035	up	tnaA	tryptophanase [b3708]	AGAGAACGCGGCGAATATTAAAGGATTAACCTTTACGTACGAACCGAAAGTATTGCGTCA
A_07_P062247	0.0288508	0.00608418	1.58086	down	ECs1227	hypothetical protein [ECs1227]	TAATACAACTTCTTGACGTGATATGCCTCAGTGACGGTAGTGCAGTCAGACCATTATCCC
A_07_P004759	0.0149424	0.0022566	1.58103	down	artM	arginine 3rd transport system permease protein [b0861]	GTATTCAAAAGTACCTCTCTGGCATACACCATTACGCTGATGGAAGTGATGGGATACAGC
A_07_P015968	0.00414873	0.000308756	1.58151	up	znuC	putative ATP-binding component of a transport system [b1858]	TATTTCAATGTTTGGTCCTCGTGGTGCTGAACAACTGGGTATCTATCGCCATCATCATAA
A_07_P005240	0.00446968	0.000346294	1.58156	up	sulA	suppressor of lon; inhibits cell division and ftsZ ring formation [b0958]	GCATCCTCTCACGCCACGAGACAACTTTCCGGGCTAAAAATTCACTCTAATTTGTATCAT
A_07_P013124	0.0038085	0.000275145	1.5826	down	cysZ	required for sulfate transport [b2413]	GTATCTGCCGCGCGCAATTGTATTACTAATTCTTTACTTCATCCCTGGTATTGGGCAAAC
A_07_P030186	0.0191715	0.00331785	1.58281	up		Hypothetical protein [c_3040]	TTGCTACCGCGTTCGGTTTGATGATGGAAAAAGTACGTTCAATAGCCATTTTTACCTCTG
A_07_P052368	0.00461716	0.000368549	1.58376	up	ytfE	orf, hypothetical protein [Z5820]	ATGAACTGATTGATGACCTGATGGATCACATCAGCCTGGAAAACAATGTACTGTTCCCAA
A_07_P005310	0.0196838	0.00343013	1.58416	up	hyaB	hydrogenase-1 large subunit [b0973]	TAAGTTGCAGTATTTCTTCGACAAGCTGATGACCAACCTGAAAAACGGCAATCTCGCCAC
A_07_P003236	0.00521503	0.000439198	1.58456	up	gatZ	putative tagatose 6-phosphate kinase 1 [b2095]	CTGATTATGGATAAAATTTATGATGTTTTGCGCGCCTATCGCTACGGCTGTGCGGAATAA
A_07_P051702	0.00302197	0.000191366	1.58501	up	ybgK	putative carboxylase [Z0863]	TACAGGGGCAAATTTTAAAACGCACCACCGATCGCGAACTGTTATCTCACGGTTTGTTAC
A_07_P034139	0.0113134	0.00148229	1.58531	up		Hypothetical protein [c_3928]	TGCAGGCATTATAGTGATCCACGCCACATTTTGTCAACGTTTATTGCTAATCACGTGAAT
A_07_P011820	0.0198605	0.00351004	1.58616	up	cmtB	PTS system, mannitol-specific enzyme II component, cryptic [b2934]	GATTCGCACATTGGCGCTATTCAGGCGTTAAGTGAATTACTGTGCGAAGAAGAAATACTC
A_07_P062213	0.0185942	0.00314458	1.58648	down	ECs1220	putative terminase large subunit [ECs1220]	CATTATCGGAAATGAACACCTACGTTTATGACGCGAAAGGCTCCATGAATGCACAGGAAG
A_07_P033966	0.0374634	0.0090539	1.58764	down		Putative P4-family integrase [c_1165]	CGTGTACCGATGATGCAGGCATGGGCGGATTATGTGATGTCTCAAATTGTGAATAAATAA
A_07_P018108	0.00671751	0.00065987	1.58794	up	malQ	4-alpha-glucanotransferase [b3416]	TATGTTCACTATCCGGTGGATGATCTGCTCTCGATTCTGGCACTCGAAAGTAAACGTCAT
A_07_P004412	0.00698488	0.00070419	1.58846	up	ybhR	orf, hypothetical protein [b0792]	TAACCCTATTCGCCACTTTACGGACATTACCAAGCAGATTTATTTGAAGGATGCGAGTCT
A_07_P012323	0.00178539	8.24261e-05	1.58847	down	ygiC	putative synthetase/amidase [b3038]	GAAGATGATCATCCGCAAATGGAAAAATATGTGGTTAAACCGATCTTCTCCCGTGAAGGC
A_07_P020231	0.00580938	0.000514694	1.59	up	lsrF	orf, hypothetical protein [b1517]	GGTTCACCATAACGAAACGGCTGATCGGGCATATGAACTCTATCTGAGTGAAAAACAGTA
A_07_P063733	0.0171678	0.00279824	1.59148	up	ECs5187	hypothetical protein [ECs5187]	ATGAACTGATTGATGACCTGATGGATCACATCAGCCTGGAAAACAATGTACTGTTCCCAA
A_07_P000638	0.00551646	0.00047522	1.59183	up	fruK	fructose-1-phosphate kinase [b2168]	TCAGTGTCCTTGCATTATCTTTGATAGTAGCCGTGAAGCGTTAGTAGCAGGTTTGAAAGC
A_07_P003211	0.0129069	0.00180697	1.59247	up		split galactitol utilization operon repressor, fragment 2 [b2090]	CGAAAATAATGTCTGGTAATAGTGAAACCGAGACCCAGGAAGTCGGGTTTAAAGAGCGAT
A_07_P038406	0.000958299	3.44205e-05	1.59334	up		Putative recombination protein Bet of prophage [c_1536]	CAGCAGTTTGATGGTATGGACTTTGAGCAGGACAATGAATCATGTACATGCCGGATTTAC
A_07_P015692	0.0125208	0.00171885	1.5938	up	yeaU	putative tartrate dehydrogenase [b1800]	GTAGAGTGAATGAAGGTACAGAGCATGAAGTCGTCATTCAGGAATCGGTATTTACCCGCC
A_07_P054909	0.00744781	0.000768087	1.59399	up	ECs2431	hypothetical protein [ECs2431]	ATTATTTGGCGGTCAGCATTTGGTTATTGCTCAGCAGTCACTGGATAGATTATTAGCTGC
A_07_P015446	0.00182472	8.73877e-05	1.59403	up	hisF	imidazole glycerol phosphate synthase subunit in heterodimer with HisH = imidazole glycerol phsphate synthase holoenzyme [b2025]	ACAAATAATCAATATTGGTGAATTAAAAGCGTACCTGGCAACACAGGGCGTGGAGATCAG
A_07_P003774	0.00101859	3.76949e-05	1.59405	up	pyrI	aspartate carbamoyltransferase, regulatory subunit [b4244]	GCGCTCAAATGCAAATACTGTGAAAAAGAGTTTTCCCATAATGTGGTGCTGGCCAATTAA
A_07_P013842	0.00316351	0.000206166	1.59456	down	ubiX	3-octaprenyl-4-hydroxybenzoate carboxy-lyase [b2311]	ATCAGACGGTTAATCGTGTTCTTGACCAGTTTGCGATAACCCTTCCTGAAGATCTCTTTG
A_07_P062811	0.000990473	3.61152e-05	1.59516	up	ECs2825	N- [ECs2825]	TAACGTCTCTTTATATGAAGAAGTGTGCGCCAGATATCCGCAGGTGGCATTTCAGTCATC
A_07_P045896	0.00887885	0.00102031	1.59562	up	yhaG	putative hydrolase [Z4480]	ATTGTCAGTTTGCAGGATGAAAAGCATGTCGGTTTTCAGTCCATGGTCGAGGATATTTTG
A_07_P042478	0.00932004	0.00109558	1.5962	up	hisI	Histidine biosynthesis bifunctional protein hisIE [c_2553]	TATCACCTGCTGGTGTTGTTGCAGGATCAGGATCTGGATTTAACAACGGTAATTGAGAAC
A_07_P004185	0.00102936	3.85136e-05	1.59676	up	kptA	orf, hypothetical protein [b4331]	CTGGATACTGTGGTTGCCACCAGCGATAAAAAGCGTTTTAGTTATTCCAGTGATGGTAGG
A_07_P017589	0.00457258	0.000362307	1.5968	up	deoC	2-deoxyribose-5-phosphate aldolase [b4381]	TATCTGTATCTATCCTCGCTTTATCCCGATTGCTCGCAAAACTCTGAAAGAGCAGGGCAC
A_07_P014500	0.00561485	0.000490612	1.59848	up	pspF	psp operon transcriptional activator [b1303]	AGTTTCAGATGCAGCAGGAAAAAGAGTTGCTGCAACTCAGTTTGCAACAAGGGAAATATA
A_07_P062119	0.00150911	6.65963e-05	1.60077	down	ECs1199	putative antirepressor protein [ECs1199]	TTTTAATTAATCACACGCGGGATATAGATATTTATGAGCCTGACGGGCCGACGAACCTTC
A_07_P018281	0.0183675	0.00309623	1.60128	down	ugpB	sn-glycerol 3-phosphate transport system; periplasmic binding protein [b3453]	TTACAAAATTGTACCGACCTATAAAGGCAACTACGAACAGAATTTAAGCGCGGGGATTGC
A_07_P001504	0.00148099	6.3471e-05	1.60149	down	bssS	orf, hypothetical protein [b1060]	TATTAGAAGCAGGAATCGCCAAAATTGAATCCGGTGATTTCCAGGTAAACGAGTATCGGC
A_07_P018179	0.00135939	5.641e-05	1.60391	up	glgC	glucose-1-phosphate adenylyltransferase [b3430]	TGATGAGAACGATAAAATTATCGAATTCGTTGAAAAACCTGCTAACCCGCCGTCAATGCC
A_07_P014135	0.0127259	0.00176604	1.60546	up	evgS	putative sensor for regulator EvgA [b2370]	AAAGAACACATTGCAGAGCTGGACCAGGAGATTGCTGTTTTCTGTCAGAAAAATGACTAA
A_07_P019981	0.00415078	0.000309553	1.6056	up	intA	prophage CP4-57 integrase [b2622]	AGCAGCAGATAGTGGTAGCATCGTTTTAACTCATTTGAGCAAAATTCGTCTTGTCGGATA
A_07_P011524	0.00705615	0.000713295	1.60602	down	yjeO	orf, hypothetical protein [b4158]	GTGTTGATGTATCTCGAAGAAGACGATACCCGTGATGTTGGTGTGATAATGACGTTACCG
A_07_P039303	0.00179214	8.48525e-05	1.60612	down		Hypothetical protein [c_4811]	GTATCAGGCATTACGGATCTTTTCTTTCGCCCAATAAAAAACGCCCCAGTCATTACTGAC
A_07_P030056	0.0139722	0.00205635	1.60853	up	cysA	Sulfate transport ATP-binding protein cysA [c_2956]	TATTAAGAAGTCGTTTGGTCGCACCCAGGTGCTGAACGATATCTCACTGGATATTCCTTC
A_07_P063012	0.00206815	0.000106362	1.60876	up	ECs0737	putative carboxylase [ECs0737]	TACAGGGGCAAATTTTAAAACGCACCACCGATCGCGAACTGTTATCTCACGGTTTGTTAC
A_07_P004086	0.0254973	0.00501273	1.60912	up	fimB	recombinase involved in phase variation; regulator for fimA [b4312]	TTGGCGAATATGGGAATAGATACGCGACTTATCCAGGATTATCTTGGGCATCGCAATATT
A_07_P033935	0.00185762	8.94693e-05	1.60951	up	agp	Glucose-1-phosphatase precursor [c_1137]	CTTTGCAATACTACGAAGGTTTTCCGATGGATCAGGTTGCCTGGGGAGAAATTAAATCTG
A_07_P047003	0.00202341	0.000101859	1.60958	down	metR	regulator for metE and metH [Z5349]	TTAGAAAATTTCCATAAGAACTGGCCGCAGGTGGAGATGGATTTTAAATCGGGCGTAACG
A_07_P053900	0.00821153	0.000896654	1.61005	down	ECs0372	putative kinase [ECs0372]	GTGAAAGCCAGCGTGACGAATTACAAAAGGCAAACCCTGACTGGCGTTTTGTTGAAGATG
A_07_P009641	0.0468431	0.0124469	1.6101	up	citF	citrate lyase alpha chain [b0615]	ATAATCCGGCAAGCATTGAGCAAGATCAGGTTGATTTGATCGTCAAAGTTGACCGCGTTG
A_07_P001866	0.00251543	0.000148872	1.61105	up	proX	high-affinity transport system for glycine betaine and proline [b2679]	GTACAAAATCACCAACATCGCACAACTGAAAGATCCGAAGATCGCCAAACTGTTCGATAC
A_07_P005731	0.000597476	1.77211e-05	1.61108	up	ilvE	branched-chain amino-acid aminotransferase [b3770]	GGCCTCTTCACTGGCGAAACCGAAGATAAATGGGGCTGGTTAGATCAAGTTAATCAATAA
A_07_P052846	0.0202137	0.00359446	1.61175	down	ECs2970	hypothetical protein [ECs2970]	GAAATTACATCCCTGGTCACTGCTGAAGCAGTGAAGGAAGTCCTGCGCTCTGAAGAAGTC
A_07_P010989	0.00211138	0.00010916	1.61195	down	polB	DNA polymerase II [b0060]	GCGGAGGGAATACTCCCTTTTATTGAGGATAATTTTGCTACACTTATGACCGGGCAACTT
A_07_P010251	0.00156316	7.03955e-05	1.61217	up	aroG	3-deoxy-D-arabinoheptulosonate-7-phosphate synthase [b0754]	GATTTCAGCCATGCTAACTCGTCCAAACAATTCAAAAAGCAGATGGATGTTTGTGCTGAC
A_07_P062546	0.00180658	8.60277e-05	1.61518	up		IS30 transposase [ECs1310]	CAGTGAAATAGCGAATATCCTGGGTTCAAAACCCGGAACGATCTTCACTATGTTAAGGGA
A_07_P047567	0.0402611	0.0100023	1.61529	up	Z5945	orf hypothetical protein [Z5945]	AAATAACCGTCAATTAACCGTGAGTTATGCGAGTCGTTACCCGGATTACAGCCGTATTCC
A_07_P018763	0.00408295	0.000300528	1.61556	down	spy	periplasmic protein related to spheroblast formation [b1743]	GAAAAAGCAATTTAATGCTAATTTTGAGAAGCGTCTGACAGAACGTCCAGCGGCAAAAGG
A_07_P012787	0.0236604	0.00445524	1.61566	up	envR	putative transcriptional regulator [b3264]	CAAAACTGGTTAATGAATATGGCGGGTTATGATCTTTATAAACAAGCCCCCGCTCTGGTC
A_07_P003746	0.00227589	0.000126954	1.61654	up	treC	trehalase 6-P hydrolase [b4239]	TCGATGACCTTTAATTTTCATCACCTGAAGGTCGATTATCCCGGTGGTGAAAAATGGACG
A_07_P056925	0.0106043	0.00133311	1.61702	up	ECs0870	hypothetical protein [ECs0870]	CGCCACTTTACGGACATTACCAAGCAGATTTATTTGAAGGATGCGAGTCTGGATATTGTG
A_07_P007716	0.0367918	0.00875494	1.61718	down	insK	IS150 putative transposase [b3558]	GTCCAGAAAAGGCAATTGTCTGGATAATGCTGTGGTGGAGTGTTTCTTTGGAACCTTAAA
A_07_P051554	0.00309311	0.000199567	1.6189	down	Z1493	unknown protein encoded by bacteriophage BP-933W [Z1493]	ATTACAGGGAATAAGTGACGCAGACAGACGACGTGAAGAAATTGAGGCTGCGAACAAACA
A_07_P013370	0.0134398	0.00191815	1.61896	up	eutS	orf, hypothetical protein [b2462]	GAAGCGTTATCACAAACCGTCAGCGGTTTAGGTCGCTTATTAAATTATACGCTTTGTGAA
A_07_P017881	0.0394209	0.00973992	1.61898	up	frlB	putative transport protein [b3371]	CTGATGTTCGTGCCAATGGAGTGGCTCTGCTACTACCTGTCTATTTACAAAGATCACAAC
A_07_P002209	0.00212889	0.000111513	1.61981	up	cysD	ATP:sulfurylase [b2752]	AGGATATCTGGCAATACATCTGGCTGGAAAATATCGACATTGTTCCGCTATATCTCGCTG
A_07_P004061	0.00178539	8.30663e-05	1.62075	up	yjhQ	orf, hypothetical protein [b4307]	ATATTTTATTTACCCGGGCAACCTTCAAAGGAGAAATGGATTCACCGTTGATGCACATCC
A_07_P004924	0.00221164	0.000120662	1.62077	up	dmsB	anaerobic dimethyl sulfoxide reductase subunit B [b0895]	GTTTGCCTACTATCTGTCGATTTCATGTAACCACTGCGAAGATCCGGCTTGTACTAAAGT
A_07_P051776	0.00120332	4.89515e-05	1.62079	up	hisA	N- [Z3186]	TAACGTCTCTTTATATGAAGAAGTGTGCGCCAGATATCCGCAGGTGGCATTTCAGTCATC
A_07_P043021	0.0402181	0.00998446	1.62183	down	Z3939	orf Other or unknown [Z3939]	CGCCACCTGCTCCGGTTATATCACTTTTAAAAATTGATGTGAAACCAAGAGGTGGTGTTA
A_07_P004692	0.00436614	0.00033147	1.62306	up	ybjM	orf, hypothetical protein [b0848]	CGCTGGGGGCACTGTGTTTCTTATTTATCAGTAGTTTGTTTAAACCACAGCACAGAAAAA
A_07_P045591	0.0433085	0.01116	1.62349	up	Z4193	type III secretion apparatus protein [Z4193]	GTTCAACAGCAAGCACAAAGAAAACACTGGTGGCTAAAAGGAGAAAAATACGACCGACTA
A_07_P046575	0.00313897	0.00020414	1.6238	up	ybhR	orf, hypothetical protein [Z1012]	CGCCACTTTACGGACATTACCAAGCAGATTTATTTGAAGGATGCGAGTCTGGATATTGTG
A_07_P053891	0.00584655	0.000531279	1.62526	up	ECs0367	putative transcription factor [ECs0367]	TATCAGCAATATGCTTGCGTTCAGGCATTAATTGATGCCGGAGCGGATATTAATAAGCAA
A_07_P006564	0.0270563	0.00545912	1.62651	down	scpC	putative coenzyme A transferase [b2920]	CTGGCGGACATATTCACCACGATCTTAGCCACGTCTTCGACTTACACCGTAATTTAATTG
A_07_P004916	0.00411416	0.000305042	1.62823	up	dmsA	anaerobic dimethyl sulfoxide reductase subunit A [b0894]	GTATCCACAACGGCGATAAAGTCAGGATCTTTAACGATCGTGGTGAGGTTCATATTGAGG
A_07_P033937	0.00538097	0.000456402	1.6291	up		Hypothetical protein [c_1138]	ATGAAAATTGAATATGTGTACCAGAGTGCGGAACAGTTACGTAATGCCGATGCGTTAACC
A_07_P052791	0.00219128	0.000117763	1.6292	up	qseC	putative 2-component sensor protein [Z4378]	TAACGATGGCGATAACGGAGAAGATATTCCCTATAGCTATCAACGGGAAGGTTTTGCTGA
A_07_P019103	0.00217509	0.000115856	1.63036	down	yihA	orf, hypothetical protein [b3865]	TGTACTGGCGTTTAACGGTGATGTGCAGGTTGAAACGTTTTCTTCGTTGAAGAAACAAGG
A_07_P045307	0.0112126	0.00146603	1.63081	down	Z3341	unknown protein encoded within prophage CP-933V [Z3341]	ATCACATCTTTCGACGAGAAAATCCCATGTCAGAAATTACATCCCTGGTCACTGCTGAAG
A_07_P063518	0.000507154	1.35931e-05	1.63118	down	ECs4194	hypothetical protein [ECs4194]	GAACGACATCATTCCCATTGACTATACTGATTTCGTCAGACTTACGGTTAAGCACTCCGG
A_07_P005289	0.00309311	0.0001996	1.63158	up	yccX	orf, hypothetical protein [b0968]	AAGTGGTTGCTTGCGGTGAAGAAGGGCAGGTGGAAAAATTAATGCAGTGGTTAAAGAGTG
A_07_P011655	0.0182472	0.00304329	1.63225	up	aidB	putative acyl coenzyme A dehydrogenase [b4187]	CGTATACGACTTATTGTCGGAAGCATTTGTGGAAGTGAAAGGGCAGGATCGCTATTTTGA
A_07_P010661	0.0371195	0.00889473	1.63229	down		KpLE2 phage-like element; predicted protein, C-ter fragment (pseudogene) [b4560]	GGATGACCGGTATTTGTACTGAAAATATACCGCCATTCAATCCGCTGACAGACGAAGATA
A_07_P032576	0.0105834	0.00132904	1.63443	up	cysJ	Sulfite reductase [c_3323]	AACTCTGAAAAAGACGTTCGTCACATTGAAATTGACTTAGGTGACTCTGGCCTGCGTTAC
A_07_P010077	0.00188894	9.12347e-05	1.63534	up	ybgK	putative carboxylase [b0712]	TTCACTGGAAGAGGCACTAAAAGCACGGCAAGATCAGCAACGTTATTTTGAACAATTAGC
A_07_P019370	0.00495189	0.000407605	1.63539	down	cdh	CDP-diacylglycerol phosphotidylhydrolase [b3918]	ATATTCATATCTCTTGTATTCGTCCTGATGTGCGCAAACAGCTGGATAACAATCTGGCGA
A_07_P006868	0.00584038	0.000526032	1.63544	up	umuD	SOS mutagenesis; error-prone repair; processed to UmuD; forms complex with UmuC [b1183]	GATTGATGGTGGAATTAGTGACGGTGATTTACTGATTGTCGATAGCGCTATTACCGCCAG
A_07_P002256	0.0315294	0.00692789	1.6358	up	cysH	3-phosphoadenosine 5-phosphosulfate reductase [b2762]	TGAAATATCACCCATTATGGGATGAAGGATATTTATCGGTGGGCGATACCCATACAACCC
A_07_P047356	0.00887885	0.00101556	1.63723	down	yjeM	putative transport [Z5764]	CCCATTCTTTAAAGCACGTCAGGATCTCGACAGACCATTTGTGATTTTCAAAACGCGTAT
A_07_P000305	0.0396533	0.00981353	1.63734	up	tdcD	putative kinase [b3115]	GAAATGAATAATCGCTCTAACTCCTGTGGTGAGCGAATTGTTTCCAGTGAAAATGCGCGT
A_07_P020801	0.000948277	3.3767e-05	1.63789	up	tppB	putative transport protein [b1634]	TAAAATGATCGTTGCCTTCATCCTGATGCTCGAAGCCATTATCTTCTTCGTGCTGTACAG
A_07_P017743	0.00049684	1.29787e-05	1.63866	down	yheL	orf, hypothetical protein [b3343]	GACATCATTCTCATTGACTATACTGATTTCGTCAGACTTACGGTTAAGCACCCCAGCCAG
A_07_P015442	0.00202945	0.000102439	1.63917	up	hisA	N- [b2024]	TAACGTCTCTTTATATGAAGAAGTGTGCGCCAGATATCCGCAGGTGGCATTTCAGTCCTC
A_07_P051445	0.00800779	0.000853929	1.63973	down	Z1467	unknown protein encoded by bacteriophage BP-933W [Z1467]	TTAATCACACCTTTCGACGAGAAAATCCCATGTCAGAAATTACATCCCTGGTCACTGCAG
A_07_P057768	0.00491756	0.000402771	1.6411	down	ECs4758	regulator for metE and metH [ECs4758]	TTAGAAAATTTCCATAAGAACTGGCCGCAGGTGGAGATGGATTTTAAATCGGGCGTAACG
A_07_P061761	0.00226342	0.000125643	1.64125	up	ECs5289	hypothetical protein [ECs5289]	CAAAGTACAACGAAAAAGAGCTGGCGGATACGAGCAAGTTTTTAAGTTTTGTCCTCCGAC
A_07_P062175	0.00830752	0.000913262	1.64169	down	ECs1211	hypothetical protein [ECs1211]	TTAATCACACCTTTCGACGAGAAAATCCCATGTCAGAAATTACATCCCTGGTCACTGCAG
A_07_P051547	0.0136304	0.00195826	1.6418	down	Z1492	unknown protein encoded by bacteriophage BP-933W [Z1492]	GAAAAATGGTATCCGTGAAGCCGAACAGGATCGCCAGATGAATATTCTGACGGGGGCTTC
A_07_P003888	0.00202174	0.00010095	1.642	up	idnK	gluconate kinase, thermosensitive glucokinase [b4268]	TCCACAAGCAGATGAACAGGATATTGTGCGCATTGATATCAACCATGATATTGCCAATGT
A_07_P003014	0.0102007	0.00125878	1.64201	down	yafU	orf, hypothetical protein [b0218]	TTAGCTTTGGCTTTCCAGTAATTCTTGTCGGAGGAGCAATTTTACTGACAGGGATAGTGT
A_07_P046726	0.00106465	4.07028e-05	1.64212	up	Z1133	partial putative transposase [Z1133]	CAGTGAAATAGCGAATATCCTGGGTTCAAAACCCGGAACGATCTTCACTATGTTAAGGGA
A_07_P012259	0.000838676	2.81841e-05	1.64332	up	qseB	putative 2-component transcriptional regulator [b3025]	CGCAAACTCGGTAGTGATTTTATTCGTACCGTGCATGGTATTGGTTACACATTAGGTGAG
A_07_P057780	0.00089768	3.09908e-05	1.64383	down	ECs4787	essential GTPase for cell cycle [ECs4787]	CTGGTAGTGCTAATGGATATTCGCCATCCGCTGAAAGATTTGGATCAGCAGATGATTGAG
A_07_P037039	0.00759999	0.000789986	1.6442	up	ytfE	Hypothetical protein ytfE [c_5308]	TTTCCAGCCACATGATGAAAGAAGAGCAAATTCTCTTCCCGATGATTAAACAAGGCATGG
A_07_P014552	0.00456903	0.000358684	1.64443	up	ycjR	putative transient receptor potential locus [b1314]	TGTACAGATTATCGGCGATTTCTATCACATGAATATCGAAGAAGATAACCTGGCGCAGGC
A_07_P035283	0.0150554	0.00228495	1.64454	up		Hypothetical protein [c_2207]	AATGAAGGAACAGAGAATGAAGTCGTCATTCAGGAATCGGTATTTACTCGTCGTGGTGTC
A_07_P001861	0.0161763	0.00255328	1.64475	up	proW	high-affinity transport system for glycine betaine and proline [b2678]	TTTAATATTCTCGATCCGTTCCATAAAACGCTGATCCCGCTCGACAGTTGGGTCACTGAA
A_07_P003515	0.00213277	0.000112297	1.64536	up	mglB	galactose-binding transport protein; receptor for galactose taxis [b2150]	TTGAACGATAAAGGCATCAAAACTGAACAGTTACAGTTAGATACCGCAATGTGGGACACC
A_07_P010135	0.00729259	0.0007435	1.64591	up	sdhA	succinate dehydrogenase, flavoprotein subunit [b0723]	ATCCGTAAAGCGCTGCAAGAATGTATGCAGCATAACTTCTCGGTCTTCCGTGAAGGTGAT
A_07_P047507	0.00382077	0.00027759	1.64633	up	fimA	major type 1 subunit fimbrin [Z5912]	TCTGCTGTCGGTTTTAACATTCAGCTGAATGATTGCGATACCAATGTTGCATCTAAAGCC
A_07_P030528	0.0428048	0.010972	1.64764	down	ygaP	Hypothetical protein ygaP [c_3217]	TGTTTGCAGGAATTAGTGGTTTTTGTGGAATGGCAAGATTGTTAGATAAGATGCCGTGGA
A_07_P015392	0.019494	0.00338861	1.64832	up	yeeE	putative transport system permease protein [b2013]	TGAACATAACTCTATTGCTGAGACTTTTAATTTGTCTGTGTGGCCGTTGGTTGCCGTTTT
A_07_P000070	0.000550691	1.59312e-05	1.6491	down	rpoD	RNA polymerase, sigma [b3067]	CTTGACCTGATTCAGGAAGGCAACATCGGTCTGATGAAAGCGGTTGATAAATTCGAATAC
A_07_P052128	0.000677086	2.06942e-05	1.65044	down	yheL	orf, hypothetical protein [Z4701]	GAACGACATCATTCCCATTGACTATACTGATTTCGTCAGACTTACGGTTAAGCACTCCGG
A_07_P044497	0.0147128	0.00219391	1.65049	up	yeaU	putative tartrate dehydrogenase [Z2843]	TAGAGTGAATGAAGGTACAGAGCATGAAGTCGTCATTCAGGAATCGGTATTTACGCGTCG
A_07_P034014	0.00919208	0.00107804	1.65075	down		Hypothetical protein [c_3820]	TCGAATTTATCAACCGCTTTCATCAGACCGATGTTACCTTCCTGAATCAGGTCAAGGAAC
A_07_P017456	0.00240686	0.000139909	1.65093	up	yjiA	orf, hypothetical protein [b4352]	AAACGATATTTCGTCGATTGTGGTGGAACTGGATTACCCGGTAGATATCAGCGAAGTTTC
A_07_P055701	0.0123408	0.00168618	1.65157	up	ECs2885	putative transport protein [ECs2885]	TTTATGACTACCGCTCTGTTGGGCTGGTACTACGTTTTGCCGTTCGTCCTGTTTTTACAA
A_07_P050771	0.000543724	1.54378e-05	1.65326	up	Z1972	partial putative adhesion protein [Z1972]	TTAAACGTAGAGAACCTGAGCGGTAACAGTACCTTTATTATGCGTGCTGATGTTGTTGGC
A_07_P062005	0.00129861	5.37112e-05	1.65334	up	ECs1175	recombination protein Bet [ECs1175]	GTATCTATGACAAGGATGAAGCCGAGCGCATTGTCGAAAATACTGCATACACTGCAGAAC
A_07_P001344	0.0110387	0.00142915	1.65541	up	pgaB	orf, hypothetical protein [b1023]	CCAACCTGAAATAGACCTTATTCGTCCTGAGTTTTCAACAGCCTGGTATCCGAAAAATGA
A_07_P012516	0.000704957	2.20599e-05	1.65567	up	mtgA	putative peptidoglycan enzyme [b3208]	TATTCGCGGTGCTTCAACGATTTCTCAACAGACAGCCAAAAATCTCTTTTTATGGGATGG
A_07_P021080	0.012818	0.00178755	1.6559	down	rdgC	orf, hypothetical protein [b0393]	CATCCTGATGACTGGTGAACTGGCAGCGTTAATTCAAAACCTGATTGAAGGATTAGGTGG
A_07_P012186	0.000959329	3.47186e-05	1.65683	up	yqhD	putative oxidoreductase [b3011]	CAGTATGTTACCAAACCGGTTGATGCCAAAATTCAGGACCGTTTCGCAGAAGGCATTTTG
A_07_P011380	0.00814899	0.00088253	1.65751	up	yjdK	orf, hypothetical protein [b4128]	CATCGTTAGCCGCAAGTGAAATCGAAGATTTAATCAGGCTCAAATGCTTAGACTTACCGG
A_07_P063709	0.00198984	9.87486e-05	1.65879	up	ECs5057	cytochrome c-type biogenesis protein NrfF [ECs5057]	AAGTGAAGTCGAAATCATTGGCTGGATGACCGAACGCTACGGAGATTTTGTTCGCTATAA
A_07_P041923	0.000852225	2.88429e-05	1.65903	down	ppiC	Peptidyl-prolyl cis-trans isomerase C [c_4697]	GTAAAAGAAGAGAAACTGGCTCTGGATCTTCTCGAGCAGATCAAGAATGGTGCCGATTTC
A_07_P055548	0.0106208	0.00133663	1.65937	up	ECs2814	hypothetical protein [ECs2814]	ATTAAAAAGCTGGATGTGGTGACGCAGGTCTGTCCGTTTCCACTCATAGAAGCAAAAGCA
A_07_P018421	0.0263157	0.00524409	1.65958	up	ydhY	putative oxidoreductase, Fe-S subunit [b1674]	GTAAATACCGAAAGTAAAAAATCCTCGAAATGTGTGTTATGCGGTGAATGCGCAAACGCC
A_07_P007374	0.000784531	2.52869e-05	1.65983	up	yhiI	putative membrane protein [b3487]	CTGAATATGGTCGATCTCAGCGACGTCTATATGACTTTCTTCCTGCCAACCGAACAGGCG
A_07_P042816	0.0152723	0.00234265	1.6605	up	murQ	putative regulator [Z3693]	GCTAAAAAACGCCTGGATCAACACGGCGGCTTTATTCGTCAGGTTTTAGACAAGGAATAA
A_07_P014174	0.0110387	0.0014256	1.661	down	lpxP	putative heat shock protein [b2378]	CAGATGAAAATCAAGCCGCTGCCTATATGAACAAGATTATCGAGAAAGAGATCATGCGCG
A_07_P000290	0.0125699	0.00173409	1.66182	up		putative L-serine dehydratase [b3112]	GATTTTCCTGTAGCAAAGAACATTATCTTCCATCCCGAAATGTTGCCTCGCCATGAGAAC
A_07_P011446	0.00506371	0.000422683	1.66341	down	groL	GroEL, chaperone Hsp60, peptide-dependent ATPase, heat shock protein [b4143]	TTATCAAAGTGGGTGCTGCTACCGAAGTTGAAATGAAAGAGAAAAAAGCACGCGTTGAAG
A_07_P062314	0.00971707	0.00117927	1.66389	down	ECs1240	hypothetical protein [ECs1240]	ATTACAGGGAATAAGTGACGCAGACAGACGACGTGAAGAAATTGAGGCTGCGAACAAACA
A_07_P010326	0.00101859	3.7688e-05	1.66467	up	ybfQ	predicted transposase [b4514]	TTGAAAATGGTATTCCTGTTCACGATACCATTGCCAGAGTTGTATCCCAGGGAAAGATCA
A_07_P044973	0.0109244	0.00140308	1.66571	up	yeeD	orf, hypothetical protein [Z3174]	ATTAAAAAGCTGGATGTGGTGACGCAGGTCTGTCCGTTTCCACTCATAGAAGCAAAAGCA
A_07_P046512	0.00150297	6.58289e-05	1.66749	up	Z0977	putative tail component of prophage CP-933K [Z0977]	TTGTAAGTTCCGCAATAACGTCGGCAACTTTGGCGGCTTCCTTTCCATTAACAAACTTTC
A_07_P036859	0.00306941	0.000196693	1.66781	down	yqiH	Hypothetical fimbrial chaperone yqiH precursor [c_3793]	AGATGTTTAAAGTAGTATGTAATTCCGTCCAGTCCCTCTGCCAAAGTACTCCTGCGAAGA
A_07_P062321	0.00243371	0.00014238	1.66825	down	ECs1242	hypothetical protein [ECs1242]	ATGAAAATTGCCGTGGATCGGTTTAACCGCGAGTACAACAAAAAAGTGGGAGTGGATTAA
A_07_P052065	0.0150901	0.00229412	1.66869	down	borW	putative Bor protein precursor of bacteriophage BP-933W [Z1474]	GGCACAGAAAATGTTGTTAAAACAGAAACCCAGCAAACATTCGTAAATGGATTGCTCGGT
A_07_P061747	0.00335726	0.000227472	1.6688	up	ECs5273	major type 1 subunit fimbrin [ECs5273]	TCTGCTGTCGGTTTTAACATTCAGCTGAATGATTGCGATACCAATGTTGCATCTAAAGCC
A_07_P000003	0.00202341	0.000101748	1.67032	up	ygiF	orf, hypothetical protein [b3054]	ATCGAAATTGAACATTTCCGTAATGAGGCAAACAATCAGGAACCGTTCTGGTTGCACAGC
A_07_P047013	0.000734589	2.32979e-05	1.67162	down	yihA	orf, hypothetical protein [Z5400]	GTAGTGCTAATGGATATTCGCCATCCGCTGAAAGATTTGGATCAGCAGATGATTGAGTGG
A_07_P007618	0.0102628	0.00126996	1.67247	up	bcsF	orf, hypothetical protein [b3537]	AGCGATATCATTGAAATTATTGTCGTTTGCGCACTGATATTTTTCCCGCTGGGCTATCTG
A_07_P008801	0.00689823	0.000685611	1.67269	up	malG	part of maltose permease, inner membrane [b4032]	TTGTATGCGTTGTTTGATCGTCTGGGTGAGTACATTCCATTCATTGGCCTGAATACTCAC
A_07_P049911	0.00543658	0.000463282	1.6732	up	tnaA	tryptophanase [Z5203]	AAGGGTTAACCTTTACCTACGAACCAAAAGTATTGCGTCACTTCACCGCAAAACTGAAAG
A_07_P052334	0.00362352	0.000259809	1.6742	up	nrfF	part of formate-dependent nitrite reductase complex [Z5674]	AAGTGAAGTCGAAATCATTGGCTGGATGACCGAACGCTACGGAGATTTTGTTCGCTATAA
A_07_P003926	0.00111745	4.31777e-05	1.67453	up	yjhB	putative transport protein [b4279]	CTGGAGGAATGGCCGCACCTGTATTAGCTACATACATTTCAGGATATTATGGCTTAGGTG
A_07_P010066	0.000662455	2.00836e-05	1.67539	up	ybgI	orf, hypothetical protein [b0710]	CGCGCATTGAGCGAGTGGCTGAATGAAAATACCGATCTTGATGTGACCTTTATTGATATT
A_07_P020250	0.0133441	0.00189198	1.6761	down	yneE	orf, hypothetical protein [b1520]	TGAAATTGACCTGTTACAGATGAACGATGAAGCCGAAATTCCAGCAAAAATTCTTCCCGA
A_07_P063715	0.00146844	6.25338e-05	1.67803	up	ECs5058	part of formate-dependent nitrite reductase complex NrfG [ECs5058]	TATTGATGGTATTCCTCTGTATCGGTAGTTATCTGTTAAGCCCAAAATGGCAGGCGGTAC
A_07_P044434	0.00554099	0.000479465	1.67839	up	Z2754	orf, hypothetical protein [Z2754]	ATTATTTGGCGGTCAGCATTTGGTTATTGCTCAGCAGTCACTGGATAGATTATTAGCTGC
A_07_P014047	0.0197872	0.00349439	1.67956	down	tfaS	orf, hypothetical protein [b2353]	GTCGCTGATTGATACTGCAATGGCTTCCATTAGTCTGATTCAACTGAAATTACAGGCTGG
A_07_P057969	0.00597292	0.000548534	1.68234	up	metH	B12-dependent homocysteine-N5-methyltetrahydrofolate transmethylase [ECs4937]	TTGAAGCCAGCATCGAAACTCTGCGTAATTACATCGACTGGACACCGTTCTTTATGACCT
A_07_P008748	0.0126497	0.00175202	1.68316	down	pepE	peptidase E, a dipeptidase where amino-terminal residue is aspartate [b4021]	AACTGACGATTATTGGTCTACCGGAAGGTAACTGGATCACAGTGAGTAAAGGTCACGCTA
A_07_P059852	0.0147462	0.0022037	1.68406	up	ECs4290	hypothetical protein [ECs4290]	CAAGAAGTACGCATTACGTAATGGTGAATATGTTGATGCGTATTTTATGGCGCGGGTGAA
A_07_P030071	0.0232654	0.00434288	1.68406	up		Putative PTS system IIBC component yfeV [c_2962]	GTTTATCTGGCGTTAATGGACAGCCAGGGATTCAACAGCTTATTTCCCATCCTTTCAATG
A_07_P030557	0.00261127	0.000158098	1.68488	up	proX	Glycine betaine-binding periplasmic protein precursor [c_3232]	ACCAGTATAAAATTACCAACATCGCGCAACTTAAAGATCCGAAGATCGCCAAACTGTTCG
A_07_P007475	0.00254215	0.0001508	1.68676	up	yhiD	putative transport ATPase [b3508]	GAAGACCTGTTGCGATTATTAAAAGGTATGGCAGGGGTGAAAGGCGTTTCAATTAGCTAA
A_07_P007574	0.00996881	0.00122067	1.68911	up	dctA	uptake of C4-dicarboxylic acids [b3528]	AGTCAGATGGATATCGTCCACCAAATCACGCTGTTAATCGTGTTGCTGCTTTCTTCTAAA
A_07_P011240	0.0168932	0.00273726	1.6895	up	phnH	phosphonate metabolism [b4100]	GGCTTTCTACCCCATTAAATAACGATATCGTCAACCAGAGCCTGCGTTTTCATACCAACG
A_07_P008213	0.00867889	0.000976044	1.69128	up	ykgC	putative oxidoreductase [b0304]	TGCCTTATAGCATATTACGCGATCAGATATTTACTCATCCGTCGATGAGCGAATCACTCA
A_07_P015012	0.00150911	6.67296e-05	1.69241	down	yedF	orf, hypothetical protein [b1930]	TATACGGTGCTGGATATTCAGCAAGACGGGCCGACCATTCGTTATTTAATTCAGAAGTAA
A_07_P012359	0.0069056	0.000687741	1.69287	up	yqiH	putative membrane protein [b3047]	TAAGATGCCTTATCACGTTACGCTGGGTTATATCGGAACAAATGGGGTAACGATGTTACC
A_07_P007778	0.0214997	0.00388164	1.69329	down	bax	putative ATP-binding protein [b3570]	CTCGACCAAAGGGAAGAGTTATAACAACTACCTGTTCGCAATGTACCAGGATAACCAACG
A_07_P015689	0.00352114	0.000245761	1.69398	up	yeaT	putative transcriptional regulator LYSR-type [b1799]	ATAACGGTAGAATTTTTACGCCAGTATTTTGCCGAGCACTACCCGAATTTTTCACTGGAG
A_07_P012545	0.000387715	8.86207e-06	1.69494	up	gltD	glutamate synthase, small subunit [b3213]	AGGTAATGACGCGTCGCCGTGAAATCTTCACCGGCATGGGTATTGAATTCAAACTCAATA
A_07_P008285	0.00645773	0.000622511	1.69551	up	yahD	putative transcription factor [b0318]	AACGCTACTACGAATTATTTTACCGGCTAAACCCGATCTTAATTGCGTAACCCGTTTTGG
A_07_P005313	0.00870016	0.000984835	1.6958	up	hyaC	probable Ni/Fe-hydrogenase 1 b-type cytochrome subunit [b0974]	CTATTTCCTGATGTCGGTCTTTATGATCATCACTGGTTTTGCGCTGTACAGCGAACACAG
A_07_P038698	0.0287635	0.00604229	1.69627	up		Hypothetical protein [c_1608]	CTTCATGCGCAGTATCTGGAGCACCGCCTGGCCAGTAATTTCATATTTTATACTTTCATT
A_07_P041909	0.00339744	0.000232505	1.69689	up	tnaB	Low affinity tryptophan permease [c_4632]	TAATAATTCCTGCTGTACTGGCAATCAAAGCCCGCAAGAAGTTTCCCAATCAGATGTTCA
A_07_P039310	0.00112306	4.38801e-05	1.69697	down	yihA	Probable GTP-binding protein engB [c_4812]	TCTGGTGGTGCTAATGGATATTCGCCATCCGCTGAAAGATTTGGATCAGCAGATGATTGA
A_07_P003220	0.00469114	0.000378482	1.69718	up	gatD	galactitol-1-phosphate dehydrogenase [b2091]	GATCTGCATTTAACATCGGCAACGTTTGGCAAAATATTGCGTAAAGAGCTGACGGTTATC
A_07_P000083	0.00170031	7.75918e-05	1.6981	up	yqjI	orf, hypothetical protein [b3071]	TTACGCGTCAACCAGAGCGATATCAGTGATGCACAAATAAAAAAGATCATTGCGGTGATC
A_07_P010185	0.00229471	0.00012844	1.69995	up	cydA	cytochrome d terminal oxidase, polypeptide subunit I [b0733]	TGATTTGCGGCCTGTATACCCTGTTCCTGGTGGCAGAATTGTTCTTAATGTTCAAGTTTG
A_07_P021167	0.000421533	1.01512e-05	1.69998	up	tsx	nucleoside channel; receptor of phage T6 and colicin K [b0411]	CGCAATCAACGGTATTAAGACCCGTACTAATAACTCTATCGCTTCCAGCCATATTCTGGC
A_07_P013150	0.000402075	9.46381e-06	1.70002	up	pdxK	pyridoxal/pyridoxine/pyridoxamine kinase [b2418]	GGCGATATTGATAGCGGAATTTATGTCAAACCTGACCTTCCCGAAGCGTATCGACAATAT
A_07_P036776	0.000993974	3.63781e-05	1.70017	up	ygiY	Sensor protein qseC [c_3765]	TTAACGATGGCGATAACGGAGAAGATATTCCCTATAGCTATCAGCGGGAAGGTTTTGCTG
A_07_P034623	0.000543724	1.5535e-05	1.70095	up	uspA	Universal stress protein A [c_4293]	TGTAAACTACTCTGACCTATACACCGGGCTTATCGATGTGAATCTGGGTGATATGCAGAA
A_07_P018368	0.00331604	0.000221971	1.70169	up	cfa	cyclopropane fatty acyl phospholipid synthase [b1661]	ATTAATAAATATATTTTTCCGAACGGTTGCCTGCCCTCTGTACGCCAGATTGCTCAGTCC
A_07_P051525	0.0298831	0.00643605	1.70295	down	Z1487	unknown protein encoded by bacteriophage BP-933W [Z1487]	CAATGATAAAATTGAGGTTTATGACCAGAATGGACGACTGGCTGTTCGCATAGGCAGATT
A_07_P009024	0.00151267	6.72985e-05	1.70306	up	nrfG	part of formate-dependent nitrite reductase complex [b4076]	ACTCACGATATTGATGGTATTTCTCTGTGTCGGCAGTTATCTGTTAAGCCCAAAATGGCA
A_07_P004021	0.00145428	6.17327e-05	1.70435	up	yjhI	putative regulator [b4299]	TCCGGTAGTTTATTCAGGAAATAAGATAGACAGCTATCTGGAATTGCTCCGGAAATGCGC
A_07_P015440	0.00072275	2.28133e-05	1.70508	up	hisH	glutamine amidotransferase subunit of heterodimer with HisF = imidazole glycerol phosphate synthase holoenzyme [b2023]	TTACTTTGTTCACAGCTACGCAATGCCGGTCAATCCGTGGACCATCGCCCAGTGTAATTA
A_07_P051561	0.00250367	0.000147495	1.70559	down	Z1495	unknown protein encoded by bacteriophage BP-933W [Z1495]	ATGAAAATTGCCGTGGATCGGTTTAACCGCGAGTACAACAAAAAAGTGGGAGTGGATTAA
A_07_P005466	0.0050746	0.000424609	1.70664	up	tnaB	low affinity tryptophan permease [b3709]	ATAACCGTGATTTTGTGCTGGTTCGGCAACGTCTTTAACGTGTTACCTAAATTTGGCTAA
A_07_P003021	0.00145428	6.1613e-05	1.70697	up	ivy	orf, hypothetical protein [b0220]	AATCTAATCAGATGACGGGGCTGTTCTCGACTATTGATGAGAAAACGTCGCAAGAGAAAC
A_07_P038581	0.00602039	0.000554531	1.70771	up		Tail protein [c_1580]	CCTTATGCAAACCCGCTTTCAGACAATGACTGGTCGCGTCTGGCAAAATTAAAGACCTGA
A_07_P012269	0.0273699	0.00555591	1.70899	up	ygiZ	orf, hypothetical protein [b3027]	CGTTTCAGGCGAAGATCGTATATTGCAAGCAATGATTGCAGCATTTTTTCTTCTTACGCC
A_07_P013207	0.00150297	6.56152e-05	1.70969	up	yfeW	putative beta-lactamase [b2430]	GACCGTTATCGATCCGGTGAATCATATGACGATTGTGATGTTAAGCAACAAGCCACATTC
A_07_P004101	0.00597292	0.000547158	1.70982	up	fimI	fimbrial protein [b4315]	CAAACTGGAAACGGCTTTATTCAGGCTCTACTTCGCTACATTTCATCGCCAAATATCGTG
A_07_P002295	0.038977	0.0095724	1.71096	down	ygcQ	putative flavoprotein [b2769]	TGAAAAAGTGATTGGTATTTCCGGACATCTGCTGGCACCTGAGGTGTGTATTGTTGTTGG
A_07_P042922	0.00545486	0.000466817	1.71222	down	yfiC	putative enzyme [Z3857]	GACCAGAACTATTCCGAAGCGTATACGGCGCTAACCCAGGCTTTTTATCTGTTTATGTAA
A_07_P018489	0.000784531	2.52971e-05	1.71289	up	ydiJ	putative oxidase [b1687]	ATATTAAAGGTTTTCTTAATCGTTTTGCGAAGACGGCGAAAAAGACGGCGGATTTCCTCA
A_07_P018014	0.00810842	0.000873724	1.71315	down	nudE	orf, hypothetical protein [b3397]	TCTTACTTTTCCAGCAAAATGAATATCGTGGTAGCGCAAGATCTCTACCCGGAATCACTG
A_07_P052058	0.0116112	0.00154562	1.71593	up	hyaB	hydrogenase-1 large subunit [Z1390]	AAGTTGCAGTATTTCTTCAACAAGCTGATGACTAACCTGAAAAACGGCAATCTTGCCACC
A_07_P058980	0.00527302	0.000445516	1.71873	up	ECs5165	hypothetical protein [ECs5165]	TTAGCAGAAATCAGAGCAAAAGCTGTCGCTGCAAAAGCTGATTATTACGTTGTCGTCATG
A_07_P043691	0.00967698	0.00117309	1.71924	up	yahD	putative transcription factor [Z0407]	TATCAGCAATATGCTTGCGTTCAGGCATTAATTGATGCCGGAGCGGATATTAATAAGCAA
A_07_P012366	0.00105693	4.0264e-05	1.71944	up	glgS	glycogen biosynthesis, rpoS dependent [b3049]	GATGAAGAACATAGAACCTGGTTTTGCGCACGTTATGCCTGGTATTGTCAACAGATGATG
A_07_P058131	0.000373112	8.39123e-06	1.71947	up	ECs1707	hypothetical protein [ECs1707]	TTAAACGTAGAGAACCTGAGCGGTAACAGTACCTTTATTATGCGTGCTGATGTTGTTGGC
A_07_P005985	0.000852225	2.88713e-05	1.71964	up	sdaB	L-serine dehydratase [b2797]	TTACAGCCAGACTTACTACTCTATTGGCGGTGGCTTTATCGTTGATGAAGAGCATTTTGG
A_07_P044267	0.0277294	0.00566775	1.72026	up	Z6061	putative endonuclease encoded by cryptic prophage CP-933P [Z6061]	GATGTGCTGACGCATGCCGGACTTCTCATAGACGACGAGCAGTTTGATGAAATCAATATT
A_07_P003879	0.00350201	0.000243065	1.72115	up	idnO	5-keto-D-gluconate 5-reductase [b4266]	ATCGCAAGCGGTAACTCGTCACATGGTTGAACGCAAGGCAGGTAAAGTTATTAATATTTG
A_07_P018948	0.0352516	0.00817741	1.72158	down	metR	regulator for metE and metH [b3828]	GAAAATTTCCATAAGAACTGGCCGCAGGTAGAGATGGATTTTAAATCGGGCGTGACATTT
A_07_P010122	0.00382077	0.000276904	1.72374	up	sdhC	succinate dehydrogenase, cytochrome b556 [b0721]	CTATCTGGAAGAAACATTCGAAGCGGGTAAACGCTCCGCCAAAATCTCCTTTGTTATTAC
A_07_P020229	0.00974235	0.00118366	1.72418	up	lsrB	putative LACI-type transcriptional regulator [b1516]	TCGTACTGTTACCGGAGCGCGTGATATTCAACAAAGAGAATATCGGCAAATACGATTTCT
A_07_P018272	0.0212411	0.00382341	1.72517	down	ugpE	sn-glycerol 3-phosphate transport system, integral membrane protein [b3451]	TTATCTACGGCTGGAATCAGTATTTGTGGCCGTTGTTGATTATTACCGATGTGGATCTCG
A_07_P021411	0.000813386	2.67578e-05	1.72583	down	ybaJ	orf, hypothetical protein [b0461]	TCAGGTAATCGACTATTCCGTTGTTTTGTCAATGCGACGAAAGAGAATCCTGCGAGTTTA
A_07_P014457	0.00140156	5.87322e-05	1.72613	down	ymjA	orf, hypothetical protein [b1295]	GGATTAATCCCGTACGCATTGATGAGATCGCAGAGTTTTTGAATCAATGGGGTAATGAGT
A_07_P041768	0.0225437	0.00413761	1.72796	down	yqjA	Hypothetical protein yqjA [c_3853]	CCATCTTTTTCATAAACACGGTTTATCGGCGCTGTTAATTGGTCGCTTTATTGCGTTTGT
A_07_P002968	0.0019592	9.48948e-05	1.72821	up	yafC	putative transcriptional regulator LYSR-type [b0208]	TGGACAATTACATGAGGTGAAGTACGGTTTGTCATCCAATAGTGGGGAAACACTGAAACA
A_07_P014130	0.000423245	1.03076e-05	1.72847	up	evgA	putative positive transcription regulator [b2369]	CGTCCGACCAGCAAAAACTCGACTCCTTATCGAAACAAGAAATTAGTGTCATGCGGTATA
A_07_P062804	0.000915682	3.1969e-05	1.7285	down		predicted protein []	CAAACAAATTCTGGATGTTCTCGATGTAATCGCGCCCGTTGAAGTTCGTGAAAAAATGTC
A_07_P010846	0.0161763	0.00255335	1.72937	up	carA	carbamoyl-phosphate synthetase, glutamine [b0032]	ATTCTCGTCAAATCGTTACTCTTACTTATCCCCATATTGGCAATGTCGGCACCAATGACG
A_07_P000479	0.0332072	0.00749082	1.73174	down	yraQ	orf, hypothetical protein [b3151]	TTCTTTCTCGTTGTCATTGCCGGTCTCTGGTATGTGAAATGGGAACCTTACTACGGCAAA
A_07_P013174	0.00758384	0.000785599	1.73531	up	cysW	sulfate transport system permease W protein [b2423]	ATTATCACCCTGTTTTTAAAAAGTATGTTGCAGTGGCGCCTGGAGAATCAGGAAAAACGC
A_07_P056567	0.00231771	0.000131179	1.73557	up	asnB	asparagine synthetase B [ECs0704]	TTCAACACCGATGTATTTAATGTCGCGTAAGATCAAAGCGATGGGCATTAAAATGGTGCT
A_07_P010476	0.000697027	2.16719e-05	1.7357	down	yecJ	predicted protein [b4537]	GCGCCCGTTGAAGTTCGTGAAAAAATGTCCAGTCAGCTGAAGAATATCGACTTTACTAAC
A_07_P002245	0.00240686	0.000139577	1.73678	up	ygcK	orf, hypothetical protein [b2759]	CAATTAATTCGGGCTGACAGAACAGCCGATATGGTCCAGTTACGTCGATTACTTACTCAC
A_07_P007316	0.015176	0.00232065	1.73689	down	nikA	periplasmic binding protein for nickel [b3476]	GGTTTATCTGCCTATCAGTTACATCTCAATGATGGTGGTATCAAAACCGGAGCTGGGTAA
A_07_P001241	0.000853388	2.90268e-05	1.73729	up	agp	periplasmic glucose-1-phosphatase [b1002]	GCGTTGGCATGACAGCAAAGCCAATCGCGATTTGATGAAAATTGAATATGTGTATCAGAG
A_07_P003163	0.0124731	0.00171059	1.73789	up	mdtD	putative transport protein [b2077]	GAATGAAGCGAATTGTGGTACAGGTGGTGAATCGCTTTGGTTATCGTCGGGTACTGGTAG
A_07_P019869	0.00105693	4.02167e-05	1.73918	down	raiA	putative yhbH sigma 54 modulator [b2597]	CATGAAGATATGTACACCGCAATTAACGAATTGATCAACAAGCTGGAACGGCAGCTCAAT
A_07_P020624	0.000636657	1.90564e-05	1.73927	up	ydgD	orf, hypothetical protein [b1598]	CTACCCTGAAGATCATCTCGATACGTTGTACAGTCATCAAAACTGTGAAGTGACTGGCTG
A_07_P057646	0.00309311	0.000199895	1.73955	up	tnaA	tryptophanase [ECs4645]	AAGGGTTAACCTTTACCTACGAACCAAAAGTATTGCGTCACTTCACCGCAAAACTGAAAG
A_07_P019185	0.00642768	0.000613873	1.73977	up	yihT	putative aldolase [b3881]	CAAGAGCTTCTCTGTGCTTCACAACGTCTGAATGACCATATCAATATGCCATGGGTGATC
A_07_P011684	0.00198984	9.85599e-05	1.74085	down	ulaA	orf, hypothetical protein [b4193]	TCCATCGGTATCGCCTTTATGGCCGTCATCATTGTAATTGCACTGGCTTATATGTTCTTC
A_07_P063078	0.00697763	0.00070156	1.74111	up	ECs1129	hydrogenase-1 large subunit [ECs1129]	AAGTTGCAGTATTTCTTCAACAAGCTGATGACTAACCTGAAAAACGGCAATCTTGCCACC
A_07_P021405	0.00151267	6.71917e-05	1.74154	down	maa	putative transferase [b0459]	TTTCTCGGTAATAATTTTTTCGCCAACTTCGATTGCGTGATGCTTGATGTCTGCCCTATT
A_07_P048630	0.00584655	0.000531879	1.74173	up	yjfO	orf, hypothetical protein [Z5796]	TTAGCAGAAATCAGAGCAAAAGCTGTCGCTGCAAAAGCTGATTATTACGTTGTCGTCATG
A_07_P006725	0.000577838	1.68937e-05	1.74255	up	ycfK	orf, hypothetical protein [b1154]	GTTTAATAATGCCTGTGTTGCCGTTGTTGCAAATTATGACAATGTCAGCGCACCTATCAA
A_07_P012144	0.0401332	0.00995412	1.74382	down	yqhA	orf, hypothetical protein [b3002]	CGAAAAATGTCCCGGATAACAAACTGATGTGGTACGTCATTATCCATCTGACGTTTGTGC
A_07_P004111	0.00276655	0.000171639	1.74495	up	fimD	outer membrane protein; export and assembly of type 1 fimbriae, interrupted [b4317]	CAATTATCAACTGCCACCAGAGAGTCAGCAGCAGTTATTAACCCAGCTATCAGCTGAATG
A_07_P015420	0.000257953	5.01868e-06	1.74618	up	hisG	ATP phosphoribosyltransferase [b2019]	ATCTCGACCAGAAAGGCATCTCTTTTAAATCCTGCTTACTGAACGGTTCTGTTGAAGTCG
A_07_P007501	0.0109288	0.00140513	1.74633	up	mdtF	putative transport system permease protein [b3514]	TTACTTCGTTCCGGTCTTTTTCGTTGTAGTGGAACATCTCTTTGCCCGCTTTAAAAAAGC
A_07_P007187	0.0030551	0.000194944	1.74683	up	kch	putative potassium channel protein [b1250]	ACAGTTCTCGCCGTCAGTGATAGCAAAAACCTGAATAAGATTAAGATGGTACATCCGGAT
A_07_P021144	0.00129288	5.32982e-05	1.74833	down	tgt	tRNA-guanine transglycosylase [b0406]	CTATTGAAGAGGGTAAATTAGAGAGCTTCGTAACTGATTTTTACCAGCGTCAGGGGCGAG
A_07_P005741	0.00217509	0.000116005	1.75028	up	ilvA	threonine deaminase [b3772]	ATCATCACCGTCGATAGCGATGCGATCTGTGCGGCGATGAAGGATTTATTCGAAGATGTG
A_07_P014359	0.00113723	4.49206e-05	1.75046	up	cysB	positive transcriptional regulator for cysteine regulon [b1275]	CGTTGATGCGGCTGTCGCATTGCGCTCTAATGAAGAAATTGAGGTCATGTTTAAAGATAT
A_07_P021023	0.00846249	0.000933135	1.7506	up	iraP	orf, hypothetical protein [b0382]	GTTGTTATTTAAGCTTGCCCAAAAAGAAGAAGAGTCGAAAGAACTGTGTGCGCAGGTAGA
A_07_P016184	0.00584655	0.000532398	1.75099	down		orf, hypothetical protein [b1903]	TCGAGAACATCCAGAATTTGTTTGATAACCAACTGGCAAGCAACCACATCAGAAACCAAT
A_07_P009848	0.0010157	3.73113e-05	1.75152	down	lnt	apolipoprotein N-acyltransferase, copper homeostasis protein, inner membrane [b0657]	TACCGACTATCTGCTGACTATCTCCAACGATGCGTGGTTTGGTAAATCTATTGGTCCATG
A_07_P042043	0.00143222	6.02318e-05	1.75316	up	melR	Melibiose operon Regulatory protein [c_5123]	CAACTATGCAATGGGGATATTCCAGCGGGTCATGCAATTGACGATGAAACAGTACATAAC
A_07_P031283	0.000429056	1.05075e-05	1.75423	up	ompT	Protease VII precursor [c_0652]	GCCCTACATTGGCTTGACTGGAAGTTATCGTTATGAAGATTTTGAGCTAGGTGGTACATT
A_07_P009020	0.00446968	0.000347237	1.75433	up	nrfF	part of formate-dependent nitrite reductase complex [b4075]	AACGAAGTCGAAATCATTGGCTGGATGACCGAACGCTACGGAGATTTTGTTCGCTATAAC
A_07_P004455	0.00150419	6.61027e-05	1.75736	up	ybiB	putative enzyme [b0800]	TTAGCGAAGATCCAACCCGCGTGCTGACTGAAACCATTTTTGAATTGATGGGTATTACGC
A_07_P053401	0.00219442	0.000118529	1.75797	up	murQ	putative regulator [ECs3299]	GCTAAAAAACGCCTGGATCAACACGGCGGCTTTATTCGTCAGGTTTTAGACAAGGAATAA
A_07_P033908	0.00602772	0.000556026	1.75832	up	hyaC	Probable Ni/Fe-hydrogenase 1 B-type cytochrome subunit [c_1115]	GTGATCTCCACTATGGTCAACGGCTACCGTAGCCACAAATTTGGCAAAATAAGTAACAAG
A_07_P010658	0.00346662	0.000239598	1.75971	up	yjfO	orf, hypothetical protein [b4189]	ATTAGCAGAAATCAAAGCGAAAGCTGTCGCTGCAAAAGCTGATTATTACGTTGTCGTCAT
A_07_P018587	0.00119569	4.83029e-05	1.76087	up	ydiV	orf, hypothetical protein [b1707]	CGGTTTTTGATGGTCTTTTCACCCGCGTCATGCTGGATAAAAGTTTTATTCAGCAACAAA
A_07_P034333	0.0325362	0.00727747	1.76146	down	hofH	Putative general secretion pathway protein H precursor [c_4100]	AATGACTGGGGTGAAGAACTCTCAATTCAACTTCAGCCATTTAAACCTGATGACAGCAAC
A_07_P004096	0.00581841	0.000521261	1.76235	up	fimA	major type 1 subunit fimbrin [b4314]	GATGGTGCGACATTTAGTTCAGAAACAACCCTGAATAACGGAACCAATACCATTCCGTTC
A_07_P051769	0.000330967	7.06964e-06	1.76244	down		predicted protein []	CAAACAAATTCTGGATGTTCTCGATGTAATCGCGCCCGTTGAAGTTCGTGAAAAAATGTC
A_07_P032149	0.00352774	0.000246702	1.76267	down	yehD	Hypothetical protein yehD precursor [c_2638]	GCACCTTTCAACATCGAGAGTTATAAAACAGCGGACGGTCAATATGCCATTCCGTTTAAA
A_07_P020636	0.00249007	0.000146355	1.76279	down	tqsA	putative transport protein [b1601]	TCTAATGCCATGTCATCAATATTTTTATTGCTGCTGACGGTGCTGTTTATGCTGCTCGAA
A_07_P008065	0.00446968	0.000344957	1.76579	down	yagI	putative regulator [b0272]	CTAAAAACCCTGCAGCTTCACGGCTATATCGATCAGAACCCGGAGAACGGCAAGTATCGC
A_07_P007245	0.000505928	1.34914e-05	1.76675	down	rpoH	RNA polymerase, sigma [b3461]	ATCTGCAGGATAAATCATCTAACTTTGCCGACGGCATTGAAGATGATAACTGGGAAGAGC
A_07_P046679	0.0278632	0.00570911	1.76676	up	Z1121	orf Unknown function [Z1121]	AACATATCAGCCCCCCATGAACTGGCAAATATTCTTACCCGCGAAAAAATACTTACAACA
A_07_P003751	0.000948277	3.39315e-05	1.76732	up	treB	PTS system enzyme II, trehalose specific [b4240]	ATGGCTATCGCCATCATCATCCCGATTGTACTCACCTCGTTTATCTATCAGCGGAAATAC
A_07_P035116	0.00112144	4.36369e-05	1.76899	up		Hypothetical transporter ydgR [c_2026]	TATCTTCTTCGTGCTTTATAGCCAGATGCCAACGTCACTGAACTTCTTTGCGATTCGTAA
A_07_P009676	0.00630233	0.000595077	1.76919	up	pagP	orf, hypothetical protein [b0622]	CCTGAACATTATGATTTATATATTCCTGCCATCACCTGGCATGCACGTTTCGCTTACGAC
A_07_P018419	0.011306	0.00147978	1.7708	up	ydhV	orf, hypothetical protein [b1673]	TGACAAAATGGATCGTGACGATATGCATGCTTCGCTCACGATGTTCTACAAAGAAATGGG
A_07_P016140	0.00426859	0.000322903	1.77344	up	flhD	regulator of flagellar biosynthesis, acting on class 2 operons; transcriptional initiation factor [b1892]	TGTCATATTTACTACTTGCACAGCGTTTGATTGTTCAGGACAAAGCGTCCGCTATGTTTC
A_07_P004319	0.000682112	2.09738e-05	1.77684	down	ybhB	orf, hypothetical protein [b0773]	TCATCGCTACATTTTTACCGTTCACGCGCTGGATATAGAACGTATTGATGTCGATGAAGG
A_07_P004422	0.00518838	0.000436248	1.77791	up	ybhF	putative ATP-binding component of a transport system [b0794]	CAAAAATTTTCGCTCTACGGTAACCTGACGGTCGAACAGAATTTACGCTTTTTCTCTGGT
A_07_P018111	0.00240686	0.000140154	1.77823	up	malP	maltodextrin phosphorylase [b3417]	ATATCTTTATTTTTGGTCATACCGTGGAACAAGTGAAGGCAATTCTGGCCAAAGGCTACG
A_07_P009574	0.00613665	0.000570249	1.77926	up	ydeM	putative enzyme [b1497]	GCCATGGTAGAGTTAGCTAAGAACAGAGTACCGCTTTACCACATTATGGATGTTGCAAAA
A_07_P018674	0.00212691	0.00011112	1.77949	up	yniA	orf, hypothetical protein [b1725]	TATTTGGCGGTCAGCATTTGGTTATTGCTCAGCAGTCATTGGATAGATTATTAGCAGCAT
A_07_P035589	0.00457258	0.000362696	1.78265	up	yjfO	Hypothetical lipoprotein yjfO precursor [c_5277]	GTGGACGAAACCATCGTGACAGGACAGTGGTATTCACAAGCCATTTTGTACCGTAAATAA
A_07_P000415	0.00338852	0.000230748	1.78506	up	agaB	PTS system, cytoplasmic, N-acetylgalactosamine-specific IIB component 1 [b3138]	GTTTTATTAAACAACGTGGCGTGAATGTTTTCATTCAGGACGTCCCTGGCGATCAAAAAG
A_07_P041401	0.00203032	0.000102759	1.788	up	fimF	FimF protein precursor [c_5397]	CGCTGAATCAACCAATTTTACTGTTGATCTGATGGAAAACGCGGCGAAGCAATTTAACAA
A_07_P047521	0.000935578	3.28407e-05	1.78956	up	Z5930	orf Unknown function [Z5930]	CAAAGTACAACGAAAAAGAGCTGGCGGATACGAGCAAGTTTTTAAGTTTTGTCCTCCGAC
A_07_P031007	0.0297482	0.00638677	1.78975	down		Hypothetical protein [c_0446]	GATATGTCATCGCGGCAAAACGCGTCCATTGAATATAGCCAATATTTAAACCACCCGATC
A_07_P033797	0.0003281	6.89134e-06	1.79015	down		Hypothetical protein [c_1016]	GTCACTGTTAATTGCTTTCACCTTACAGCTTTTCTTACCCGGCTGGGAGATTGGTTTTTC
A_07_P019403	0.00642768	0.000617408	1.7919	down	glpX	unknown function in glycerol metabolism [b3925]	ATTGGTGAAGGTGAAATCGACGAAGCACCGATGCTCTACATTGGTGAAAAAGTCGGTACT
A_07_P002955	0.0131009	0.00184661	1.79386	down	metN	ATP-binding component of a transporter [b0199]	ATTGGTATGATTTTCCAGCATTTTAACCTGCTCTCTTCGCGTACTGTTTTTGGCAACGTG
A_07_P031361	0.0287635	0.00603893	1.79475	up		2- [c_0701]	GATCTCGATTATCTCCGGCAGTTCGACAGGGAGTGTATCGAACGAAATATCAGTCCAGGC
A_07_P005641	0.00202341	0.0001014	1.79588	down	asnA	asparagine synthetase A [b3744]	CAAATTAGCTTCGTGAAATCTCACTTTTCTCGTCAACTGGAAGAACGTCTGGGGCTGATC
A_07_P010587	0.0374634	0.00906296	1.79607	down	hokA	toxic polypeptide, small [b4455]	GCATATTAAACAGGAGAGTTATGAGCTGGCGGCGTTTTTAGCCTGCAAATTGAAAGAGTA
A_07_P037693	0.00853945	0.000950029	1.79615	up	nrfF	Formate-dependent nitrite reductase complex nrfF subunit precursor [c_5071]	AGTGAAGTCGAAATCATTGACTGGATGACCGAACGCTACGGAGATTTTGTTCGCTATAAC
A_07_P012680	0.0367186	0.00867296	1.79709	down	aaeA	putative membrane protein [b3241]	GTTGCGCTGGTGAAACAGAACTCCTTCTATGTACTGGCCTATATGGAAGAAACTAAGCTG
A_07_P053348	0.00597292	0.000547948	1.79782	up	ECs3249	putative sensor for regulator EvgA [ECs3249]	TGCGTTTCATGCACTAGAAGCTGGCGATAATAGAACTTTCCATCAGTGTATTCATCGCAT
A_07_P016821	0.0155814	0.00241246	1.79875	up	citG	orf, hypothetical protein [b0613]	CTCAGTCCAGGCGGCAGTGCTGACCTACTGATCCTTACCTGGTTTTTAGCACAGATTTAA
A_07_P006821	0.00086714	2.96125e-05	1.79893	up	minE	cell division topological specificity factor, reverses MinC inhibition of ftsZ ring formation [b1174]	GGCGATATTTCTATTCTTGAGCTGAACGTGACCTTACCGGAAGCAGAAGAGCTGAAATAA
A_07_P062307	0.00259347	0.000156017	1.79938	down	ECs1239	hypothetical protein [ECs1239]	GAAAAATGGTATCCGTGAAGCCGAACAGGATCGCCAGATGAATATTCTGACGGGGGCTTC
A_07_P011328	0.00216185	0.000114122	1.80272	up	melR	regulator of melibiose operon [b4118]	CAACTATGCAATGGGGATATTCCAGCGGGTCATGCAATTGACGATGAAACAGTACATTAC
A_07_P007496	0.0162952	0.00258145	1.80381	up	mdtE	putative membrane protein [b3513]	TTAAACGCAACTTTATCGAAGGCGATAAAGTGAACCAGGGCGATTCGCTGTATCAGATTG
A_07_P042758	0.00527302	0.000445129	1.80791	up	evgS	putative sensor for regulator EvgA [Z3632]	TGCGTTTCATGCACTAGAAGCTGGCGATAATAGAACTTTCCATCAGTGTATTCATCGCAT
A_07_P011983	0.00589096	0.000538602	1.81157	down	yghE	putative general secretion pathway for protein export [b2969]	CTTTCCGACATCGAAATGCGTGGTTTTACCTTTGATCAAAAACGCCAGATACTTCACCTC
A_07_P021513	0.000543724	1.53172e-05	1.81526	up	ybaK	orf, hypothetical protein [b0481]	GATGAAGTCGTCAAAAAATTAGGTTTGAATCCGGATCAGGTCTACAAAACGCTGCTGGTG
A_07_P004109	0.000813386	2.67809e-05	1.81786	up	fimC	periplasmic chaperone, required for type 1 fimbriae [b4316]	ACGTATTCTTGATGCAACAAATAACCAATTGCCACAGGACCGGGAAAGTTTATTCTGGAT
A_07_P045138	0.0245062	0.00470123	1.81793	down	thiM	hydoxyethylthiazole kinase [Z3268]	ATGAACTTTTATCTTTTAAACCGGCAGCGATACGTGGTAATGCTTCGGAAATCATGGCAT
A_07_P002501	0.0265007	0.00531095	1.81863	down	ppdD	prelipin peptidase dependent protein [b0108]	GTGGTTATTGGCATCATTGCCATTTTAAGCGCCATTGGTATTCCCGCTTATCAAAACTAC
A_07_P039160	0.00492304	0.00040389	1.81877	down	metR	Transcriptional activator protein metR [c_4750]	TTAGAAAGTTTCCATAAGAACTGGCCGCAGGTGGAGATGGATTTTAAATCGGGCGTAACG
A_07_P046247	0.00206815	0.00010627	1.81929	up	asnB	asparagine synthetase B [Z0821]	TTCAACACCGATGTATTTAATGTCGCGTAAGATCAAAGCGATGGGCATTAAAATGGTGCT
A_07_P052167	0.0468944	0.0124733	1.82162	down	ugpE	sn-glycerol 3-phosphate transport system, integral membrane protein [Z4819]	GTGATCACCTTTATTTACGGCTGGAACCAGTATTTGTGGCCGTTGTTGATTATTACCGAC
A_07_P051473	0.00294929	0.000184581	1.82226	down	Z1477	putative portal protein of bacteriophage BP-933W [Z1477]	CAGAATATGGAACAGGAGCAGGACGTTCTTCAGCAACAGATGCTGTATACGTTACAACAG
A_07_P005278	0.000247407	4.67886e-06	1.82281	down	hspQ	orf, hypothetical protein [b0966]	TTCATACCTACCTGGCTGAAGCCCAGCTAAGTAGCGAATTGCAGGATGAACATCCTGAAC
A_07_P008482	0.000380183	8.63816e-06	1.82396	up	ppc	phosphoenolpyruvate carboxylase [b3956]	TGGATTGCAGAGTCTATTCAGCTACGGAATATTTACACCGACCCGCTGAACGTATTGCAG
A_07_P003600	0.000505928	1.34252e-05	1.82424	up	ytfE	orf, hypothetical protein [b4209]	TGAACTGATTGATGACCTGATGGATCACATCAGTCTGGAAAACAATGTACTGTTCCCACG
A_07_P048615	0.0462672	0.0122498	1.82517	down	Z4982	putative membrane permeability altering protein [Z4982]	GCATATTAAACAGGGGAGTTATGAGCTGGCGGCATTTTTAGCCTGCAATTTGAAAGAGTA
A_07_P005333	0.018649	0.00317007	1.82644	up	appC	probable third cytochrome oxidase, subunit I [b0978]	TGATCGTAGGGCTTTACACCCTGTTCTTAATCGCCGAAGTCTACCTGATGCAGAAATATG
A_07_P001648	0.00506346	0.00042161	1.82823	down	rpmF	50S ribosomal subunit protein L32 [b1089]	TAGACAAAACTTCTGGTGAAAAACACCTGCGTCACCACATCACTGCCGACGGTTACTACC
A_07_P009216	0.0483793	0.0129886	1.82908	down		orf, hypothetical protein [b1425]	CATCAGATTACTCATTTAACTTAGGGAAAAATGCGAGCGGGATCGTGTTTAACCAGACGG
A_07_P062218	0.00119569	4.81027e-05	1.83027	down	ECs1221	putative portal protein [ECs1221]	CAGAATATGGAACAGGAGCAGGACGTTCTTCAGCAACAGATGCTGTATACGTTACAACAG
A_07_P005403	0.000684167	2.113e-05	1.83318	up		putative FADA-type transcriptional regulator [b3694]	GTTACAGCAACTTAGCATTGCGATCAGTTCGCTGCAGCGGGCGGTTTTTGAACGAACCTG
A_07_P000516	0.00959557	0.00115016	1.83318	down	yhbV	orf, hypothetical protein [b3159]	GAAAACCAACAAGTGTTTGTACTCAATGGCATTCAGACCATGAGCGGCTACGTTTACAAC
A_07_P038504	0.0351215	0.00813768	1.83577	down	ybcU	Bor protein homolog from lambdoid prophage DLP12 [c_1564]	GGTGCAGAAAATGTTGTTAAAACAGAAACCCAGCAAACATTCGTAAATGGATTGCTCGGT
A_07_P003298	0.000171405	2.63521e-06	1.83677	down	yohN	orf, hypothetical protein [b2107]	GTAGTTTCATTGCTGACTTTAAGCATTTCAAACCAGGGGACACCGTACCAGAAATGTACC
A_07_P006961	0.0010926	4.20468e-05	1.83845	up	ycgV	putative adhesion and penetration protein [b1202]	GTATAACAAACAGCACACATTCTATCTCGAAGCGGATTACACGCAGGGTAACCTCTTTGA
A_07_P059712	0.0367186	0.00868	1.83864	down	ECs4094	hypothetical protein [ECs4094]	ATGAAGATGATTACCAGCTTTGCAGCGCCATTGAAAACGAGCAAACCATCAACTTAAAAC
A_07_P016589	0.000241316	4.49799e-06	1.84143	up	ompT	outer membrane protein 3b [b0565]	ACCTAACGCAAAAGTTTATGTTGAAGGCGCATGGAATCGGGTTACGAATAAAAAAGGTAA
A_07_P001781	0.00446968	0.000346068	1.84222	down	lolC	orf, hypothetical protein [b1116]	TTTAACATTATTACCTCACTAGGGCTGATGGTAATGGAGAAGCAGGGCGAAGTAGCGATC
A_07_P059716	0.00198984	9.81158e-05	1.84242	up	ECs4098	N-acetylneuraminate lyase [ECs4098]	ATTTACTGATCAAAACGGGTGTATTCCGCGGCCTGAAAACTGTTCTGCATTATATGGATG
A_07_P049374	0.000677086	2.07271e-05	1.84298	up	uspA	universal stress protein broad regulatory function? [Z4895]	GATGCAATCAAGAAATACGATATGGATCTAGTGGTTTGTGGTCACCACCAGGACTTCTGG
A_07_P062280	0.00635878	0.000604733	1.84447	down	ECs1233	putative tail tip fiber protein [ECs1233]	CAATGATAAAATTGAGGTTTATGACCAGAATGGACGACTGGCTGTTCGCATAGGCAGATT
A_07_P041584	0.000550691	1.59302e-05	1.84466	up	ybiB	Hypothetical protein ybiB [c_0884]	GTATGAAAAACAGGACACTGCTGGTAGCGAGTTACTGCCACAAGCAAAAGATCCGGAAAC
A_07_P015421	0.000197287	3.40891e-06	1.84491	up	hisD	L-histidinal:NAD+ oxidoreductase; L-histidinol:NAD+ oxidoreductase [b2020]	TAAAGAATATTGAAACCTTCCACACTGCGCAAAAACTGCCGCCGGTAGATGTAGAAACGC
A_07_P006526	0.00916489	0.00106986	1.84704	up	serA	D-3-phosphoglycerate dehydrogenase [b2913]	TACCAGAGAATCCGTCCACCAAAAATATGATGGGCGCGAAAGAAATTTCACTAATGAAGC
A_07_P007413	0.000303871	6.18546e-06	1.84831	up	uspA	universal stress protein; broad regulatory function? [b3495]	TATTGATGTGAATCTGGGTGATATGCAGAAACGCATCTCTGAAGAGACACATCATGCACT
A_07_P004124	0.00735019	0.000753211	1.84885	up	fimG	fimbrial morphology [b4319]	ATATTATAAAAACCAGGGGACCGCGCAAAACATCCAGTTAGAGCTACAGGATGACAGTGG
A_07_P019364	0.000293704	5.83412e-06	1.85013	down	sbp	periplasmic sulfate-binding protein [b3917]	AGTGGTCGAGAAAAAAGGTACTAAAGAGGTGGCGGAAGCCTACCTGAAATATCTCTACTC
A_07_P016266	0.000191313	3.20157e-06	1.85188	down	ybbP	putative oxidoreductase [b0496]	GTGGACTGGGAAAGTCTGCGGCCTAATTTCTATTTTATTTTCCCTGAAGGGGCATTAGAC
A_07_P010766	0.000355842	7.81457e-06	1.85207	down	dnaJ	chaperone with DnaK; heat shock protein [b0015]	CGAAATTTAAAGAGATCAAGGAAGCTTATGAAGTTCTGACCGACTCGCAAAAACGTGCGG
A_07_P007367	0.00112144	4.36006e-05	1.85605	up	rbbA	putative ATP-binding component of a transport system, fragment 1 [b3486]	GTTCTCGAAAGCGCTGGATCTGACTGATTTGTGGCAACTTTTTATCCCGTTACTGATAGC
A_07_P048693	0.0294479	0.00629424	1.8569	up	L7009	replication protein [L7009]	TTAGTTACAACACACAAAAACAACCTCCAGAAAAACCCCGGTCCCGCGCAGAACTGAAAC
A_07_P000511	0.000432748	1.07157e-05	1.85764	down	yhbU	putative collagenase [b3158]	CCTTAACTTTACCGAGAAAAAATTGCAGGAAGCGGTGAGTTTTGTCCATCAACATCGCCG
A_07_P031985	0.0366508	0.00863031	1.85834	up	wzzB	Chain length determinant protein [c_2554]	GTGACAAAGCCGCAGATTCAACAGACACAGGACGTAACCCAGGATACTATGTTTCTTTTG
A_07_P016249	0.000315607	6.52684e-06	1.86218	down	ybbN	putative thioredoxin-like protein [b0492]	TTCTATTTTTGGTCTGAACGTAGCCAGCACTGTTTGCAGTTAACCCCAATTCTGGAAAGC
A_07_P062850	0.0388006	0.00951275	1.86306	down		toxic polypeptide, small []	GCATATTAAACAGGGGAGTTATGAGCTGGCGGCATTTTTAGCCTGCAATTTGAAAGAGTA
A_07_P031978	0.000194064	3.32681e-06	1.86547	up	hisG	ATP phosphoribosyltransferase [c_2546]	GATCAGAAAGGTATCTCTTTTAAATCCTGCTTACTGAACGGTTCTGTCGAAGTTGCGCCG
A_07_P062271	0.00420874	0.000317459	1.8656	down	ECs1232	hypothetical protein [ECs1232]	AATTTTTTCATTACCTGAAAGAACCTCTTTTTCCTGTATCAGGGTGAAATCTCCGGCGCC
A_07_P016748	0.0176149	0.00289046	1.86572	up	cstA	carbon starvation protein [b0598]	GATGGATGTGGCGTTCTGGTATCACTTCGCCATTTTGTTTGAAGCACTGTTTATTCTGAC
A_07_P010495	0.000172508	2.69911e-06	1.86662	down	yohN	orf, hypothetical protein [b2107]	AGCGACACCGACGGTAAAATCATTAAAGCCTACGACGGTGAGATTTTTTATCATCGCTAA
A_07_P031124	0.000393322	9.15075e-06	1.86713	up	tsx	Nucleoside-specific channel-forming protein tsx precursor [c_0521]	TAAAACACGTACCAATAACTCTATTGCGTCCAGCCATATTCTGGCGCTGAATTACGATCA
A_07_P046254	0.0253947	0.00497874	1.86786	up	Z0828	orf Unknown function [Z0828]	TAATAAAGCCTATGACGAAGACTGGTCCGGCGATAAAAGCGGTATAAGCCTGTATAAAGC
A_07_P058932	0.000126351	1.75344e-06	1.868	down	ECs2913	hypothetical protein [ECs2913]	AGCGACACCGACGGTAAAATCATTAAAGCCTACGACGGTGAGATTTTTTATCATCGCTAA
A_07_P012538	0.000346067	7.43926e-06	1.86899	up	gltB	glutamate synthase, large subunit [b3212]	TGCGTAAGAACCACTATCACGGCCTGCCATTCAAGGTGACGAATTACTTTGAGTTTATCG
A_07_P048587	0.000160542	2.40267e-06	1.87051	down	Z3275	orf Unknown function [Z3275]	AGCGACACCGACGGTAAAATCATTAAAGCCTACGACGGTGAGATTTTTTATCATCGCTAA
A_07_P008761	0.0002522	4.80381e-06	1.87094	up	lysC	aspartokinase III, lysine sensitive [b4024]	ATATTTCGGTAGACTTAATCACCACGTCAGAAGTGAGCGTGGCATTAACCCTTGATACCA
A_07_P016218	0.0163594	0.00259747	1.87115	up	ybaT	putative amino acid/amine transport protein [b0486]	GGATTATTGGCTCACTCTTACTCAGCCTTATTGTGGCAATGGTCATGAAGCGCAATAAAA
A_07_P060029	0.000543724	1.54895e-05	1.87238	up	ECs4367	universal stress protein UspA [ECs4367]	GATGCAATCAAGAAATACGATATGGATCTAGTGGTTTGTGGTCACCACCAGGACTTCTGG
A_07_P037230	0.00217205	0.000115252	1.87563	up	yjiH	Hypothetical protein yjiH [c_5410]	TCTGGCCTTTTTTCTCACGATTATCTTTTTTTCCGGTGTTTTTTCCGGGACAGACAGTTG
A_07_P020209	0.000373112	8.42674e-06	1.87634	up	lsrR	putative transcriptional regulator, sorC family [b1512]	TATCAAAATACATAACGAACTGATTGGCTTACCTTTAAGCGCGCTGAAGACCATACCCGT
A_07_P045961	0.000937484	3.30351e-05	1.87793	up	nanA	N-acetylneuraminate lyase [Z4583]	ATTTACTGATCAAAACGGGTGTATTCCGCGGCCTGAAAACTGTTCTGCATTATATGGATG
A_07_P016211	0.0260868	0.00517186	1.87927	up	ybaS	putative glutaminase [b0485]	ATTAACGCTGAAAATGTTGAACAACGCTGGCAGCGAATTTTACATATCCAACAGCAACTG
A_07_P001771	0.00230874	0.000130357	1.881	down	mfd	transcription-repair coupling factor; mutation frequency decline [b1114]	AAATTTATTCAGGATTTGAGTGAGCGGAAAACGCGTATCGAATGGGTACGCCAGTTTATG
A_07_P000254	0.00819816	0.000892316	1.88168	down	yhaJ	putative transcriptional regulator LYSR-type [b3105]	ATATGCATTTTCGTTCCTCGTCGGAGATCAACTCGCGCAAGCTCTATACGTTAATGAACG
A_07_P008822	0.00645773	0.000622929	1.88712	up	lamB	phage lambda receptor protein; maltose high-affinity receptor [b4036]	CTGTCGCAGGGTTCTGGCGTTGCATTTGATAACGAAAAATTTGCCTACAATATCAACAAC
A_07_P018411	0.0152643	0.00233777	1.88802	up	ydhW	orf, hypothetical protein [b1672]	GTTGTACTTGTTTAGCGAGCGATTTATGACCTATGGCAAGGCTTATGGCTTATGCGAATG
A_07_P002247	0.0369675	0.00884959	1.89154	up	ygcL	orf, hypothetical protein [b2760]	CTTTGCAGAAGGGTTTAAAAATAAAGACTTCAAAGGGGCCGGAGTCTCTGTTCATGAGAC
A_07_P061095	0.00735019	0.000754019	1.89585	down	ECs1625	Bor protein precursor [ECs1625]	GTAAATGGATTGCTCGGTTTTATTACTTTAGGCATTTATACTCCGCTGGAAGCGCGTGTG
A_07_P051949	0.0166147	0.00265835	1.89855	up	ybaT	putative amino acid/amine transport protein [Z0607]	ATGGATTATTGGTGCAATCTTACTCAGCCTTATTGTGGCAATGGTCATGAAGCGCAATAA
A_07_P030066	0.00467699	0.000375942	1.89862	up		Protein yfeU [c_2961]	TTGTGATGGTACTGAAAAATCTCGATGCCGATGAAGCTAAAAAATGCCTGGATCAACACG
A_07_P012599	0.00302197	0.000192008	1.89863	up	nanA	N-acetylneuraminate lyase [b3225]	GCGCAGAAACTGCAAACTGAATGCAATAAAGTCATTGATTTACTGATCAAAACGGGCGTA
A_07_P057040	0.00150297	6.58444e-05	1.90442	up		hypothetical protein [ECs1023]	AAACTCCGTCTGGAAATTTCAGTACCGCAAATTGCCATCAAAAGTAATGCTCGTGGTTAT
A_07_P000703	0.0310884	0.00681831	1.90466	down	yejG	orf, hypothetical protein [b2181]	GCCGATTGAAAAATTTTGGTGTGGCAATTGCCGAACCCTTTTCAAACTACAATCCTTTTT
A_07_P062294	0.00617405	0.000576699	1.90486	down	ECs1236	putative outer membrane precursor [ECs1236]	ACTCACAGACATTTATTGATGTGCAGTCAGCCGATCATACCAGGAAGATTAAGAATCCGG
A_07_P002772	0.00072275	2.27817e-05	1.90617	down	cdaR	orf, hypothetical protein [b0162]	TTTATTCATCGTAATACCCTGGAGTATCGGCTTAATCGTATATCGGAACTGACCGGGCTT
A_07_P017592	0.00204283	0.000103948	1.90707	up	deoA	thymidine phosphorylase [b4382]	AGCGATGCTGACGAAAGCAGTCTATGCTGATACCGAAGGTTTTGTCAGTGAAATGGATAC
A_07_P004888	0.000147592	2.12854e-06	1.90755	down	trxB	thioredoxin reductase [b0888]	AAACTGAGATCATTTTTGATCATATCAACAAGGTGGATCTGCAAAACCGTCCGTTCCGTC
A_07_P012386	0.000446609	1.11804e-05	1.91183	up	glnE	adenylylating enzyme for glutamine synthetase [b3053]	TCGAATTTATTACCCAATATCTGGTGTTGCGCTACGCTCATGAAAAACCGAAGTTAACGC
A_07_P018406	0.0137011	0.00197781	1.91234	up	ydhX	putative oxidoreductase, Fe-S subunit [b1671]	AGTAATCTTTTTTACTGGTTCTGCGTCTTCTCTGTTAGCGAACACGAGGCAAGAAAAGGA
A_07_P001409	0.000800162	2.60189e-05	1.91321	up	csgE	curli production assembly/transport component, 2nd curli operon [b1039]	GACTTCGAGAAAACTGTCGTCTTTGCACTGATTCAAACTGAAGAAGCACTAAATCGTCGC
A_07_P054069	0.00149175	6.47267e-05	1.91965	down	ECs0493	endopeptidase La [ECs0493]	CGGCGGGATTAAAACAGTGTTAATTCCGTTCGAAAATAAACGCGATCTGGAAGAGATTCC
A_07_P004179	0.000253081	4.85503e-06	1.92073	up	yjiH	orf, hypothetical protein [b4330]	CACCGTCAGTCATTCTCTCTCTGGGGATTATTTCAATTACCGATGGTCTTGGTGGATTAC
A_07_P015554	0.00937661	0.00110351	1.92138	up	wcaJ	putative colanic acid biosynthsis UDP-glucose lipid carrier transferase [b2047]	GGTTCGATATCAAAATCGTTTTCCTGACGGTGTTCAAAGGTTTCGTTAACAAAGCGGCAT
A_07_P062979	0.0134954	0.00193158	1.92432	up	ECs0539	putative amino acid/amine transport protein [ECs0539]	ATGGATTATTGGTGCAATCTTACTCAGCCTTATTGTGGCAATGGTCATGAAGCGCAATAA
A_07_P057798	0.00446087	0.000342304	1.9251	up	ECs4802	putative aldose-1-epimerase [ECs4802]	CGACTTATTATTACTGGAACCAGGGAAAACGCACCGCCTGTTTTTTAATATTTACGGGCA
A_07_P043261	0.0125285	0.00172331	1.92582	down	ppdA	prepilin peptidase dependent protein A [Z4143]	CTCTATTTACGTGAAGATGCCAACTGGCATAACCGCGACCACAGTATCAGTTTTATCAGG
A_07_P007703	0.00115648	4.59446e-05	1.927	down	yiaG	orf, hypothetical protein [b3555]	CCTGTACCGAAATTGAGCAGTTACGAAAAGGGACAGGATTAAAAATCGATGATTTCGCCC
A_07_P019412	0.000915682	3.19393e-05	1.93084	up	glpF	facilitated diffusion of glycerol [b3927]	TGCGATATCTGTGTTGTGGAAGAAAAGGAAACCACAACTCCTTCAGAACAAAAAGCTTCG
A_07_P056933	0.000347183	7.51049e-06	1.93087	up	ECs0878	putative enzyme [ECs0878]	AGATCAATCTCATTGATCGTGAAGAGATGCGGGTGCTGTATGAAAAACAGGACCCTGCTG
A_07_P042496	0.0168932	0.00273968	1.93708	up	yegB	Hypothetical transport protein yegB [c_2603]	GTACTACGTTTTGCCGTTCGTCCTGTTTTTACAAGGAATGGTCAACTCGACGCGTTTCTC
A_07_P063024	0.000193693	3.26775e-06	1.93894	down	ECs0851	hypothetical protein [ECs0851]	GGGTTTAACGTTCATTTCCACTCTCTGGCAAGCGCATCGATTACCGCGATGTTTAGTTAA
A_07_P062922	0.029867	0.00642562	1.93978	down	prfH	probable peptide chain release factor [ECs0263]	TATTCAGTGGATTTGTCTGAGTCCGTATCGGCCTCATCATGGGCGCAAAAACTGGTTTCT
A_07_P021309	0.00119569	4.7921e-05	1.94002	down	lon	DNA-binding, ATP-dependent protease La; heat shock K-protein [b0439]	GTGCTAATTCCGTTCGAAAATAAACGCGATCTGGAAGAGATTCCTGACAACGTAATTGCC
A_07_P051534	0.00386354	0.000281749	1.9408	down	lomW	putative outer membrane protein Lom precursor of [Z1489]	ACTCACAGACATTTATTGATGTGCAGTCAGCCGATCATACCAGGAAGATTAAGAATCCGG
A_07_P031164	0.00112306	4.40055e-05	1.94219	down	lon	ATP-dependent protease La [c_0555]	TGTTAATTCCGTTCGAAAATAAACGCGATCTGGAAGAGATTCCTGACAACGTAATTGCCG
A_07_P043874	0.00178539	8.30009e-05	1.94519	down	lon	DNA-binding, ATP-dependent protease La heat shock K-protein [Z0545]	CGGCGGGATTAAAACAGTGTTAATTCCGTTCGAAAATAAACGCGATCTGGAAGAGATTCC
A_07_P046583	0.0003281	6.84726e-06	1.94669	up	ybiB	putative enzyme [Z1021]	AGATCAATCTCATTGATCGTGAAGAGATGCGGGTGCTGTATGAAAAACAGGACCCTGCTG
A_07_P055239	0.00178539	8.30753e-05	1.94919	down	ECs2716	hypothetical protein [ECs2716]	CATACTAAAAAAACTTATGCAGCGTCTGTGTGGTTGCGGAAAGCATGATGACCGTGAACA
A_07_P008919	0.000543724	1.51674e-05	1.95221	up	aphA	diadenosine tetraphosphatase [b4055]	AAATATCCGAATTTTTTATGGCGATTCTGATAATGATATTACCGCCGCACGCGATGTCGG
A_07_P046105	0.0427244	0.0109223	1.95359	up	Z4810	orf hypothetical protein [Z4810]	TGCATTCAAACCGAATAAAAGGTATAGGCGTCACATTAGTTGCTCATGGGGCGAATAATT
A_07_P011012	0.00198984	9.80031e-05	1.95583	down	yabI	orf, hypothetical protein [b0065]	ACAAAGCACTACTTGATAAAACTGAACATGCGTTGCATCAACACAGCATGTTCACCATTC
A_07_P035507	0.000121296	1.60078e-06	1.95648	down	yohN	Hypothetical protein yohN precursor [c_2634]	AGCGACACCGACGGTAAAATCATTAAAGCCTACGACGGTGAGATTTTTTATCATCGCTAA
A_07_P036922	0.00182378	8.7095e-05	1.95688	down		Hypothetical protein [c_5225]	CTTCTCAGATTTCACACCGTAGCCATCGTTGAAAATAACGATGTCGCCAACTTTCACATC
A_07_P003500	0.00401841	0.000294488	1.96582	up	yeiA	putative oxidoreductase [b2147]	TCCCCGTATCAATCTTGATAAATGTGTTGGCTGTGGACGCTGTTATATTTCCTGTTACGA
A_07_P013199	0.00357205	0.00025078	1.96589	up	murQ	putative regulator [b2428]	AGGCGGTGTTAATGATCTGAAAAATATTAATTTAACGGCACAGGATGTGGTGGTTGGCAT
A_07_P033812	0.000160059	2.35189e-06	1.96861	down	trxB	Thioredoxin reductase [c_1025]	CGTGCGGAAAAAATCCTCATTAAGCGTCTGATGGATAAAGTGGAGAACGGCAACATTATT
A_07_P012375	0.000543724	1.5391e-05	1.97232	up	yqiJ	putative oxidoreductase [b3050]	CCACTTCAGGTAATCCCTGCGAAGGAAAACTCACCGATCAATTTGGCCAAATACATTATT
A_07_P008806	0.01653	0.0026403	1.97358	up	malF	part of maltose permease, periplasmic [b4033]	GATGATCGCCAGCTTCGCCTTTAACTTTAACAACTTCGTGCTGATTCAACTGTTAACCAA
A_07_P062255	0.00022257	4.04076e-06	1.97652	down	ECs1228	putative tail fiber protein [ECs1228]	CACAGAAGGGAATTGTGCAGTTAAGCAGCGCAACGGACAGTGATGATGAAACGAAGGCTG
A_07_P048034	0.0271027	0.00547584	1.97752	up	ydeW	putative transcriptional regulator, sorC family [Z2193]	TGATGCAAAAGGTGACGTTGTCACGGACATTAAAATACATAACGAGCTGATTGGCTTACC
A_07_P010187	0.000367379	8.19731e-06	1.97767	up	cydB	cytochrome d terminal oxidase polypeptide subunit II [b0734]	TCTACACCGCCTGGTGTTACTGGAAAATGTTCGGTCGTATCACCAAAGAAGATATTGAAC
A_07_P008131	0.0184813	0.00312045	1.97841	up	ykgJ	putative ferredoxin [b0288]	ATATATAAAAATCGATCGTCCACATGCAGAGAATTCGCCATGTCTGGTGAGAACGGAGTC
A_07_P015429	0.000354311	7.71289e-06	1.98072	up	hisC	histidinol-phosphate aminotransferase [b2021]	ATTATCTTACGTGATCAGAATAAACAACCCTCTTTAAGCGGCTGCCTGCGAATTACCGTC
A_07_P012364	0.000958896	3.45724e-05	1.98211	up	yqiI	orf, hypothetical protein [b3048]	GAACAGCAACGGAATTTAACCGCTTCTCACAATTTGCTTCTTTTTCATCGTCTAGTGCGC
A_07_P019334	0.000460394	1.17134e-05	1.98993	down	cpxA	probable sensor protein [b3911]	TATTCCCATACGAAGATTGAAGTGGGCTTTGCGGTAGATAAAGACGGTATCACCATTACG
A_07_P016145	0.00044596	1.11035e-05	1.98993	up	uspC	putative regulator [b1895]	GCATCATTTCGATTTGGTGATTTGCGGTAATCACAATCACAGTTTCTTTTCGCGAGCATC
A_07_P045226	0.00113723	4.50251e-05	1.98997	down	Z3307	partial putative tail fiber protein encoded within [Z3307]	GATACAGATGGCGCACTCATCACCGGACTGACCTTTCTTGACCCCAAAGATGCCACACAG
A_07_P036937	0.00543658	0.000463774	1.99015	down	yjeM	Hypothetical transporter yjeM [c_5244]	ATTAAGTAATGGTTCCGTTAACCTCGGCAATATTACCTATGTGCTGATGAAGAGCCTCGG
A_07_P033283	0.00259347	0.000156356	1.99372	up	crcA	CrcA protein [c_0713]	GCCAGAACATTATGATTTATATATTCCTGCCATCACCTGGCATGCACGTTTTGCTTACGA
A_07_P050520	0.0188999	0.00324701	1.99547	up	Z1874	putative antiterminator Q of prophage CP-933X [Z1874]	TAAGACTCTGTTGGGTACCAGGAAAATTGCAGGTAAGACACTGGAACGTTTGAAGAAGTT
A_07_P011513	0.000813386	2.66663e-05	1.99727	down	yjeM	putative transport [b4156]	TTAAGTAATGGTTCCGTTAACCTCGGCAATATTACCTATGTGCTGATGAAGAGCCTTGGG
A_07_P012376	0.00027277	5.34407e-06	1.99731	up	yqiK	putative membrane protein [b3051]	CCTGCGGTAATAGAGAAATCCGTTGAGCCGATGAAGTCAATCGACGGTATCAAGATTATT
A_07_P036874	0.000815841	2.70837e-05	2.00133	up	yqiK	Hypothetical protein yqiK [c_3799]	ATTGAGAAATCCGTTGAGCCTATGAAGGCTATCGACGGCATCAAAATTATTCAGGTCGAT
A_07_P048548	0.00155826	6.99629e-05	2.00545	up	Z2229	orf Unknown function [Z2229]	GATAACGACATCCTCAGTGATATCTACCAGCAAACGATCAATTATGTGGTCAGTGGCCAG
A_07_P056270	0.0303395	0.00655966	2.00571	down	ECs3737	hypothetical protein [ECs3737]	TATGGGGCTATATGGCATTAGTATCAGACCAGGGAAATAGTGTAGCCGCAAAAAAGGTTC
A_07_P051502	0.000550691	1.59588e-05	2.00612	down	Z1483	putative tail fiber protein of bacteriophage BP-933W [Z1483]	GAAACATTATTGAGACAAACAGCCATGGCTGGTTCCCGGATACAGATGGCGCACTCATCA
A_07_P058876	0.00232078	0.000131669	2.00853	up	ECs0037	transcriptional regulator of cai operon [ECs0037]	CTGTCGGAAGTCACAGAAATAAGCTGCGAAGTTAAGATGATCCCTAATAAGCTGGAAGGG
A_07_P048486	0.00229471	0.000128629	2.01327	up	Z0040	transcriptional regulator of cai operon [Z0040]	CTGTCGGAAGTCACAGAAATAAGCTGCGAAGTTAAGATGATCCCTAATAAGCTGGAAGGG
A_07_P016015	0.000245626	4.61175e-06	2.01424	down	yecD	orf, hypothetical protein [b1867]	GAGGTATCGATACAATAGTGTTATGTGGGATCTCGACCAATATCGGTGTTGAATCCACCG
A_07_P035634	0.00179002	8.37778e-05	2.01594	down		Putative glutamate dehydrogenase [c_0018]	TTATCAGCAGCAATAATTTTGAACGGCATGATGGAAACATCACGCTGTACTTCTTCGTCC
A_07_P007464	0.0115312	0.00152808	2.01638	up	slp	outer membrane protein induced after carbon starvation [b3506]	TTTATCAATAAAGTCCCGTATAACTTCCTGGAAGTGAATATGCAGGGCATCCAGGTGTGG
A_07_P043700	0.000172989	2.73017e-06	2.02026	down	yahI	putative kinase [Z0412]	GTGAAAGCCAGCGTGACGAATTACAAAAGGCAAACCCTGACTGGCGTTTTGTTGAAGATG
A_07_P012663	0.0165025	0.00262692	2.02052	down	yhcN	orf, hypothetical protein [b3238]	AAATCAAAACCACTGTTGCTGCATTAAGCGTACTTTCTGTTCTCTCTTTCGGTGCATTCG
A_07_P063696	0.0324377	0.00725104	2.02105	up	actP	putative transport protein [ECs5049]	TTCTACGCTACCGGATTTATGGGCTACTTCTATATCCTGACCTTTATTATCGGCTTCGGC
A_07_P035804	0.0472241	0.0125995	2.02606	down		Hypothetical protein [c_0161]	AAATTCTCACGCAGTATTGCCCGATTTTTGTTTAGTGTCTACTCATCTGACGGCATTTGC
A_07_P030100	0.0371566	0.00891586	2.02747	up		Hypothetical protein [c_2993]	CAGGTAGCGCGGCTCAATCGGATTTGTCGGATTGAGCCAATAATAAACAACGAAATATTA
A_07_P010261	0.00206141	0.000105174	2.03278	up	caiF	transcriptional regulator of cai operon [b0034]	CTGTCGGAAGTCACAGAAATAAGCTGCGAAGTTAAGATGATCCCTAATAAGCTGGAAGGG
A_07_P051845	0.000543724	1.52953e-05	2.03718	down	slt	soluble lytic murein transglycosylase [Z5994]	TTATCAGCAATTTGGTAATAACCGTATTTTCTCCTCAGCAGCTTATAACGCCGGACCTGG
A_07_P018336	0.000825683	2.75228e-05	2.03864	up	ydhO	putative lipoprotein [b1655]	TTTATTCAGTCACCGCGCACAGGTCAGGAAATTCAAATCACTTCTCTCAGTGAAGACTAC
A_07_P020351	0.000355842	7.84305e-06	2.04023	down	ydfZ	orf, hypothetical protein [b1541]	GAAAAACCGTAGTTGTTGAAGGTTGTGAAGAGAAACTGGCACCACTGGACCTGATTCGTC
A_07_P035426	0.00227589	0.000126953	2.0415	up	caiF	Transcriptional activatory protein caiF [c_0043]	CTGTCGGAAGTCACAGAAATAAGCTGCGAAGTTAAGATGATCCCTAATAAGCTGGAAGGG
A_07_P009703	0.000482486	1.24724e-05	2.04251	down	tatE	orf, hypothetical protein [b0627]	GCGGCGAAAAAAGGCGCAGACGTTGATCTTCAGGCTGAAAAGCTCTCTCATAAAGAGTGA
A_07_P008773	0.0133441	0.00189333	2.05082	up	yjbE	orf, hypothetical protein [b4026]	GAAAAAAGTTCTGTATGGCATTTTTGCCATATCTGCGCTTGCGGCGACTTCTGCGTGGGC
A_07_P009166	0.012818	0.00178581	2.05505	up	aldA	aldehyde dehydrogenase, NAD-linked [b1415]	TAAAGGGCTGAAGTTTGGTGAAACTTACATCAACCGTGAAAACTTCGAAGCTATGCAAGG
A_07_P019432	0.00040899	9.73786e-06	2.05689	down	hslU	heat shock protein hslVU, ATPase subunit, homologous to chaperones [b3931]	CAAAATATCACTATTGACGCAGATTATGTGAGCAAACATCTGGATGCGTTGGTGGCAGAT
A_07_P062304	0.00040899	9.70975e-06	2.06426	down	ECs1238	hypothetical protein [ECs1238]	ATAACTTCATGGAAAAGGTCGATGACCTGAACAGTGAGCAGCAGTACGACAATATTGCTG
A_07_P018033	0.00075985	2.42945e-05	2.06595	down	hslO	orf, hypothetical protein [b3401]	CATTGTGATTACTGCGGTAACCACTATCTGTTCAATGCGATGGATATTGCTGAAATCCGC
A_07_P019845	0.000577838	1.69584e-05	2.0684	down	clpB	heat shock protein [b2592]	AAATACTGTCTGGTGAATTGGTTCCGGGTAAAGTGATTCGCCTGGAAGTTAATGAAGACC
A_07_P045861	0.000655189	1.97002e-05	2.07362	up	Z4403	putative membrane protein [Z4403]	GAACCAATGAAGTCCATTGACGGTATCAAGATTATTCAGGTCGATGGTCTGAATCGTGGT
A_07_P016531	0.0176149	0.00290035	2.07998	down	essD	orf, hypothetical protein [b0554]	GCTGACGTACCTGACAAACCTTTATTTCAAGATTAAAGAAGATAAGCGCAAGGCTGCGAG
A_07_P008933	0.00170225	7.80488e-05	2.08032	up	uvrA	excision nuclease subunit A [b4058]	GTAAACGCTATAACCGTGAAACGCTGGAGATTAAGTACAAAGGCAAAACCATCCACGAAG
A_07_P056895	0.000543724	1.52129e-05	2.08502	down	ECs0845	hypothetical protein [ECs0845]	AATGACATGAATATTTTGAGAAAGCTTATGCAGAGTCTGTGCGGTTGCGGAAAGCATGAT
A_07_P044345	0.0188154	0.00322294	2.09349	up	Z6078	putative inhibitor of cell division encoded by [Z6078]	ATAAAATATGCATTCTTTCAATGCTGGCCCGTTTACGTCCGATACAAAAAGGATGCTGGC
A_07_P019588	0.0430255	0.011052	2.09557	up	hcaR	transcriptional activator of hca cluster [b2537]	TATAGCCCGGAGATTGATTATCTGGAGCTTTTTGACGAACCATTAGTGGTTGTGTTACCG
A_07_P037538	0.00471036	0.000380866	2.10273	up	lamB	Maltoporin precursor [c_5006]	CGTCGCGTTTGATAACGAAAAATTTGCCTACAATATCAATAACAACGGTCACATGCTGCG
A_07_P042351	0.000392617	9.02752e-06	2.10376	up	ydjN	Hypothetical symporter ydjN [c_2128]	AGTTAGGCAAAATCAGTTTTCTGACCATCGGTACGCTTTTGTTTACCACACTGATTGCAG
A_07_P033322	0.00955583	0.0011376	2.10829	up		Hypthetical protein [c_0758]	AGTATCACCATCTATGGGCCGATATACAGGTGGTGATTACTGGTTGTGAGGGCATTAATG
A_07_P004816	0.000978488	3.55451e-05	2.12037	up	hcp	putative prismane [b0873]	TAAATGCATTCTGATTTCCGGTCACGATCTCAAAGATCTCTACAACCTGCTGGAACAGAC
A_07_P016479	0.00039333	9.20447e-06	2.12247	down		putative sensory transduction regulator [b0538]	GTCCATTTTTTCGATGAACTCCGGCACCATCTCGTCAAAACTCGCCATGTACTTTTCATT
A_07_P046545	0.000516665	1.39183e-05	2.12433	down	Z0984	unknown protein encoded by prophage CP-933K [Z0984]	AATCACACAGGTGGTGATACTGGATGCAGATAAAAAGCAGATACAGTGTGTGGTAAGACC
A_07_P036598	0.00412384	0.000306342	2.12699	up		Hypothetical protein [c_3684]	GACTGTATGCGTAAATTGCTGACCATCCTGAACGCAATGCTCAGAAAGAACGAAGAGTGA
A_07_P054398	0.000303871	6.20144e-06	2.12956	down		putative tail fiber protein [ECs2158]	CTTTCTTGACCCCAAAGATGCCACACGGGTTCAGGGTTTTTTTCAGCATTTGCAGGTCAG
A_07_P056536	0.000478809	1.23079e-05	2.12975	up	ECs3933	putative membrane protein [ECs3933]	GAACCAATGAAGTCCATTGACGGTATCAAGATTATTCAGGTCGATGGTCTGAATCGTGGT
A_07_P019439	0.000432161	1.06423e-05	2.1308	down	hslV	heat shock protein hslVU, proteasome-related peptidase subunit [b3932]	GCGACATTTGCATCTATACCAACCATTTCCACACCATCGAAGAATTAAGCTACAAAGCGT
A_07_P034630	0.000791048	2.56149e-05	2.13128	up		Hypothetical protein [c_4294]	CCTTCCAATACCATCCTGAAAAGTATGAACGCGTAAGGGATAACGCGCGAAAAAGTTTAT
A_07_P052321	0.0367451	0.00872822	2.13583	up	actP	putative transport protein [Z5666]	TTCTACGCTACCGGATTTATGGGCTACTTCTATATCCTGACCTTTATTATCGGCTTCGGC
A_07_P015761	9.98163e-05	1.16055e-06	2.14464	down	sdaA	L-serine deaminase [b1814]	TACTATGACCACTTTATTGAATCGGTCAGCCCGGACATCTATACCCGTTACTTTATGGCA
A_07_P046671	0.00584655	0.000530185	2.14835	down	Z1120	putative P4-family integrase [Z1120]	CGTGTACCGATGATGCAGGCATGGGCGGATTATGTGATGTCTCAAATTGTGAATAAATAA
A_07_P060845	0.000303871	6.16989e-06	2.14858	down	ECs1559	putative tail assembly protein [ECs1559]	CCGGCTCCGGTTTTTGTTGTCATGTCCGGGGAATATTTGTTAGATAAAAAAGAGGAGATA
A_07_P062282	0.000590588	1.74364e-05	2.1503	down	ECs1234	putative outer membrane protein [ECs1234]	GAAGATAACCATTAATGACAATACGGTGACGTGGTCGAATCTTGAGCAGGGTATGGGATC
A_07_P045630	0.024592	0.00473437	2.15036	down	Z4201	orf Unknown function [Z4201]	TATGGGGCTATATGGCATTAGTATCAGACCAGGGAAATAGTGTAGCCGCAAAAAAGGTTC
A_07_P033257	0.00737344	0.00075841	2.15226	down		Hypothetical protein [c_3614]	TGGCCTTCCAACCGAGTTGACGAACTCCTGCCATGGAACGTAGTACTCACTAATAAATAA
A_07_P062821	0.00359223	0.000256411	2.1532	down	ECs3138	hypothetical protein [ECs3138]	GCGAGTATTACTACTCTCCGGATTCACTCTCCAGCGGTATTAAAAGTTATGAGGAAGCGA
A_07_P005268	0.00489588	0.000398998	2.15557	up	yccT	orf, hypothetical protein [b0964]	GCCATTACCTCAACGGCAAAAACGATTGATTATGAGGTCGAGGTTGAACGCTATAACAAA
A_07_P055872	0.0003281	6.91911e-06	2.16257	down	ECs3489	hypothetical protein [ECs3489]	GGCTGGATGAAGTGGGCAGTGATACAGGCAGAACAGGAGAATGACATGAATATACTAAAA
A_07_P007494	0.00457258	0.000362457	2.16391	up	gadE	orf, hypothetical protein [b3512]	ATGTACAAGCTGAAACTAAGACGTATGAGCGACATCGTCACCCTGGGTATCACATCTTAT
A_07_P039642	0.030834	0.00673314	2.16546	down		Hypothetical protein [c_4391]	TGAGTTTTGTCTGGCTTATCGCTGGCAAACTGTCTGAAATCGCAGCAATAAGGACTCATC
A_07_P007483	0.0111406	0.00145276	2.16607	up	hdeA	orf, hypothetical protein [b3510]	AAGCGCTGAACAACAAAGATAAACCAGAAGATGCGGTTTTAGATGTTCAGGGTATTGCAA
A_07_P008996	0.00258549	0.000154145	2.16609	up	nrfB	formate-dependent nitrite reductase; a penta-haeme cytochrome c [b4071]	CCAGATACCGAAGGTATGCATGGAAAACATGCTTCCGTTATCAACCCGAATAACAAACTG
A_07_P006978	0.000532478	1.44167e-05	2.17019	up	ychH	orf, hypothetical protein [b1205]	GTTACCACAGTTTAATATGCCCCAGTATTTCGCACATGGTGCAGTGCTAAGTATTTTCGT
A_07_P045225	0.000449482	1.13135e-05	2.17561	down	Z3306	unknown protein encoded within prophage CP-933V [Z3306]	ATATACTAAAAAAACTTATGCAGCGTCTGTGTGGTTGCGGAAAGCATGATGGCCGTGAAC
A_07_P058792	0.000478809	1.23122e-05	2.17603	down	ECs1993	hypothetical protein [ECs1993]	TAATCACACAGGTGGTGATACTGGATGCGGATAAAAAGCAGATACAGTGCATGGTAAGAC
A_07_P006115	0.00684028	0.000676583	2.17604	down	ppdA	prepilin peptidase dependent protein A [b2826]	TTTGCTCTATTTACGTGAAGATGCCAACTGGCATAACCGCGACCACAGTATCAGCGTTAT
A_07_P036560	0.0331228	0.00745377	2.17623	up		Hypothetical protein [c_3675]	GATTTTCCTGATATGCAGATATAAGAAATGGAAAAGTGGCGTGGAGAAAGCACCAGGCCG
A_07_P017645	0.00011664	1.50462e-06	2.18453	down	slt	soluble lytic murein transglycosylase [b4392]	ATGTTTATCAGCAGTTTGGCAATAATCGTATTTTCTCCTCAGCAGCTTATAACGCCGGAC
A_07_P052993	0.000160542	2.38781e-06	2.18597	up	ECs3001	recombination protein Bet [ECs3001]	ATGCAGGAAATTAACACTCTGCTGATCGCCCTGGATAAAACATGGGATGACGACTTATTG
A_07_P009213	0.000183657	2.9735e-06	2.19454	down	mdoD	putative glycoprotein [b1424]	ATATTGAACCCATCGATGGTTATCGTATTCAGTTTGACTGGTATCCGACTTCGGACTCCA
A_07_P048458	7.30313e-05	7.75026e-07	2.19694	down	ycjF	orf, hypothetical protein [Z2456]	AATCTGCGTTTGATTAATCGCATCGCCACGCTGTATGGCATTGAACTGGGATATTACAGC
A_07_P042001	6.53923e-05	6.85062e-07	2.20465	up	aphA	Class B acid phosphatase precursor [c_5045]	GGCGATAAACCAGGGCAAAATACAAAATCGCAATGGCTGCAGGATAAAAATATCCGAATT
A_07_P044187	0.000827914	2.77098e-05	2.20808	down	Z6026	unknown protein encoded by cryptic prophage CP-933P [Z6026]	GTGATACTGGATGCGGATAAAAAGCAGATACAGTGCGTGGTAAGACCGCTGCAAATCCTG
A_07_P047273	0.0248914	0.00480894	2.21066	up	yjcF	orf, hypothetical protein [Z5665]	CCATTCTCCGTGGGGAGGAGAATATTCCCATTAATAGTGATACCCTGGTAACACTACAGA
A_07_P054392	0.000543724	1.51672e-05	2.22201	down	ECs2157	hypothetical protein [ECs2157]	ATATTAAAAAAAATTATGCAGCGTCTGTGCGGTTGCGGAAAGCATGATGACCGTGAAAAC
A_07_P017843	0.00122559	5.0191e-05	2.22308	down	ppiA	peptidyl-prolyl cis-trans isomerase A [b3363]	AACAGCGGTTTTTATAACAACACTACCTTTCACCGCGTCATTCCTGGCTTTATGATTCAG
A_07_P015821	0.00258549	0.000154426	2.22452	down	yebQ	putative transport protein [b1828]	TATTATCTGGCCGATGATCTTATGTGGTGCTGGATTTGGCTTATTCCAGTCACCCAATAA
A_07_P041529	0.0225428	0.00413132	2.22465	up	ybaS	Probable glutaminase ybaS [c_0605]	TTAACGCTGAAAATACTGAACAACGCTGGCAGCGAATTTTACATATCCAACAACAACTGG
A_07_P007687	0.00420874	0.000317052	2.22773	down	yiaD	putative outer membrane protein [b3552]	AATGGTACTGAAAGAGTATCCGAAAACGGCGGTTAACGTGATTGGTTATACCGACAGCAC
A_07_P045406	0.00011664	1.51745e-06	2.22968	up	Z3366	putative recombination protein Bet of prophage CP-933V [Z3366]	CATCGTCAGAACTGACACAGGCCGAAGCAGTAAAAGCTCTTGGATTCCTGAAACAAAAAG
A_07_P016549	0.000423245	1.02824e-05	2.23017	down	borD	bacteriophage lambda Bor protein homolog [b0557]	ACATTTACTGTTCAAAACAAACAGACAGCAGTAGCACCAAAGGAAACCATCACCCATCAT
A_07_P008831	0.00262327	0.000159181	2.23101	down	yjbI	orf, hypothetical protein [b4038]	AATATGCGCTTTTCCCCATTTTTACTGCGAGTTGGCGAGCTCATCGTATAATGAATAAGG
A_07_P003032	0.0243465	0.00463743	2.23221	up	gmm	GDP-mannose mannosyl hydrolase [b2051]	TTTATGACGATAACTTCTCTGGCACGGATTTCACCACTCACTATGTGGTGCTCGGTTTTC
A_07_P058543	4.54824e-05	4.46931e-07	2.24104	down	ECs1901	hypothetical protein [ECs1901]	AATCTGCGTTTGATTAATCGCATCGCCACGCTGTATGGCATTGAACTGGGATATTACAGC
A_07_P058751	0.00964655	0.00116726	2.2474	up	ECs1985	putative minor tail protein [ECs1985]	ATCGACCTGACGGTGCAGGGTGGTGAGCGGTATTTTTTCTGTAATGAGCTGAATGAAAAA
A_07_P008330	0.00323007	0.000213141	2.25228	down	yahM	orf, hypothetical protein [b0327]	CTAAAGACTCAAGTAAACTTATCGGAAATAAGGACCACGCATTACGGGGGCTATCATCGC
A_07_P003507	0.00230874	0.000130269	2.25302	up	mglA	ATP-binding component of methyl-galactoside transport and galactose taxis [b2149]	GTCGATACAAAAACAACAACGCAAAACGAAATTCTGCGTCTTGCGTCTTTGCACCTTTAA
A_07_P051544	0.00638392	0.000607992	2.25372	down	Z1491	unknown protein encoded by bacteriophage BP-933W [Z1491]	ATAACTTCATGGAAAAGGTCGATGACCTGAACAGTGAGCAGCAGTACGACAATATTGCTG
A_07_P014591	4.54824e-05	4.5173e-07	2.25473	down	ycjF	orf, hypothetical protein [b1322]	AACTGGGGTATTACAGCCGTTTGCGTCTGTTTAAGCTGGTATTGCTGAATATCGCTTTTG
A_07_P034375	0.0303842	0.00658402	2.25738	down	yhfS	Hypothetical protein yhfS [c_4146]	TTATTATTGAGCAGATGGGGCTAACGCTCATTACGGCTGATTTCAATGATCTGTCGGCAC
A_07_P003154	0.00442766	0.000337345	2.26057	up	mdtB	orf, hypothetical protein [b2075]	TATCGGCATTATTTTGCTGATCGGTATCGTGAAGAAGAACGCCATCATGATGATCGACTT
A_07_P051516	0.000945419	3.34434e-05	2.26077	down	Z1486	unknown protein encoded by bacteriophage BP-933W [Z1486]	AATTTTTTCATTACCTGAAAGAACCTCTTTTTCCTGTATCAGGGTGAAATCTCCGGCGCC
A_07_P041136	4.08597e-05	3.78021e-07	2.26455	down	ycjX	Hypothetical protein ycjX [c_1793]	CGCTACCGCATATTCGTCTTGATGCTGCGCTGGAATTTTTAATAGGAGATAAATTGCGAT
A_07_P003159	0.00453383	0.000354265	2.26955	up	mdtC	orf, hypothetical protein [b2076]	AGGGATCATGCTATTAATCGGCATCGTGAAGAAAAACGCCATTATGATGGTCGATTTTGC
A_07_P051303	0.0154956	0.00239075	2.27026	down	Z1429	unknown protein encoded by bacteriophage BP-933W [Z1429]	CAAAAAGAAAAAATAGACGTTGATTGCGGATGTGTAAGCATCGAAACGCTTACGCACTGG
A_07_P048393	0.0115312	0.00152599	2.27151	down	Z2395	unknown protein encoded within prophage CP-933R [Z2395]	CACAGGTGTTGCGTTACCAGTACAGGAGGCTGCAACACAGGAAGATATTAAAACAGAAAC
A_07_P008042	0.000734589	2.33869e-05	2.27287	up	yagE	putative lyase/synthase [b0268]	TTGCTGCAAATTCCGCAGATGTATCAGCTGGATACGCCGTTTGTGAACGTGATTAAAGAG
A_07_P042267	9.53301e-05	1.08949e-06	2.27287	down	ycjF	Hypothetical protein ycjF [c_1794]	AACTGGGATATTACAGCCGTTTGCGCCTGTTTAAGCTGGTATTGCTGAATATTGCTTTTG
A_07_P041797	0.00148972	6.42505e-05	2.27426	up	nanA	N-acetylneuraminate lyase subunit [c_3979]	ATTGATTTACTGATCAAAACTGGCGTATTCCGCGGCCTGAAAACTGTCCTGCATTATATG
A_07_P019946	9.01001e-05	9.9294e-07	2.27615	down	grpE	phage lambda replication; host DNA synthesis; heat shock protein; protein repair [b2614]	GAACTGGATATTGAAAAAGCCCACAAATTCGCGCTGGAGAAATTCATCAACGAATTGCTG
A_07_P051370	0.00266709	0.000162566	2.28085	down	Z1446	unknown protein encoded by bacteriophage BP-933W [Z1446]	CTATTGGATGCGGAAGGATATGAAATGGCATCAGTACAGTACTGAACTTTCGCTGACTGA
A_07_P001040	0.00104236	3.94252e-05	2.28754	down	yfaZ	orf, hypothetical protein [b2250]	TATTACTACTCTCCGGATTCGCTCTCCAGCGGTATTCAAAGTTATGAAGAAGCGAATGCT
A_07_P003146	0.000121546	1.62061e-06	2.2921	up	mdtA	putative membrane protein [b2074]	CGGTACGATTAAAGTGAAAGCACGCTTTAATAATCAGGATGATGCGCTGTTTCCCAATCA
A_07_P036514	0.0033456	0.000224861	2.29611	down		Hypothetical protein [c_3667]	AAATGCATTCCCGGGTCATCCTGGATAAACACATTGCGGTAAGCGGTTATGACAGCAACC
A_07_P016180	0.000124776	1.69763e-06	2.30639	down	ftnB	ferritin-like protein [b1902]	GAAGAACTGTTCCAAAAAACGATGGAAGAATACGAGCAACGTTCTAGTACGTTGGCACAG
A_07_P046403	0.00011664	1.45473e-06	2.31263	up	Z0952	putative Bet recombination protein of prophage CP-933K [Z0952]	ATGCAGGAGATTAACACTCTGCTAATCGCCCTGGATAAAACATGGGATGACGACTTATTG
A_07_P061485	0.0234787	0.00439866	2.3217	down	ECs5021	hypothetical protein [ECs5021]	AATCTTACTCCGGAAACACTTTTCGGCTCCAAATCTTATGATAAACATGCGCTTTTCCCC
A_07_P058923	0.0128121	0.00178323	2.32405	up	ECs2085	hypothetical protein [ECs2085]	GATAACGACATCCTCAGTGATATCTACCAGCAAACGATCAATTATGTGGTCAGTGGCCAG
A_07_P017118	0.00013943	1.97288e-06	2.33151	down	mutM	formamidopyrimidine DNA glycosylase [b3635]	AAAGATTTTCTGCAAAGTGATGGTAAACCGGGCTATTTCGCTCAGGAATTGCAGGTTTAC
A_07_P014589	4.01349e-05	3.65856e-07	2.33255	down	ycjX	putative EC 2.1 enzymes [b1321]	CCACTACCGCATATTCGTCTTGATGCTGCGCTGGAATTTTTAATAGGAGATAAATTGCGA
A_07_P019354	0.000697027	2.17169e-05	2.34471	down	fieF	putative transport system permease protein [b3915]	GTTATCGTGACAATTGTGGCGCTAATTTGTACGATTATCCTTGTCTCGTTTCAGCGTTGG
A_07_P030425	0.00780055	0.000817377	2.34987	down		Hypothetical protein [c_3178]	ATTTTCTTGTTGGTTTTTCTCTCTGATATTTTTTTTCGGACCATTCTGCCCAAGGGCTAA
A_07_P035358	5.37964e-05	5.48942e-07	2.3559	down	yecI	Ferritin-like protein 2 [c_2315]	GAACTCTCTGGAAGAACTGTTCCAAAAAACGATGGAAGAATACGAGCAACGTTCAAGCAC
A_07_P037306	0.0294197	0.00626419	2.35601	up	yjjM	Hypothetical protein yjjM [c_5436]	ATGGGATGAAAGCGATCTCAAACAGCGCAATATCATTGCTGTTGATGAACATATGACCAT
A_07_P040769	9.07161e-05	1.01207e-06	2.35843	down		Cytochrome b561 homolog 2 [c_1323]	TAGTACTGTCCGTTATGCACGGATTTATGGCCCTGAAGCATCATTTCATCGATAAAGACG
A_07_P019286	0.000393322	9.1286e-06	2.3587	down	rhaD	rhamnulose-phosphate aldolase [b3902]	CAGAAAAATCAGCACAAGTATTAGTGAAGGTTTATTCGATGGGCGGCATGAAACAGACCA
A_07_P062875	9.98163e-05	1.16792e-06	2.3622	down	ECs5350	soluble lytic murein transglycosylase [ECs5350]	TTATCAGCAATTTGGTAATAACCGTATTTTCTCCTCAGCAGCTTATAACGCCGGACCTGG
A_07_P009546	0.0285875	0.00595787	2.36328	up	gadC	acid sensitivity protein, putative transporter [b1492]	GTACTTGCCCTGCCCTTTATTCTCTATGCTGTTCATGATCGTAAAGGCAAAGCAAATACC
A_07_P000206	3.41632e-05	2.97475e-07	2.36467	down	yqjB	orf, hypothetical protein [b3096]	TCAAAAGTATCACCCCCAAAAACGACACTCTGTTAATTACATTTGACTCCAGCGACCAGA
A_07_P036756	0.00731056	0.00074697	2.38148	up		Hypothetical protein [c_3755]	GGCTGCATCTGTTCTGACGCTTGACAGTTTTATCCAAATTATTATTACGGTCTTTGCGGT
A_07_P035775	0.0253435	0.00496181	2.38456	down		Hypothetical protein [c_0133]	GAAAATCGTCAAAGAATGGCGGCGTTCACAGGGGCTACCCTTGTTTAAAGACTCTAAATA
A_07_P030701	0.00119569	4.84785e-05	2.38493	down	ygbE	Hypothetical protein ygbE [c_3316]	GTTGATTTATGGCTCTAACACGCTGCTCTTTTTTATCTACACCTGGCCTTTCTTTCTGGC
A_07_P062256	0.000198461	3.48319e-06	2.38885	down	ECs1229	hypothetical protein [ECs1229]	GTGATACTGGATGCAGATAAAAAGCAGATACAGTGTGTGGTAAGACCGCTGCAAATCCTG
A_07_P003491	0.000187301	3.10893e-06	2.39217	up	yeiT	putative oxidoreductase [b2146]	TACTGATTTTGAACAACAAACCGGAATGGAAATTTATCAGCCCGGTACTAAAACGCTCGG
A_07_P053594	0.0413402	0.010395	2.39487	down		replication protein [ECs0279]	CAGATGTATCGCGTGAGTTAATTGCGGCAATTAAACAGGGGTATCTAACAGTAAAAGCCG
A_07_P051361	0.00601588	0.000553297	2.39605	down	Z1445	unknown protein encoded by bacteriophage BP-933W [Z1445]	ATTCTGGTTTTACAACTGAAACAAATGAAGCTGTTTTGGCTGCACTATCTGCGGAGGTAA
A_07_P032088	0.000185071	3.02157e-06	2.39747	up	yegM	Hypothetical protein yegM precursor [c_2600]	TCGCTTTAATAATCAGGATGATGCGCTTTTCCCTAATCAGTTTGTTAACGCTCGCATGTT
A_07_P042506	0.00128469	5.27861e-05	2.41169	down	yehC	Hypothetical fimbrial chaperone yehC precursor [c_2637]	AGTGGCAATGGATTGGTGATAAAAAATGACTCAGCTAATTGGGTGACGATTTCGGATGTC
A_07_P055808	0.00011664	1.51575e-06	2.41602	down	ECs2940	hypothetical protein [ECs2940]	CATGAATATACTAAAAAAACTTATGCAGCGTCTGTGTGGTTGCGGAAAGCATGATGGCCG
A_07_P000170	0.00119569	4.80757e-05	2.41931	down	alx	putative transport protein [b3088]	TTTGGCATTCTGGTGATGACGTTTATTATCAACGCCTGGGTGAATTATCGGCATGATAAG
A_07_P035485	0.000501067	1.31573e-05	2.43291	up		Bdm protein [c_1914]	ATAACGACATCCTCAGTGATATCTACCAGCAAACGATCAATTATGTGGTCAGTGGTCAGC
A_07_P033887	0.000303871	6.09883e-06	2.43471	down	yccK	Hypothetical protein yccK [c_1107]	TGGAATTCAATACTTCTCCGGCGATTCGTATGCTGGTAAAAGCGATGGCGAATAAATTTG
A_07_P058536	0.000127535	1.78722e-06	2.43742	down	ECs1900	putative enzyme [ECs1900]	TTATTACTGCGAGAAGGTGGTGAAGGGGTTCTATAAGAATCATTTTCTGCGCTTTGACCG
A_07_P048461	0.00011664	1.52346e-06	2.44102	down	ycjX	putative EC 2.1 enzymes [Z2458]	TTATTACTGCGAGAAGGTGGTGAAGGGGTTCTATAAGAATCATTTTCTGCGCTTTGACCG
A_07_P056407	0.0203514	0.00362725	2.45472	down		putative transposase [ECs3853]	TGAAGAAACACAAAATGACAGCTGTGAGAAAATACTGACGCCGACAGAGTGGAAACTACT
A_07_P017462	0.000194064	3.31427e-06	2.45617	up	yjiX	orf, hypothetical protein [b4353]	AGATGTTGATTGGCATTCCAGACTACGACAACTACGTCGAGCATATGAAGACCAACCATC
A_07_P010763	4.71799e-05	4.75009e-07	2.45987	down	dnaK	chaperone Hsp70; DNA biosynthesis; autoregulated heat shock proteins [b0014]	AGAGCAGAAGATCACCATCAAGGCTTCTTCTGGTCTGAACGAAGATGAAATCCAGAAAAT
A_07_P009010	0.00560983	0.00048862	2.46411	up	nrfD	formate-dependent nitrate reductase complex; transmembrane protein [b4073]	TTTTGAATCGCTGGTGTGGGACTGGCCGATTGCCATCTACCTGTTTTTGATTGGTATTTC
A_07_P016261	0.000490682	1.27511e-05	2.46796	down	ybbA	putative ATP-binding component of a transport system [b0495]	GTTTTTCAGTCATTTATGTTAATTCCTACCCTTAACGCGCTGGAAAACGTCGAGCTTCCG
A_07_P007477	0.00296399	0.000186308	2.47489	up	hdeB	orf, hypothetical protein [b3509]	TAAAGATATGACCTGCCAGGAATTTATTGATCTGAATCCAAAAGCAATGACCCCGGTTGC
A_07_P052184	0.00338852	0.000231434	2.49116	up	hdeD	orf, hypothetical protein [Z4923]	TTATTGTTGGATTATTCAGCAACCGCAGTCATAATTTCTGGCCGGTATTATCCGGTTTCC
A_07_P001401	8.0525e-05	8.65507e-07	2.50457	up	csgF	curli production assembly/transport component, 2nd curli operon [b1038]	TCGAATATTAATACCGGTAAACCGGGCCGCATGGTGACCAACGATTATATTGTCGATATT
A_07_P036664	0.0125893	0.00174024	2.51446	down	kpsM	KpsM protein [c_3698]	GCAGGCGAATATTTCGAGATAACAAATTTTTTACAACTTGTGGCTACCTGGAGTCTGCTG
A_07_P003170	0.00022257	4.05775e-06	2.51928	up	baeS	sensor protein [b2078]	AGGTGTCAGTGACGATCAGCTACAAAAATTGTTTGAACGTTTTTATCGCACCGAAGGTTC
A_07_P009495	0.00101886	3.78434e-05	2.52011	up	bdm	orf, hypothetical protein [b1481]	CTGATAACGACATCCTCAGTGATATCTACCAGCAAACGATCAATTATGTGGTCAGTGGCC
A_07_P051786	0.0017701	8.14007e-05	2.52338	down	Z3508	orf, hypothetical protein [Z3508]	GCGAGTATTACTACTCTCCGGATTCACTCTCCAGCGGTATTAAAAGTTATGAGGAAGCGA
A_07_P056468	0.0215088	0.00388733	2.52539	down	ECs3869	hypothetical protein [ECs3869]	AAGTGATCCGCACAGAACGGGTAAAAAAAGCGTGTACAAAATGTGACTGCATCGTTGAAG
A_07_P057526	0.0486407	0.0130701	2.53399	up	ECs4582	type III secretion system EscS protein [ECs4582]	TGCCTTTTTTGCTAAAAATAATAGCAGTGTTTGCTACGCTTGCCCTGACTTATCACTGGA
A_07_P034612	0.0451232	0.0118114	2.53581	up		Putative aldolase [c_4284]	GAGGAAGATGTGTATAGCAAAATCCTGATGATGAATGAGGGGCATCGGTTGGGTAAGTAA
A_07_P009001	0.00506371	0.00042301	2.54112	up	nrfC	formate-dependent nitrite reductase; Fe-S centers [b4072]	GAATTTCCTGATGTGAAATATCGCTTCTTCCGTAAGTCTTGCCAGCACTGCGATCATGCG
A_07_P061244	0.0317349	0.00699031	2.54647	up	ECs4957	hypothetical protein [ECs4957]	TCTCCACGCCCGACATTAATACATATGATTCTGTCCAGCATGGAGGATAAAGCAAATGAA
A_07_P003636	0.000200398	3.57173e-06	2.55261	down	ytfK	orf, hypothetical protein [b4217]	CAAAAGTGAAGGATAAGCTGCATTTGTCAGTGATGTCCGAAGTTAACCGTCAGGTTATGC
A_07_P063569	0.00363881	0.000261401	2.58135	up	ECs4391	hypothetical protein [ECs4391]	TTATTGTTGGATTATTCAGCAACCGCAGTCATAATTTCTGGCCGGTATTATCCGGTTTCC
A_07_P051375	0.00229894	0.000129178	2.58825	down	Z1447	putative repressor protein CI of bacteriophage BP-933W [Z1447]	TACAAGCATTAACCAGGATCACAGGCCTATAACGTTGCCTTATCATCAAGTAGCAAAGGT
A_07_P035596	0.0001997	3.53211e-06	2.59749	down	ytfK	Hypothetical protein ytfK [c_5315]	CAAAAGTGAAGGATAAGCTGCATTTGTCAGTGATGTCCGAAGTTAACCGTCAGGTTATGC
A_07_P036480	0.0138741	0.00202354	2.59832	up		Unknown protein encoded by ISEc8 [c_3660]	TACTCCGGCTCAGTTATCCATGCTTCTTGAAGGTATCAACTGGAAGCACCCGAAACGAAC
A_07_P015616	0.00311295	0.000201601	2.59837	down	yeaI	orf, hypothetical protein [b1785]	GGAACGTATGCGTAAAAATGTCGAACTCCTGACCGGCTTTAGTAACAGATATGATGTTCC
A_07_P035567	0.000215901	3.8774e-06	2.60401	down	yjcB	Hypothetical protein yjcB [c_5050]	TCGGTGATGGTAGAAGAGATGAATCAGACACCGCCACAATGGCCAATGATTTTGACTTGA
A_07_P030630	0.0147462	0.00220491	2.60544	up		Hypothetical protein [c_3271]	AAAGCAGCCGGGGAAAAAATCACATCGAGTAAACAAATTGATCAACTCGACAGTTATCGG
A_07_P063086	0.00452888	0.000353068	2.60772	down	ECs1254	putative enzyme [ECs1254]	CACGCTGAAGAGCAATCTGCTGATTAATATCGGCTATGGCGATAGCAGCAAACTTTTTGC
A_07_P056961	0.0352516	0.00817539	2.60777	up	ulaA	putative transport protein [ECs0940]	ATTTGTGAAGTTCTGAAATTTATCGCTGCAACATTCCATCTTGGTCCTTACGCGGGTTAA
A_07_P017370	3.2122e-05	2.75332e-07	2.60877	down	ibpA	heat shock protein [b3687]	AGCTGAGAACATTCATGTTCGTGGTGCTAACCTGGTAAATGGTTTGCTGTATATCGATCT
A_07_P007468	0.0017913	8.43258e-05	2.61034	up	dctR	orf, hypothetical protein [b3507]	GATCCTCAATCTTAAGCGGATCAATGAGCTGGTACGCCATCAGCATATTGATTATCTGGT
A_07_P040540	0.0131425	0.00185426	2.61213	up		Hypothetical protein [c_1249]	ACAATAATGGCAGTAAGAAATATCTGGCAAGGATGTGAGCTTAACGATCAAACATTTTAA
A_07_P051513	0.000416547	9.97447e-06	2.62729	down	Z1485	unknown protein encoded by bacteriophage BP-933W [Z1485]	TTATTCAGCTGAATCTGGAAAAATTGAAAGGGGTACATGATGTCGCCTTGCCAGTGAAAT
A_07_P011431	1.92528e-05	1.44068e-07	2.63058	down	fxsA	orf, hypothetical protein [b4140]	TTAAAAGTGTTTCGCTGATCATTGCTGGTTTGCTGCTTTTATTACCGGGCTTTTTTACCG
A_07_P060699	0.000915682	3.20177e-05	2.63386	down	ECs1526	hypothetical protein [ECs1526]	CCCCTCCGCACAGGGGGATTCGCCATGCAGTAGTATTTTTAATAAACAGTAAACAAAAAA
A_07_P020563	8.38208e-05	9.12336e-07	2.63673	down	ynfD	orf, hypothetical protein [b1586]	TTATCAATAATGGCGTACCCGAAAGCAGCTTCACGTTAAGTATTGTACCCAATGACCAGG
A_07_P035329	0.000505928	1.33793e-05	2.65129	down		Hypothetical protein [c_2257]	CATAAAATGATCAATATCAATAGCCGCGCAGCTCAGGAAATAGATTTCCAGCGCCTCTTC
A_07_P062263	0.000186894	3.07676e-06	2.65491	down	ECs1230	hypothetical protein [ECs1230]	TTATTCAGCTGAATCTGGAAAAATTGAAAGGGGTACATGATGTCGCCTTGCCAGTGAAAT
A_07_P005292	0.000107504	1.30174e-06	2.65691	down	yccK	putative sulfite reductase [b0969]	GGCGAATAAATTTGGCGAAGAAAAAGGTAACAGCCGCTATTTATACCGACTGTTTCCGAA
A_07_P051352	6.05361e-05	6.25952e-07	2.66082	down	Z1443	unknown protein encoded by bacteriophage BP-933W [Z1443]	TGCAGCATTAGCGGTTCCCTACAAAAAAGATGAGTTCATAAGCCCTTCTGATGACAAAAA
A_07_P033100	0.0301525	0.00651047	2.66156	up		Unknown protein encoded by ISEc8 within prophage [c_3578]	ATCCCGTTACCTTCCGGGACCAAAATTTGGCTGGTTGCCGGTATCACCGATATGAGAAAT
A_07_P008994	0.00045089	1.14103e-05	2.68033	up	nrfA	periplasmic cytochrome c [b4070]	CAAACTCTACACCGACCATAAAATTGGTAATCCGTTTGATAACTTCGCCCAGACTTGTGC
A_07_P016673	0.00887885	0.00102077	2.68933	down	entD	enterochelin synthetase, component D [b0583]	TTTGCTGTGCACTGGCAGATAAAAGAAAAGATAGTCATAACGCTGTGCCAACACGATTAA
A_07_P034655	0.000577838	1.69814e-05	2.69283	up		Hypothetical protein [c_4305]	CCAGGAGTCGGTTATGTTTCTTATAATTACCAGGGATACGATGTTTTTCACCGCGATGAA
A_07_P009551	0.0115364	0.00153034	2.70051	up	gadB	glutamate decarboxylase isozyme [b1493]	TTTGCTTCAAACTGAAAGATGGTGAAGATCCGGGATACACCCTGTATGACCTCTCTGAAC
A_07_P037198	0.0421943	0.010695	2.70061	down	fimA	Type-1 fimbrial protein, A chain precursor [c_5393]	TTGCAAGTAAAGCTGCTGTTGCCTTCTTAGGTACAACAATTGACACGAATCATACCAACG
A_07_P007508	0.000662455	2.0099e-05	2.70081	up	gadW	putative ARAC-type regulatory protein [b3515]	TAAACACATTTCGACAATATTATGGTGTAACGCCACATCAGTTTGCGCAACATTCGCCAG
A_07_P051356	2.97262e-05	2.45318e-07	2.70128	down	Z1444	putative serine/threonine kinase encoded by bacteriophage BP-933W [Z1444]	TTTATACGATGATGGGCGGAAAAGGCGTGCTACGAACTTAACAATATCCTCAGGATGTAC
A_07_P019653	2.12321e-05	1.61769e-07	2.70467	down	yphH	putative NAGC-like transcriptional regulator [b2550]	TCAGATTTGGTTGTACGGTCGCAGTTGTGCCTTTGGTGAGAACTGGCTTAATACTATTAT
A_07_P034971	0.0118163	0.0015883	2.70828	up	gadB	Glutamate decarboxylase beta [c_1922]	TTTGCTTCAAACTGAAAGATGGTGAAGATCCGGGATACACCCTGTATGACCTCTCTGAAC
A_07_P019081	3.1515e-05	2.65841e-07	2.71067	down	dsbA	protein disulfide isomerase I, essential for cytochrome c synthesis and formate-dependent reduction [b3860]	CTTCTGATATCCGCGATGTATTTATCAACGCAGGTATTAAAGGTGAAGAGTACGACGCGG
A_07_P007490	0.00308289	0.000197976	2.7144	up	hdeD	orf, hypothetical protein [b3511]	GGCGATATTTTAAGCACAGTAGTGGGTGCATTATTAATCTGCTCGGGTATTGCGCTTATT
A_07_P004637	0.000225947	4.18078e-06	2.71618	down	yliI	putative dehydrogenase [b0837]	GTGGCAGCAAAAATTATTTATTGGCGCGCTGAAAGATAAAGATGTCATTGTGATGAGCGT
A_07_P020611	0.000948277	3.38371e-05	2.71671	up	ynfM	putative transport protein [b1596]	AGTGATGTTGTTTTCGACGGGGGTTATGCTGTTTGGTTTACTGATGACCTTATTCAGCTC
A_07_P044393	0.00235908	0.000135767	2.71894	down	Z2594	possible chaperone [Z2594]	AGCCTTAGGTGTGGCTTATGCGCTGTGGGAAGGTATCGGTATTTTATTTATTACCTTGTT
A_07_P001488	0.000149953	2.183e-06	2.73107	down	yceI	orf, hypothetical protein [b1056]	AGCTCAAGGACTTCAATATCAAGACAGATTTAGGTCCAGCTTCTCAGGAAGTGGATCTGA
A_07_P060638	0.0155754	0.00240867	2.73682	up	ECs1512	hypothetical protein [ECs1512]	AATTGCCGAAAAGTTTGGGATGAAGTTGGGCGCAGTGAATAACTACGTTTATTTCGACAG
A_07_P008942	0.000183657	2.96908e-06	2.73898	down	yjcB	orf, hypothetical protein [b4060]	ATCGAGTCGGTGATGATAGAAGAGATGAATCAGACACCGCCACAATGGCCAATGATTTTG
A_07_P002191	0.00010719	1.28337e-06	2.7478	down	ygbE	putative cytochrome oxidase subunit [b2749]	CTACAGTATTGTTTTCACCCTGGTGACAGTAGGCATTATGTTTGGCGCACTGTTTATGTG
A_07_P054299	0.0204625	0.00365542	2.75181	up	ECs2098	glutamate decarboxylase isozyme [ECs2098]	ATATCTCAGTGATCACCCGAAACTGCAGGGTATTGCCCAACAGAACAGCTTTAAACATAC
A_07_P001495	0.000169372	2.5809e-06	2.75906	down	yceJ	putative cytochrome [b1057]	TTACGATGGCTGGTATCACAAAGCACCCGAACTGCATAAAAGCATCGGTATTTTGTTAAT
A_07_P048059	0.0241767	0.0045981	2.761	up	gadB	glutamate decarboxylase isozyme [Z2215]	ATATCTCAGTGATCACCCGAAACTGCAGGGTATTGCCCAACAGAACAGCTTTAAACATAC
A_07_P054262	0.0197651	0.00348557	2.76434	up	ECs2060	VgrE protein [ECs2060]	GGACAAATTTTTCTCAACGGCACAAAAATTCATTTGCAGGGTAAGGAGCAGGTTAATGGT
A_07_P058224	0.0383213	0.00936395	2.76739	up	ECs1769	putative phage replication protein [ECs1769]	GAATTAAAACGGCTTGCAGAACGGCAACTGACGAAATGGGCAAAGCATGTTAGTAACGGC
A_07_P054868	0.00212095	0.000110232	2.76997	down	ECs2306	possible chaperone [ECs2306]	AGCCTTAGGTGTGGCTTATGCGCTGTGGGAAGGTATCGGTATTTTATTTATTACCTTGTT
A_07_P040439	0.0139722	0.00205529	2.78396	up	mchC	MchC protein [c_1229]	CATCAAGAATGATGTTTATTTCACCGTTGCACAACAGTGTTTTTCCCAGGCCATCCACTG
A_07_P016020	0.00102341	3.81515e-05	2.78975	down	yecE	orf, hypothetical protein [b1868]	ATTATTTCAGGTCTGGTTACAAAAATTAGCGCAGTGGCATCAGACCACTACGCCTTATCT
A_07_P020634	0.00155638	6.96664e-05	2.79481	down	mdtJ	possible chaperone [b1600]	AGGCGTAGCTTATGCGCTGTGGGAAGGTATCGGTATTTTATTTATTACCTTGTTTAGCGT
A_07_P030524	0.00331485	0.000220735	2.79509	down		Hypothetical protein [c_3214]	GGGATATACCCAAGCAGTGTCAGCAGAATATTAATAATGAACGCCCAACCGAACCCTTTA
A_07_P039549	0.00060548	1.80408e-05	2.79574	up	yhiW	Hypothetical transcriptional regulator yhiW [c_4326]	TAGACAATATTATGGTGTAACGCCACATCAGTTTTCGCAACATTCGCCGGGTACCTTTTC
A_07_P034721	0.0242416	0.00461415	2.80095	up		Acriflavine resistance protein B [c_1764]	GACCGCTACATTACTGGCCATTTTCTTCGTTCCTCTGTTTTTTGTACTGGTGAAACGTTT
A_07_P019956	9.96948e-06	5.96812e-08	2.80249	up	recN	protein used in recombination and DNA repair [b2616]	TCAACACTATTTTGTCAGCAAAGAAACCGATGGTGCGATGACAGAAACGCATATGCAATC
A_07_P054406	0.0369675	0.00885207	2.81126	up	ECs2160	putative outer host membrane protein precursor [ECs2160]	ATAATCTTAACGGGATTAACGTGAAATACCGTTATGAATTTACGGACACGCTGGGGCTGG
A_07_P031476	0.0367451	0.00872038	2.82524	down		Hypothetical protein [c_2406]	GAGCTGCCCATACGTATTGGTGGTATTAAAATGGCTGAGCCACCAGAGTTTCATTTTTAG
A_07_P008816	0.00224017	0.000123394	2.8476	up	malK	ATP-binding component of transport system for maltose [b4035]	GAAAGATATCAATCTCGATATCCATGAAGGTGAATTCGTGGTGTTTGTCGGACCGTCTGG
A_07_P046123	0.0359216	0.00841102	2.85196	up	Z4833	orf hypothetical protein [Z4833]	AAGTATGATTGAGGAAGCGGCAGCGATATCTAATCAGTCCGTCAGCCAATTTATGTTGAA
A_07_P040093	0.0194933	0.00338414	2.86202	up		Putative maturase-related protein [c_4540]	GATATGGATCTGGAGAAGTTCTTCGACCGGGTGGATCACAGACTCCTGATGACGCGTCTG
A_07_P045078	0.00211074	0.00010884	2.87347	up	wcaF	putative transferase [Z3218]	CAAAAAAGTTATTTATGCACCGGGAGCCACGACCATGCAAGTCAACATTTCACCATTAAC
A_07_P053690	0.00812265	0.000878573	2.87521	down	ECs0298	putative head size determination protein [ECs0298]	AGTAATAAACTCTCTCCAGCAGCTATGCATAAAATGAAGGTTCGTCAGGAACGTGCTGAG
A_07_P060314	0.0280286	0.00575444	2.87598	down	ECs1353	putative tellurium resistance protein TerB [ECs1353]	GTTTCAAGCTTCGATTTCGATGTTGAAATTGGCAAGGGCGAAACCATGAAATACATCCTG
A_07_P050332	0.0030551	0.000194832	2.8876	up	Z1819	putative tail component K homolog encoded by [Z1819]	GAAAGATATTTTCCCTGCGTGAATATCTCCGGTGAGCCGGAAGATTATTTCCGGATGTCG
A_07_P054329	0.00340447	0.000233449	2.89963	up	ECs2119	putative SORC-type transcriptional regulator [ECs2119]	TGATGCAAAAGGTGACGTTGTCACGGACATTAAAATACATAACGAGCTGATTGGCTTACC
A_07_P035228	0.0489642	0.0132098	2.90127	up		Hypothetical protein [c_2163]	CAGGATATTCAGGATGCAGAACAAACGGCTGCAAATTGCAAACGTCTGCTAAGGATTTAA
A_07_P061252	0.0223155	0.00408358	2.90367	up	ECs4959	hypothetical protein [ECs4959]	TATATAGCGGTGAGTTTTTCTGCCGGATAACAACCAGAGATGGCTGGCACATAATGATTA
A_07_P015892	4.51986e-05	4.36612e-07	2.90762	down	yobB	orf, hypothetical protein [b1843]	AACAATGTCAGCTGTTAGTTTTTCCATCGCTTTCTTTACTGGGGTGTGATTATTCGCGAC
A_07_P020182	1.40016e-05	9.90588e-08	2.91468	down	yqaE	orf, hypothetical protein [b2666]	GCGTTCATTATTAATATTCTGTTGACACTGCTTGGGTATATCCCCGGTTTGATTCACGCG
A_07_P050037	0.0413402	0.0103973	2.91691	down	Z1551	orf Unknown function [Z1551]	GGTGGAAAAATGCGTACGGTCATTGCCGATAAACAGTTTGGTTATCACTACTTTGACCTT
A_07_P011443	0.00010719	1.27868e-06	2.91909	down	groS	GroES, 10 Kd chaperone binds to Hsp60 in pres. Mg-ATP, suppressing its ATPase activity [b4142]	AGATCGACAATGAAGAAGTGTTGATCATGTCCGAAAGCGACATTCTGGCAATTGTTGAAG
A_07_P021471	1.40016e-05	9.76172e-08	2.92112	down	htpG	chaperone Hsp90, heat shock protein C 62.5 [b0473]	GATGATGAACTATCTGACTGAGTTCGACGGTAAACCGTTCCAGTCGGTGTCTAAAGTTGA
A_07_P000645	0.0109242	0.00140044	2.93068	up	fruB	PTS system, fructose-specific IIA/fpr component [b2169]	AAACAATTTAACAGTGATATTACCGTGACAAACCTTGATGGTACCGGCAAACCGGCAAAC
A_07_P044555	0.0139614	0.00204697	2.94241	up	Z2972	unknown protein encoded by prophage CP-933T [Z2972]	GTTTTATTGATTTTCGCGGTGAACTGTTATTACGCGCATCAGCCATTGACGGAATTGTTC
A_07_P020398	0.0489642	0.0131998	2.97244	down	ynfN	orf, hypothetical protein [b1551]	TCTGACCGGAGATCATAAAGTCATTTATGTAGCCGCGGATCGACATGTTACTTCAGAAGA
A_07_P019291	0.00584655	0.000531764	2.97889	up	rhaA	L-rhamnose isomerase [b3903]	CATCGGTGATGAACATCTGGATCCCGGATGGTATGAAAGATATCACCGTTGACCGTCTCG
A_07_P034675	0.00941334	0.00111417	2.98123	up		Hypothetical protein [c_4310]	TACTACTTTGCCTGACAAAGAGGGCGTGCTTTTGCTGAATTATCAGAAATATTCGGCAAT
A_07_P020616	0.00011664	1.52067e-06	2.98307	up	asr	acid shock protein [b1597]	TAAAAAGCATCATAAAAATACGAAAGCTGAACAGAAAGCCCCTGAACAAAAAGCGCAGGC
A_07_P050397	0.00183926	8.83346e-05	2.99052	up	Z1841	unknown protein encoded by prophage CP-933C [Z1841]	AATGAATATGTGGCTTCAGTCGCTGGTGAATAATGAACGCGATGAATCAACTGCAAGATT
A_07_P009724	4.28087e-05	4.0614e-07	2.99893	down	ybeD	orf, hypothetical protein [b0631]	CAGGTTGAAACACTGTATGAAGAACTGGGCAAAATCGATATTGTCCGCATGGTTCTGTAA
A_07_P045154	0.0286912	0.0059877	2.99921	up	Z3272	orf Unknown function [Z3272]	ACGGTAGAAATCCAGAGCGTAGATGACAAAGGTTTTGTTTCATTCATAACTCCAGGTGGT
A_07_P013734	0.000122765	1.65357e-06	3.00377	down	lrhA	NADH dehydrogenase transcriptional regulator, LysR family [b2289]	GAATATTTGCTGTGCTATGATCCGTCCAGTAATAATGAGCTGGCCCAGGTGATCTATCAG
A_07_P020626	0.0017913	8.45689e-05	3.02278	down	mdtI	possible chaperone [b1599]	CTAACGTCTTTTTGAAATTTTCTGACGGCTTTCGTCGCAAAATATTTGGCTTGCTCTCCC
A_07_P039606	4.28087e-05	4.07702e-07	3.02829	down		Hypothetical protein [c_4363]	TTTATATTTGCTTAAATCTTTTTGTGCGATACTTATGGCTGGCGCTGGCATTTTCCGCTG
A_07_P007513	0.00054294	1.47739e-05	3.03836	up	gadX	putative ARAC-type regulatory protein [b3516]	TAAGCGAGTTGCAGTATCCTGTGGATATCACAGCGTGTCGTATTTCATTTACGTCTTTCG
A_07_P034984	0.023515	0.00440866	3.04629	down	ydeO	Hypothetical transcriptional regulator ydeO [c_1928]	ACGCGTAGAAGGTTCAGTCAATAAAATTGCCGAACAATGTGGTTATGCGAGTACATCTTA
A_07_P007516	0.0062566	0.000588406	3.09295	up	gadA	glutamate decarboxylase isozyme [b3517]	TTTGTCGATCAATAAAAACTGGATCGACAAAGAAGAATATCCGCAATCCGCAGCCATCGA
A_07_P030416	0.0121019	0.00163335	3.12598	down	cspI	Cold shock-like protein cspI [c_3177]	GTTTCATCACGCCGAAAGATGGTAGCAAAGATGTGTTTGTGCATTTCTCAGCTATTCAGA
A_07_P035078	4.01349e-05	3.63971e-07	3.18806	up		Putative acid shock protein [c_1989]	TAAAAAGCATCATAAAAATGCCAAAGCTGAACAGAAAGCTCCTGAACAAAAAGCGCAGGC
A_07_P058830	0.0168932	0.00272192	3.22002	down	ECs2005	hypothetical protein [ECs2005]	ACTGGCAAAGCAAAATAATGTATCCACTAAAGAGATAGCCAAACTGGCTGGACAAAAGCT
A_07_P046645	0.0265239	0.00531922	3.23488	up	Z1096	orf Unknown function [Z1096]	GTCGCCAGCAATGGACTCAAACCCAATCAGGTGTTCAGATTGTTTCAGAATTGTATTAAA
A_07_P062706	0.0202649	0.00360908	3.30444	down	ECs1343	TerW protein [ECs1343]	TAGAGAAGCTGGCTCTGCACTCCGTTGATGAACTGATAAAAGAATACAGCGCTAAAAAGT
A_07_P019079	1.92528e-05	1.43521e-07	3.30617	down	rdoA	orf, hypothetical protein [b3859]	AGACGGCGACTTTTATAGAACAGGCAAAAGTTCTACAAGAACCCCCTTTGCAATTAACAC
A_07_P054984	8.48994e-06	4.8514e-08	3.31887	down	ECs2526	hypothetical protein [ECs2526]	TTTGCATTTTGTCGTTACGCCTGCATTATTTCTGGCGTCGAATAGCTATTCCTTAAGCAG
A_07_P020403	0.00735801	0.000755823	3.33323	down	cspI	cold shock-like protein [b1552]	TGGCAGCAAAGATGTGTTTGTCCATTTCTCAGCAATTCAGAGCAACGATTTCAAAACATT
A_07_P053777	0.00698488	0.000703333	3.33763	up	ECs0328	hypothetical protein [ECs0328]	TCCATCTCAAAACTTGCTCTTGAAAATGGCATTAACGCAAATCTGTTGTTCAAATGGCGA
A_07_P056628	0.0338246	0.00768992	3.35659	up	ECs0760	hypothetical protein [ECs0760]	ATATATCACCTGATTGAAGCCAACGACGCTCTGCGTTTTGATTTCCATATTGAACAGGTG
A_07_P040413	0.00328358	0.000217119	3.43996	up		Phospho-2-dehydro-3-deoxyheptonate aldolase, Trp-sensitive [c_1220]	AAGTCATTGATAATCGGAAAAAGATGCCGGGATATGTAGCTGGAATTATGCTGGAAAGCT
A_07_P031268	0.0101425	0.00125022	3.45771	up		Hypothetical protein [c_0646]	AAGTAAAACCTTCTGTACCTGGCTGATTCACACCTATCATGATAACCGTCGTTGGTTTGC
A_07_P055902	0.0197651	0.0034878	3.48484	up	ECs3501	putative antitermination protein [ECs3501]	AACAAAAGGCTATCAACTATCTGATGCAATTTGCACACAAGGTATCGGGGAAATACCGTG
A_07_P062267	2.97262e-05	2.46707e-07	3.49047	down	ECs1231	putative outer membrane protein [ECs1231]	TTCACTGGCAAGGCGACATCATGTACCCCTTTCAATTTTTCCAGATTCAGCTGAATAAAA
A_07_P047400	1.33709e-05	9.09585e-08	3.49372	down	Z5868	orf Unknown function [Z5868]	ATTGGTTTGTATGAACATTTAGGTTTTCAACATATCGACTATGCACTTGGCTGCACGGGC
A_07_P062318	0.00197856	9.61017e-05	3.50702	down	ECs1241	hypothetical protein [ECs1241]	GGCCAGAGATGAAAGTGCTTCATCTGCATCTCAGTTTATCCGTGGACTGAAACAGAATTA
A_07_P061996	2.12624e-05	1.64892e-07	3.53577	up	ECs1174	exonuclease [ECs1174]	GATGAAAAGTACATGGCGAGTTTTGACGAGATGGTGCCGGAGTTCATCGAAAAAATGGAC
A_07_P040121	0.00170031	7.75918e-05	3.53829	up		S-adenosylmethionine synthetase [c_4547]	GATGGCAATACCTGCTGTGTATTAAATATCCTTGGCAAACAGTCCGCCAATATTGCTGAC
A_07_P016473	2.33242e-05	1.84055e-07	3.54377	up	exoD	putative exonuclease [b0539]	GTTCATCGAAAAAATGGACGAGGCACTGGCTGAAATTGGTTTTGTATTTGGGGAGCAATG
A_07_P038431	0.00560983	0.000489238	3.60283	up		Lambda ant-restriction protein [c_1542]	AATATGTCGATAAATGGGCAATACGAACGACGGCAATGATTGCCAGAGAACTTGGTAAAC
A_07_P015774	9.28099e-05	1.04806e-06	3.65725	down	yoaE	putative transport protein [b1816]	CCACTGCATATCACCATCATTGAAGCCAATGATTATCGTGTTGATCTGGTTCGCATTGTT
A_07_P007664	0.000255506	4.9363e-06	3.68479	up	yhjX	putative resistance protein [b3547]	CAATAACCTGGCGAAAAACTACGGTGTGATTTATCTCGGTTTCGGTATCGGTAGCATTTG
A_07_P039615	0.000172508	2.68496e-06	3.68812	up	yhjX	Hypothetical protein yhjX [c_4365]	GTGGTTCGATTATCGCTTCACTGTTTGGCGGATTCTATGTGACTTTCTACGTGATTTTCG
A_07_P033895	1.29723e-05	8.11872e-08	3.69585	down		Hypothetical protein [c_1108]	ACTGGCTGCTTTCTTTGAGATAGCCTTCGGTATCCGTTTCTATCTCTTTACCTTCGAAGA
A_07_P046396	1.33709e-05	9.08746e-08	3.71565	up	Z0951	putative exonuclease encoded by prophage CP-933K [Z0951]	GTTCATCGAAAAAATGGACGAGGCACTGGCTGAAATTGGTTTTGTATTTGGGGAGCAATG
A_07_P016584	0.00089768	3.10219e-05	3.72971	up	appY	regulatory protein affecting appA and other genes [b0564]	GCTGCCTGGCAAATTTACTCTTGATAAGAATGGCTATATTGCTGAAGAGGAACCTCCATT
A_07_P001260	0.000291663	5.75389e-06	3.73639	down		orf, hypothetical protein [b1005]	AATTCTATGCAATATGATGTCTATACCCAGACGGAGGTCAGTAATGGCAAACCATCGAGG
A_07_P051527	0.000126351	1.74291e-06	3.73949	down	Z1488	unknown protein encoded by bacteriophage BP-933W [Z1488]	TGTGAGCATTATTCCGGTGGTGCAACATGGGATATTCGAAAGCCGTATATAGATAAGGTC
A_07_P062287	0.00011664	1.47925e-06	3.7589	down	ECs1235	hypothetical protein [ECs1235]	TGTGAGCATTATTCCGGTGGTGCAACATGGGATATTCGAAAGCCGTATATAGATAAGGTC
A_07_P007032	1.09253e-05	6.68896e-08	3.76082	down	chaA	sodium-calcium/proton antiporter [b1216]	CAGACCAAAACGCATCAAAGTTTGTTTGTCTACGAGCACGAAGATGACAGTGATGATGAC
A_07_P010350	0.000161138	2.43352e-06	3.78679	down	ymdF	conserved protein [b4518]	AGAGCATCAGAAGCAGGTAAAAAAGGTGGACAGCACAGCGGGGGTAATTTCAAGAATGAC
A_07_P005300	1.68875e-05	1.21774e-07	3.82112	down	yccA	putative carrier/transport protein [b0970]	TATGTATGGTTTGATGTTCCTGACCTATAAAACGGCGAATAAGCCGACCGGGATTATCTC
A_07_P038836	0.0217083	0.00393611	3.83338	up		Hypothetical protein [c_1692]	CAAAGCGTGAATAATCGCTGGTTAAGTCTCGATTTTTACGATCTGCTAGCGCCATTTCAG
A_07_P053000	1.33709e-05	8.79458e-08	3.94037	up	ECs3002	exonuclease [ECs3002]	AATTCACAACGTAATAGCAAAACCCCGATCAGGAAAGAAGTGGCCTGACATGAAAATGTC
A_07_P050031	0.00551646	0.000475842	3.95379	down	Z1550	orf Unknown function [Z1550]	GATTGTGCTGAACTGTTCGAAAATTAAAACCCAGGACATCTGGTTCCTGGAAACGCAATC
A_07_P005092	0.000359384	7.97001e-06	4.04164	up	ompF	outer membrane protein 1a [b0929]	CCTATGTTGACTACATCATCAACCAGATCGATTCTGACAACAAACTGGGCGTAGGTTCAG
A_07_P058144	0.000330967	7.06242e-06	4.06429	down	ECs1721	sodium-calcium/proton antiporter [ECs1721]	GATGAATCTGTTCTTTGGTTCAGTGTTAGCAACAATTTCGCTTACCGTACCTGTCGTCAC
A_07_P056720	5.89934e-06	3.21052e-08	4.13166	up	ECs0809	exonuclease [ECs0809]	TGAATTCACTTCCGGCGTGAATGTTACTGAATCCCCGATCATCTATCGCGACGAAAGTAT
A_07_P045415	4.301e-06	2.16513e-08	4.17487	up	Z3367	putative exonuclease of prophage CP-933V [Z3367]	AATTCACAACGTAATAGCAAAACCCCGATCAGGAAAGAAGTGGCCTGACATGAAAATGTC
A_07_P053574	0.0152643	0.00233845	4.18996	up	ECs0275	Cro repressor [ECs0275]	ATTTTTTTAACTATAAACGCTGATGGAAGCGTTTATGCGGAAGAGGTAAAGCCCTTCCCG
A_07_P017361	0.000198461	3.4724e-06	4.242	down	ibpB	heat shock protein [b3686]	TTCGTAAACGGTTTACTGCATATTGATTTAATTCGTAATGAGCCTGAACCCATCGCAGCG
A_07_P050784	0.000182832	2.91038e-06	4.30799	down	chaA	sodium-calcium/proton antiporter [Z1991]	GATGAATCTGTTCTTTGGTTCAGTGTTAGCAACAATTTCGCTTACCGTACCTGTCGTCAC
A_07_P032198	0.0236554	0.00444786	4.33694	up	yehZ	Hypothetical protein yehZ precursor [c_2661]	AAGGCTATGAGAAAGTCAAAAAACTCGATGCAGAGCAAAACAAGTTAATCTGGCTGACGC
A_07_P061625	0.000868478	2.97764e-05	4.42785	down	ECs5233	hypothetical protein [ECs5233]	ATTGGTTTGTATGAACATTTAGGTTTTCAACATATCGACTATGCACTTGGCTGCACGGGC
A_07_P033900	3.57807e-05	3.16428e-07	4.55314	down		Hypothetical protein [c_1109]	CCATGAATGATGTTGCTGGTTTCAAACAAAATAGCGCCAGAGGAGATCAGAATGAAGACC
A_07_P056440	0.0017913	8.43407e-05	4.63548	up	ECs3859	hypothetical protein [ECs3859]	TAAACCTATCACGCTCATAGTGGACAACTACATCATCCATAAAAGTCGGGAAACACAGCG
A_07_P059166	0.0121627	0.00165124	4.80298	up		predicted protein []	CGCGGAATATGTGAACAACGGAGGAAAACATCATGCAATATGCGAAACCTGTCACTCTGA
A_07_P012805	1.3394e-06	5.83139e-09	4.91187	down	yhdV	orf, hypothetical protein [b3267]	GATCAGGGTCGTCTGGTTCACACCAATACCTGTATGAAAGGCACGACTCAGGATAACTGG
A_07_P033627	0.000543724	1.54701e-05	4.94293	up		Terminase, endonuclease subunit [c_0953]	TTAATCATCTCAACCATGCGTTACAGCTCGATCCCCGCTGTGGCGTGAAAAAAGACAAAC
A_07_P031861	0.0303842	0.00659358	5.16563	down		Transposase [c_2503]	CTAATATCTGACCTGAAACAACATGGTCAGATACTGCTGGTTGTTGATCAGCCAGCTACC
A_07_P015826	4.69564e-06	2.42768e-08	5.43554	down	htpX	heat shock protein, integral membrane protein [b1829]	TGATATGGTCACCATGACGCTGATTCAGGGCGTGGTGAACACCTTCGTTATCTTTATTTC
A_07_P020322	2.55721e-06	1.18293e-08	5.59195	down	ydeH	orf, hypothetical protein [b1535]	AGCAAACCGGAAGAAATCGCTGCATGTTTATTGACGAACAAAATGTGATTAACCGAGTTT
A_07_P045369	0.00729259	0.000743464	5.61613	up	Z3356	putative DNA replication protein O of prophage [Z3356]	ATCCCCTAAAACGAGGGATAAAACATCCCTCAAATTAGGGGATTGCTATCCCTCAAAACA
A_07_P008940	6.07093e-07	2.39533e-09	5.86296	down	ssb	ssDNA-binding protein [b4059]	TAAAGGTTCTCAGGTTTATATCGAAGGTCAGCTGCGTACCCGTAAATGGACCGATCAATC
A_07_P009272	3.77619e-06	1.84956e-08	6.6998	down	yncJ	orf, hypothetical protein [b1436]	TTACGAAGGCGTTATCGGTTGTCTTATTAACGTGTGCTCTGTTTTCAGGACAACTCATGG
A_07_P052921	1.33709e-05	8.76882e-08	7.00076	up	ECs2987	phage replication protein O [ECs2987]	ATCCCCTAAAACGAGGGATAAAACATCCCTCAAATTAGGGGATTGCTATCCCTCAAAACA
A_07_P002766	4.08517e-07	1.38951e-09	8.07025	down	degP	periplasmic serine protease Do; heat shock protein HtrA [b0161]	TATCGGTTTTGCTATCCCGAGTAACATGGTGAAAAACCTGACCTCGCAGATGGTGGAATA
A_07_P001770	3.53756e-07	1.05886e-09	8.91878	down	ycfS	orf, hypothetical protein [b1113]	CAATCATTTAAAGATGCAGCACAAACTGACGCTGAAGTGATGCAACATGTGATGGATGTC
A_07_P034837	2.47952e-05	1.99037e-07	9.16399	down	yncJ	Hypothetical protein yncJ precursor [c_1860]	AAAGGACATGAATTTATGTGGGTAAAGAATGTGGATCATCAGTTGCGTCATGAAGCGGAC
A_07_P048139	6.76236e-08	1.65609e-10	9.44053	down	Z2283	orf, hypothetical protein [Z2283]	CACAAAGGACATGAATTTGTGTGGGTAAAGAATGTGGATCATCAGCTGCGTCATGAAGCG
A_07_P019342	3.62656e-07	1.1416e-09	10.01	down		orf, hypothetical protein [b3913]	ATTAAGCCACGCTGCTGAAGTCGGTTCAGGCGATAACTGGCATCCGGGTGAAGAACTTAC
A_07_P017467	6.28637e-06	3.50668e-08	10.0937	up	yjiY	putative carbon starvation protein [b4354]	AGTATTCTGTTCCTGATTGTGGTGTACAGCATCATCTTCTACGGTTTCAAAACCTGGCTT
A_07_P037271	8.76073e-06	5.12533e-08	10.3422	up	yjiY	Hypothetical protein yjiY [c_5429]	ATTCTGTTCCTGATTGTGGTGTACAGCATCATCTTCTACGGTTTCAAAACCTGGCTGAAG
A_07_P008129	2.07877e-07	5.65652e-10	10.9042	up	yagU	orf, hypothetical protein [b0287]	GACGCCACCTCTGTTTGATCTCCCGTGGTATGAGAATGTTTCTGAAATTTTTGGACATTT
A_07_P053753	4.8589e-07	1.77148e-09	11.2493	up	ECs0317	hypothetical protein [ECs0317]	CAGGTGCTTTAGCCCAACTTTTTGTTCATATGATTTCATTCCCTCTCATGGGACTGACAC
A_07_P043568	4.8589e-07	1.7849e-09	11.5958	up	yagU	orf, hypothetical protein [Z0353]	CAGGTGCTTTAGCCCAACTTTTTGTTCATATGATTTCATTCCCTCTCATGGGACTGACAC
A_07_P030901	3.62656e-07	1.18418e-09	12.2824	up	yagU	Hypothetical protein yagU [c_0399]	TCATATGATTTCATTCCCTCTCATGGGACTTACACCACCTCTCTTTGATCTTCCGTGGTA
A_07_P019349	6.76236e-08	1.62348e-10	12.788	down		orf, hypothetical protein [b3914]	GCAATGGCAAAAAAGTTCATCGTTGAAGCTATTGAGTAGTAGCAACTCACGTTCCCAGTA
A_07_P015906	1.00244e-06	4.0916e-09	14.6168	down	yebE	orf, hypothetical protein [b1846]	ATTTCCTGAGTTGCGCGGCTATTGATATTGACCATTTTATGGAACGCAGTTACCTGAATG
A_07_P051325	0.000310243	6.37369e-06	16	down	Z1433	unknown protein encoded by bacteriophage BP-933W [Z1433]	TGAAATCAAAAAAGCCAGACAGCAGTTTCCGGATAAAAACGTCGATGACATTTGCCGTAG
A_07_P032716	2.4241e-07	6.92599e-10	16	down		Hypothetical protein [c_3396]	CTCTTCAACCTTTGATATTCAGGGAAAAAAGGCTGCACTGCTGAATGATACCGTCACTTG
A_07_P043398	1.3394e-06	5.83121e-09	16	up	Z0310	putative cII antiterminator protein for prophage CP-933H [Z0310]	CTTAACAAAATCGCAATGCTTGGAACTGAGAAGACAGCGGAAGCTGTGGGAGTTGATAAG
A_07_P046386	1.95618e-08	3.72605e-11	16	down	Z0949	unknown protein encoded by prophage CP-933K [Z0949]	AATTCTGAAATCAAAAAAGCCAGACAGCCGTTTCCGGATAAAAACGTCGATGACATTTGC
A_07_P056701	2.89913e-08	5.9166e-11	16	down	ECs0806	hypothetical protein [ECs0806]	AATTCTGAAATCAAAAAAGCCAGACAGCCGTTTCCGGATAAAAACGTCGATGACATTTGC
A_07_P051326	1.65181e-09	1.12368e-12	16	down	Z1434	unknown protein encoded by bacteriophage BP-933W [Z1434]	AACAGACGAAGAATTTCATACGTTAGCCACATCCCTTTCACAAAAGCTGGAAATGATGGC
A_07_P056712	3.74843e-08	8.15984e-11	16	down	ECs0808	hypothetical protein [ECs0808]	GCTGAGGAGATAAATAATAAACGGGAGGCGATATGCACAAAGCATCTCCTGTTGAGTTAA
A_07_P054780	1.84677e-09	1.9946e-12	16	down	ECs2272	hypothetical protein [ECs2272]	GAAACGTCAACCAACTATCCGGTAACTCTGGATGATTGGATAAGCTGTAGTGAGCGAATG
A_07_P061980	2.50431e-09	3.06651e-12	16	down	ECs1170	C4-type zinc finger protein [ECs1170]	CTCATTGATTCAGCATCAGAAATTGAAGAATTACAGCGCAACACAGCAATAAAAATGCGC
A_07_P010006	0.000147191	2.10274e-06	16	down	kdpA	ATPase of high-affinity potassium transport system, A chain [b0698]	GAATATCTGGGTAAAAAAATCGACGTACGCGAGATGAAACTGACTGCACTGGCAATTCTG
A_07_P053018	1.77004e-07	4.57562e-10	16	down	ECs3006	putative C4-type zinc finger protein [ECs3006]	CAATACAGCAATAAAAATGCGTCGCCTGAACTACCAGACTGTATCCGCAACTCATTGTTG
A_07_P051576	8.24449e-10	4.4868e-13	16	down	Z1501	unknown protein encoded by bacteriophage BP-933W [Z1501]	TACAAGTTGCCACACACGCAGTTTGAACAGATTGCTAACCTCTACGAAATGCAATTTGAT
A_07_P053006	8.53053e-09	1.16062e-11	16	down	ECs3004	hypothetical protein [ECs3004]	AACAGACGAAGAATTTCATACGTTAGCCACATCCCTTTCACAAAAGCTGGAAATGATGGC
A_07_P056700	1.70769e-08	2.78807e-11	16	down	ECs0805	hypothetical C4-type zinc finger protein TraR-family [ECs0805]	ACTTGTGCAAGTTGCCAGGAGGATCTGGAACTTATCAGTAAACAGAGAGGTTCGAAGTGA
A_07_P038402	5.27546e-07	2.0097e-09	16	down		Hypothetical protein [c_1533]	GGCTGAGAAGATAAATAATAAACGGGAGGCGGTATGCACAAAGCATCTCCTGTTGAGTTA
[truncated: 11 more rows]
