# Supplementary material for: Complex effects of the exo-xis region of the Shiga toxin-converting bacteriophage Φ24B genome on the phage development and the Escherichia coli host physiology
Source: J Appl Genet. 2023 Nov 16;65(1):191–211. doi: 10.1007/s13353-023-00799-z (PMC10789677; doi:10.1007/s13353-023-00799-z)
Supplement: Supplementary file 2 — (XLSX 476 kb) [file 13353_2023_799_MOESM2_ESM.xlsx]

## Sheet: Table S2_Raw Data
Ref. Spot	NF_1116_Ref	MW	2 Mutant (mutant phage Φ24BΔexo-xis) (2133 matches)	2 Mutant (mutant phage Φ24BΔexo-xis) (2133 matches)	2 Mutant (mutant phage Φ24BΔexo-xis) (2133 matches)	2 Mutant (mutant phage Φ24BΔexo-xis) LF1066#04 (2133 matches)	2 Mutant (mutant phage Φ24BΔexo-xis) LF1066#04 (2133 matches)	2 Mutant (mutant phage Φ24BΔexo-xis) LF1068#02 (2133 matches)	2 Mutant (mutant phage Φ24BΔexo-xiss) LF1068#02 (2133 matches)	1 WT (wildtype phage Φ24B) (2133 matches)	1 WT (wildtype phage Φ24B) LF1068#01 (2133 matches)	1 WT (wildtype phage Φ24B) LF1068#01 (2133 matches)	1 WT (wildtype phage Φ24B) LF1066#02 (2133 matches)	1 WT (wildtype phage Φ24B) LF1066#02 (2133 matches)
	pI		Spot %	Difference	T-test (p)	Spot %	Difference	Spot %	Difference	Spot %	Spot %	Difference	Spot %	Difference
1	6.52632	213403	0.00315799	1.27968	0.685364	0.00380512	1.54191	0.00251086	1.01745	0.00246779	0.00114527	-2.15477	0.00379031	1.53591
2	6.57116	209445	0.000966899	1.18537	0.792231	0.00131385	1.61072	0.000619946	-1.31575	0.000815692	0.000450981	-1.8087	0.0011804	1.44712
3	6.32552	207466	0.00459164	1.32445	0.766895	0.00740681	2.13647	0.00177648	-1.95153	0.00346684	0.00171071	-2.02655	0.00522297	1.50655
4	6.05453	206806	0.000766563	-1.35615	0.596359	0.000515076	-2.0183	0.00101805	-1.02115	0.00103958	0.000681485	-1.52546	0.00139767	1.34446
5	6.07987	206806	0.000255946	-2.53422	0.154871	0.000185363	-3.4992	0.000326529	-1.98642	0.000648623	0.000487802	-1.32969	0.000809445	1.24794
6	6.53412	203508	0.145583	1.05854	0.674111	0.130193	-1.05637	0.160974	1.17045	0.137532	0.143525	1.04357	0.131539	-1.04556
7	6.05453	200869	0.00162269	-1.89643	0.20944	0.00084864	-3.62618	0.00239674	-1.28396	0.00307732	0.00288847	-1.06538	0.00326617	1.06137
8	6.07792	200869	0.000483084	-2.93169	0.161954	0.000364581	-3.8846	0.000601586	-2.3542	0.00141625	0.00100333	-1.41155	0.00182917	1.29156
9	6.33136	199550	0.00863371	1.13619	0.86423	0.0130054	1.7115	0.00426202	-1.78292	0.00759884	0.00453259	-1.67649	0.0106651	1.40352
10	5.67125	194493	0.000853422	1.07062	0.903043	0.000445273	-1.7902	0.00126157	1.58265	0.000797126	0.000777233	-1.02559	0.000817019	1.02496
11	6.05063	192953	0.00042531	-1.03045	0.96256	0.000261141	-1.67825	0.000589479	1.34505	0.000438259	0.000257219	-1.70384	0.000619299	1.41309
12	6.08182	192953	0.00022862	-1.76131	0.0109629	0.000217828	-1.84857	0.000239413	-1.68191	0.00040267	0.000417542	1.03693	0.000387799	-1.03835
13	6.04283	188335	0.000643708	-1.34699	0.538123	0.00091923	1.06016	0.000368186	-2.35498	0.00086707	0.000740282	-1.17127	0.000993858	1.14623
14	7.10527	188824	0.369307	-1.00153	0.99178	0.358105	-1.03285	0.38051	1.02876	0.369871	0.322726	-1.14608	0.417016	1.12746
15	6.07987	187675	0.000229335	-1.67645	0.102818	0.000282207	-1.36236	0.000176462	-2.17877	0.000384469	0.00039545	1.02856	0.000373488	-1.0294
16	5.67481	186769	0.00146297	-2.09396	0.162918	0.000746259	-4.105	0.00217967	-1.40544	0.00306339	0.00324601	1.05961	0.00288077	-1.06339
17	6.51657	181738	0.00453585	-1.89947	0.618684	0.00746661	-1.1539	0.00160509	-5.36775	0.00861569	0.0022654	-3.80317	0.014966	1.73706
18	6.6238	180419	0.0121681	1.29438	0.170458	0.0113396	1.20625	0.0129965	1.3825	0.00940071	0.0083765	-1.12227	0.0104249	1.10895
19	6.01944	179759	0.00734795	-2.99778	0.404014	0.00395198	-5.57381	0.0107439	-2.05024	0.0220276	0.0355945	1.6159	0.00846069	-2.60352
20	5.79593	180332	0.493496	1.01165	0.956437	0.464963	-1.04915	0.52203	1.07014	0.487816	0.400222	-1.21886	0.575409	1.17956
21	5.70331	179689	0.00461521	-1.07902	0.839903	0.00523632	1.05149	0.0039941	-1.24682	0.00497991	0.00351625	-1.41625	0.00644356	1.29391
22	7.06462	177669	0.000399515	1.66401	0.677855	0.000727143	3.0286	7.18865e-05	-3.33988	0.000240092	0.000191062	-1.25662	0.000289123	1.20422
23	6.35866	176461	0.00757852	-1.19148	0.684811	0.00460923	-1.95903	0.0105478	1.16813	0.00902962	0.0098832	1.09453	0.00817604	-1.1044
24	6.25533	175801	0.00397592	1.51743	0.384917	0.00365067	1.3933	0.00430117	1.64156	0.00262017	0.0014351	-1.82577	0.00380523	1.45229
25	5.70509	176470	0.000751375	-1.22067	0.815737	0.00115281	1.25691	0.000349941	-2.62095	0.000917178	0.000437658	-2.09565	0.0013967	1.52282
26	6.28263	175141	0.0142648	1.1203	0.766655	0.0154061	1.20993	0.0131235	1.03066	0.012733	0.00836622	-1.52196	0.0170998	1.34295
27	5.84758	175827	0.0149714	-1.06712	0.84562	0.0156432	-1.02129	0.0142997	-1.11725	0.0159763	0.0114788	-1.3918	0.0204738	1.28151
28	6.94937	173822	0.0173181	-1.83786	0.141423	0.0130105	-2.44635	0.0216257	-1.47178	0.0318282	0.0361849	1.13688	0.0274715	-1.15859
29	6.56531	173162	0.232211	1.11599	0.532496	0.2497	1.20004	0.214722	1.03194	0.208076	0.180957	-1.14987	0.235195	1.13033
30	6.05648	172503	0.00443837	-1.45374	0.515103	0.00448835	-1.43755	0.0043884	-1.47029	0.00645222	0.00434108	-1.48632	0.00856337	1.3272
31	5.92417	171965	0.00163553	1.44003	0.627954	0.000888251	-1.27865	0.00238281	2.09799	0.00113576	0.00066787	-1.70057	0.00160365	1.41196
32	5.86539	170678	0.00441705	-1.03908	0.886217	0.00335438	-1.36826	0.00547971	1.19392	0.00458968	0.00467235	1.01801	0.00450701	-1.01834
33	5.9028	170678	0.00381113	1.37477	0.4572	0.00291114	1.05012	0.00471112	1.69942	0.0027722	0.00207787	-1.33415	0.00346652	1.25046
34	5.88499	170034	0.0101351	1.28715	0.45931	0.00767617	-1.02579	0.0125941	1.59943	0.00787411	0.00749879	-1.05005	0.00824942	1.04766
35	6.37815	167885	0.0116238	1.40113	0.271883	0.0128285	1.54635	0.010419	1.25592	0.00829596	0.00643696	-1.2888	0.010155	1.22409
36	6.46198	167885	0.00073931	-1.12551	0.685187	0.000921246	1.10713	0.000557374	-1.4929	0.000832102	0.000754423	-1.10297	0.000909782	1.09335
37	6.55751	167885	0.0228072	3.29175	0.0674336	0.023941	3.45538	0.0216735	3.12812	0.00692861	0.00273274	-2.5354	0.0111245	1.60559
38	6.4074	166565	0.00264761	-1.0663	0.674992	0.00230846	-1.22296	0.00298675	1.05795	0.00282315	0.0029474	1.04401	0.0026989	-1.04604
39	6.43859	166565	0.00363547	-1.1061	0.199329	0.00345805	-1.16285	0.00381288	-1.05463	0.00402119	0.00392032	-1.02573	0.00412205	1.02508
40	6.1715	162607	0.00115494	1.13438	0.24404	0.00109964	1.08007	0.00121023	1.18869	0.00101812	0.000955188	-1.06588	0.00108105	1.06181
41	6.21049	162607	0.000841195	-1.1941	0.545761	0.00104419	1.03954	0.0006382	-1.57392	0.00100447	0.000904138	-1.11097	0.00110481	1.09989
42	5.543	163597	0.0140091	-1.02711	0.898171	0.0115522	-1.24555	0.0164659	1.14435	0.0143889	0.0153099	1.06401	0.0134679	-1.06839
43	5.69618	163597	0.00727926	1.49765	0.0295494	0.00686474	1.41236	0.00769378	1.58293	0.00486047	0.00476543	-1.01994	0.0049555	1.01955
44	5.71399	163597	0.00136731	1.18123	0.635385	0.00153216	1.32365	0.00120247	1.03882	0.00115753	0.000816449	-1.41776	0.00149861	1.29466
45	6.23584	161948	0.00118859	-1.10727	0.766465	0.00149096	1.13287	0.000886231	-1.48504	0.00131609	0.00109366	-1.20338	0.00153852	1.16901
46	6.31187	161948	0.00177587	-1.08183	0.930667	0.00257813	1.34195	0.000973597	-1.97328	0.00192118	0.000679323	-2.82808	0.00316304	1.6464
47	6.70958	161948	0.0421766	1.84144	0.0844874	0.0426279	1.86114	0.0417253	1.82173	0.0229042	0.016933	-1.35263	0.0288754	1.2607
48	5.89745	162954	0.0217656	1.42437	0.243584	0.0213651	1.39817	0.022166	1.45058	0.0152808	0.011336	-1.34799	0.0192257	1.25816
49	5.62494	161666	0.00232242	-1.63841	0.177173	0.00198744	-1.91457	0.00265741	-1.43188	0.00380509	0.00316315	-1.20294	0.00444702	1.16871
50	5.75852	161666	0.000602793	1.20891	0.686503	0.000642213	1.28797	0.000563373	1.12985	0.000498625	0.000279023	-1.78704	0.000718226	1.44041
51	6.34891	159969	0.00351467	1.44956	0.424321	0.00261822	1.07984	0.00441112	1.81929	0.00242464	0.00305306	1.25918	0.00179622	-1.34986
52	7.1263	160609	0.017903	-2.33992	0.0637897	0.0227122	-1.84446	0.0130939	-3.19933	0.0418916	0.0460649	1.09962	0.0377182	-1.11065
53	5.74071	161023	0.00242599	1.20164	0.477619	0.0023243	1.15127	0.00252767	1.25201	0.00201889	0.00156014	-1.29405	0.00247765	1.22723
54	6.384	158649	0.00697695	1.10746	0.527919	0.00616914	-1.0212	0.00778476	1.23569	0.00629993	0.00668283	1.06078	0.00591703	-1.06471
55	6.4035	158649	0.00569327	-1.10941	0.778073	0.00608953	-1.03722	0.005297	-1.19241	0.00631619	0.00442192	-1.42838	0.00821046	1.29991
56	5.71578	159736	0.000771243	1.10196	0.121687	0.000748751	1.06983	0.000793734	1.1341	0.000699881	0.000684116	-1.02305	0.000715647	1.02253
57	5.77455	159092	0.000474793	-1.06625	0.811153	0.000439107	-1.15291	0.000510479	1.00835	0.00050625	0.000616276	1.21733	0.000396225	-1.27768
58	5.65165	158448	0.000514674	-1.4088	0.419755	0.000353348	-2.05201	0.000676	-1.07259	0.000725072	0.000592481	-1.22379	0.000857663	1.18287
59	5.79237	158448	0.000733785	1.13275	0.191235	0.000711584	1.09847	0.000755987	1.16702	0.000647793	0.000609553	-1.06273	0.000686033	1.05903
60	5.8084	158448	0.000697871	-1.02864	0.902349	0.000685256	-1.04758	0.000710485	-1.01038	0.000717861	0.000574353	-1.24986	0.00086137	1.19991
61	5.83333	158448	0.000312035	-1.02873	0.930743	0.00038811	1.20907	0.00023596	-1.36039	0.000320998	0.000270529	-1.18656	0.000371467	1.15723
62	5.61603	157161	0.000960926	-1.61095	0.225994	0.000815737	-1.89767	0.00110611	-1.39949	0.001548	0.00124101	-1.24737	0.00185499	1.19831
63	6.32552	155351	0.00150795	-2.26553	0.30631	0.00186966	-1.82723	0.00114624	-2.98044	0.00341629	0.00206267	-1.65625	0.00476992	1.39623
64	5.56794	155874	0.0010839	1.05587	0.868074	0.00113302	1.10372	0.00103477	1.00801	0.00102655	0.000725833	-1.4143	0.00132726	1.29294
65	6.01749	153372	0.00174265	1.10799	0.797814	0.00187955	1.19504	0.00160575	1.02095	0.0015728	0.00100739	-1.56127	0.00213821	1.3595
66	6.04088	152712	0.000904636	-1.13556	0.763561	0.000799322	-1.28518	0.00100995	-1.01715	0.00102727	0.00136771	1.3314	0.000686831	-1.49567
67	6.06428	152712	0.00813808	1.55156	0.148429	0.0069914	1.33294	0.00928475	1.77018	0.00524509	0.00472445	-1.1102	0.00576572	1.09926
68	6.24168	152712	0.00120909	-1.02795	0.943695	0.000970229	-1.28103	0.00144795	1.16499	0.00124289	0.000892827	-1.39208	0.00159295	1.28165
69	5.59288	153299	0.000532052	-1.13449	0.540754	0.000451605	-1.33659	0.0006125	1.01473	0.00060361	0.000547867	-1.10175	0.000659354	1.09235
70	5.6285	153299	0.0027487	-1.21991	0.293922	0.00233974	-1.43313	0.00315766	-1.06191	0.00335316	0.0032247	-1.03984	0.00348162	1.03831
71	5.65522	153299	0.00363023	1.043	0.92628	0.00257091	-1.35383	0.00468955	1.34735	0.00348056	0.00251748	-1.38256	0.00444364	1.2767
72	6.09352	151393	0.0190039	1.35903	0.113573	0.0176961	1.2655	0.0203117	1.45255	0.0139835	0.0126698	-1.10369	0.0152972	1.09395
73	6.13641	151393	0.00357124	1.33939	0.524615	0.00418363	1.56906	0.00295885	1.10971	0.00266632	0.00165277	-1.61324	0.00367987	1.38013
74	6.1676	151393	0.000395449	1.06422	0.876735	0.000443491	1.19351	0.000347406	-1.0696	0.000371585	0.000244517	-1.51967	0.000498653	1.34196
75	5.53588	152012	0.000511791	-1.02578	0.948542	0.000342861	-1.53118	0.000680721	1.29665	0.000524984	0.000590107	1.12405	0.00045986	-1.14162
76	5.97761	152012	0.000268142	-1.3078	0.560731	0.000373616	1.06542	0.000162668	-2.15578	0.000350676	0.000294814	-1.18948	0.000406538	1.1593
77	5.55903	151368	0.000285667	-1.46791	0.233114	0.000335141	-1.25121	0.000236193	-1.77538	0.000419332	0.000481047	1.14717	0.000357618	-1.17257
78	5.92061	150724	0.00378076	-1.06041	0.879361	0.00410272	1.02333	0.00345881	-1.15912	0.00400918	0.00271973	-1.47411	0.00529863	1.32162
79	5.88855	150081	0.00507535	-1.03678	0.88419	0.0039444	-1.33405	0.0062063	1.17945	0.00526202	0.00521094	-1.0098	0.0053131	1.00971
80	5.52875	148793	0.000737568	1.14926	0.662623	0.00056612	-1.13364	0.000909016	1.41641	0.000641774	0.00072132	1.12395	0.000562228	-1.14148
81	5.55191	146219	0.000563553	-1.23726	0.559495	0.000564185	-1.23588	0.000562921	-1.23865	0.000697263	0.000535897	-1.30111	0.000858628	1.23143
82	5.72646	146219	0.000396991	-1.34674	0.5422	0.000419255	-1.27522	0.000374728	-1.42675	0.000534643	0.000722351	1.35109	0.000346934	-1.54105
83	6.26898	144136	0.0532529	-1.02176	0.985672	0.0893559	1.64221	0.01715	-3.17271	0.0544119	0.0100558	-5.41102	0.0987681	1.81519
84	6.29822	143476	0.0127399	1.29659	0.681945	0.0167034	1.69997	0.00877645	-1.11956	0.00982574	0.0051331	-1.91419	0.0145184	1.47759
85	6.41714	142817	0.0255834	1.30636	0.56707	0.0169974	-1.15216	0.0341695	1.74479	0.0195837	0.0216597	1.10601	0.0175076	-1.11858
86	5.56972	144288	0.000666723	1.11838	0.615712	0.000548884	-1.08611	0.000784562	1.31604	0.000596151	0.0006182	1.03698	0.000574103	-1.03841
87	6.33136	142157	0.0293197	1.23739	0.138039	0.0282903	1.19394	0.0303492	1.28083	0.0236949	0.0215943	-1.09728	0.0257956	1.08865
88	6.47563	141497	0.00999983	-1.07008	0.953081	0.00336429	-3.18066	0.0166354	1.55461	0.0107007	0.0189031	1.76654	0.00249817	-4.28339
89	5.61247	142357	0.0240975	1.02262	0.932922	0.0187168	-1.25899	0.0294781	1.25096	0.0235643	0.0219866	-1.07176	0.0251421	1.06696
90	6.36841	140178	0.0822005	-1.25654	0.536013	0.0904991	-1.14131	0.073902	-1.39763	0.103288	0.13052	1.26365	0.0760562	-1.35805
91	6.70568	139518	0.00697285	1.48995	0.131048	0.00746695	1.59553	0.00647874	1.38437	0.00467992	0.00389982	-1.20003	0.00546001	1.16669
92	6.83045	139518	0.00852079	1.23751	0.58056	0.0079148	1.1495	0.00912678	1.32552	0.00688545	0.00445724	-1.54478	0.00931365	1.35266
93	6.05843	138859	0.000989135	-1.11711	0.750186	0.000692759	-1.59503	0.00128551	1.16339	0.00110497	0.00121879	1.10301	0.000991151	-1.11483
94	6.64524	138859	0.00347489	1.58963	0.312193	0.0040222	1.84	0.00292759	1.33926	0.00218598	0.001395	-1.56701	0.00297696	1.36184
95	6.76611	138859	0.033425	1.35879	0.0515116	0.0325792	1.3244	0.0342709	1.39317	0.0245992	0.0226939	-1.08395	0.0265044	1.07745
96	6.09937	138199	0.00176769	-1.29074	0.322828	0.00201931	-1.12991	0.00151607	-1.50496	0.00228163	0.00197729	-1.15392	0.00258597	1.13339
97	6.02529	135560	0.00194042	-1.02083	0.970459	0.00101648	-1.94873	0.00286436	1.44603	0.00198084	0.00226683	1.14438	0.00169485	-1.16874
98	6.26118	135560	0.082205	1.00765	0.950572	0.0855194	1.04828	0.0788906	-1.0341	0.0815809	0.0898602	1.10149	0.0733015	-1.11295
99	6.1598	134901	0.00039863	-1.11646	0.866079	0.000175354	-2.53804	0.000621905	1.39737	0.000445055	0.00034935	-1.27395	0.000540761	1.21504
100	6.36061	134901	0.252766	1.19952	0.64609	0.268248	1.27299	0.237284	1.12605	0.210723	0.1337	-1.57609	0.287747	1.36552
101	5.61959	136564	0.00247333	-1.35771	0.667851	0.00104015	-3.22846	0.00390651	1.16332	0.00335806	0.00230822	-1.45483	0.00440791	1.31263
102	6.33136	134241	0.0439488	1.14223	0.625854	0.0518422	1.34737	0.0360554	-1.06715	0.0384765	0.0330282	-1.16496	0.0439248	1.1416
103	5.77277	135920	0.00112892	-1.08053	0.761083	0.00114971	-1.06099	0.00110813	-1.1008	0.00121983	0.00095939	-1.27147	0.00148028	1.21351
104	5.82799	135277	0.000801273	-1.08843	0.65215	0.000904455	1.03706	0.000698092	-1.24931	0.000872134	0.000785002	-1.111	0.000959265	1.09991
105	6.30602	132921	0.0977616	-1.00834	0.964488	0.103156	1.04645	0.0923671	-1.06723	0.0985773	0.113886	1.1553	0.0832686	-1.18385
106	5.93486	132702	0.0117738	-1.00768	0.937829	0.0115952	-1.02321	0.0119525	1.00743	0.0118643	0.0128753	1.08522	0.0108532	-1.09316
107	5.96692	132702	0.00263904	1.16408	0.362746	0.00245709	1.08381	0.002821	1.24434	0.00226707	0.00200617	-1.13005	0.00252797	1.11508
108	5.9117	132059	0.00382591	1.16278	0.669581	0.00302511	-1.08767	0.00462671	1.40616	0.00329032	0.00256298	-1.28379	0.00401766	1.22105
109	5.6285	130128	0.0125298	-1.01231	0.980181	0.00714484	-1.77527	0.0179148	1.41239	0.012684	0.0115569	-1.09753	0.0138112	1.08886
110	5.66234	130128	0.0248937	1.92732	0.236326	0.0194008	1.50205	0.0303865	2.35259	0.0129162	0.0175088	1.35557	0.00832355	-1.55177
111	5.83868	130128	0.000630055	-1.31714	0.394758	0.000444654	-1.86633	0.000815456	-1.01768	0.000829872	0.000817198	-1.01551	0.000842546	1.01527
112	6.06233	127644	0.0252764	1.11682	0.740395	0.028991	1.28095	0.0215618	-1.04965	0.0226324	0.0167528	-1.35096	0.028512	1.25979
113	5.78168	129484	0.00166772	2.11919	0.467247	0.000691266	-1.13844	0.00264418	3.35998	0.000786963	0.000945821	1.20186	0.000628105	-1.25292
114	6.55361	126984	0.244788	-1.21831	0.385546	0.268841	-1.10931	0.220735	-1.35106	0.298227	0.256091	-1.16454	0.340364	1.14129
115	6.00665	128751	0.0124479	1.09545	0.163969	0.012279	1.08058	0.0126168	1.11031	0.0113633	0.0118374	1.04172	0.0108892	-1.04354
116	5.13279	131431	0.00126541	-1.30946	0.546494	0.00107011	-1.54845	0.00146071	-1.13438	0.00165701	0.00216494	1.30653	0.00114908	-1.44203
117	6.02139	125005	0.0612379	-1.04411	0.695829	0.0668325	1.04525	0.0556432	-1.14909	0.063939	0.061822	-1.03424	0.066056	1.03311
118	5.62137	124978	0.00613153	-1.23839	0.752727	0.00257522	-2.94858	0.00968784	1.27585	0.00759326	0.00565508	-1.34273	0.00953143	1.25525
119	5.64809	124978	8.09949e-05	-1.90054	0.613248	0.000113564	-1.35548	4.84254e-05	-3.17879	0.000153934	3.53462e-05	-4.35504	0.000272522	1.77038
120	5.66768	123691	0.00022009	-2.67987	0.374902	0.000287813	-2.04929	0.000152368	-3.87099	0.000589814	0.000270469	-2.18071	0.000909159	1.54143
121	6.51657	120387	0.00533941	-1.04519	0.920075	0.00668105	1.19718	0.00399777	-1.39595	0.00558067	0.00723202	1.29591	0.00392932	-1.42026
122	5.94198	122404	0.0126201	1.31337	0.480012	0.013684	1.4241	0.0115561	1.20265	0.00960889	0.00627703	-1.5308	0.0129408	1.34675
123	5.9687	121760	0.0289713	1.13803	0.279438	0.0267141	1.04937	0.0312285	1.2267	0.0254574	0.0246685	-1.03198	0.0262462	1.03099
124	6.36451	119068	0.022754	-1.01967	0.97748	0.0270536	1.16602	0.0184544	-1.25724	0.0232016	0.00982371	-2.3618	0.0365795	1.57659
125	6.54971	119068	0.00876759	-1.07713	0.22544	0.00901759	-1.04727	0.00851758	-1.10874	0.00944381	0.00914388	-1.0328	0.00974375	1.03176
126	7.13191	119927	0.0109978	1.09015	0.898979	0.00563714	-1.78962	0.0163585	1.62153	0.0100883	0.0134615	1.33437	0.00671513	-1.50233
127	5.90102	121116	0.0391303	1.15211	0.32858	0.0351282	1.03428	0.0431323	1.26994	0.033964	0.0344553	1.01447	0.0334726	-1.01468
128	6.15396	117749	0.0160055	1.17631	0.730388	0.0205516	1.51043	0.0114593	-1.18737	0.0136065	0.00960127	-1.41715	0.0176117	1.29436
129	6.56726	117089	0.0343761	-1.16259	0.482138	0.033676	-1.18676	0.0350761	-1.13939	0.0399654	0.0464566	1.16242	0.0334742	-1.19392
130	6.5965	117089	0.0195589	1.30348	0.518921	0.020674	1.37779	0.0184438	1.22917	0.0150051	0.0092442	-1.62319	0.0207661	1.38393
131	6.63549	117089	0.0124	1.0905	0.862638	0.0138216	1.21551	0.0109784	-1.03576	0.011371	0.00632028	-1.79913	0.0164217	1.44417
132	6.66474	117089	0.0523477	1.01397	0.928648	0.0507016	-1.01824	0.0539939	1.04586	0.0516265	0.0585631	1.13436	0.0446899	-1.15522
133	5.55369	119186	0.00130335	-1.16223	0.688376	0.00148612	-1.0193	0.00112058	-1.35179	0.00151479	0.00109713	-1.38069	0.00193246	1.27572
134	5.6944	119186	0.00533348	1.3061	0.704577	0.00692986	1.69703	0.00373709	-1.0927	0.00408352	0.00171258	-2.38443	0.00645446	1.58061
135	5.83511	119186	0.0278311	1.25213	0.0181869	0.0270965	1.21908	0.0285657	1.28518	0.022227	0.022009	-1.00991	0.022445	1.00981
136	6.92988	116429	0.210394	-1.43808	0.0759208	0.20084	-1.50648	0.219947	-1.37561	0.302562	0.327768	1.08331	0.277356	-1.09088
137	5.59466	118542	0.00347598	-1.11319	0.662738	0.0028191	-1.37258	0.00413287	1.06808	0.00386944	0.00345519	-1.11989	0.00428369	1.10706
138	5.62494	118542	0.01382	-1.16957	0.825645	0.00610237	-2.64872	0.0215376	1.33249	0.0161635	0.0108701	-1.48696	0.0214568	1.32749
139	5.72646	118542	0.0197481	1.79764	0.471621	0.0250603	2.28119	0.014436	1.31409	0.0109856	0.00256524	-4.28248	0.0194059	1.76649
140	6.191	115770	0.00269115	1.18559	0.155817	0.00268835	1.18435	0.00269396	1.18683	0.00226989	0.00216471	-1.04859	0.00237507	1.04634
141	6.73102	115770	0.254753	1.00051	0.997347	0.288309	1.1323	0.221197	-1.15112	0.254624	0.262501	1.03094	0.246747	-1.03192
142	7.27768	116646	0.0410311	1.19936	0.561033	0.03837	1.12158	0.0436921	1.27715	0.0342107	0.0247046	-1.38479	0.0437167	1.27787
143	7.38001	115990	0.0026448	-1.46724	0.778268	0.00482486	1.24335	0.000464738	-8.34996	0.00388054	0.000716094	-5.41904	0.00704499	1.81547
144	5.79949	117255	0.0515209	1.47259	0.561063	0.059638	1.70459	0.0434039	1.24059	0.0349866	0.0124722	-2.80518	0.0575011	1.64352
145	5.86717	117255	0.0942177	1.37202	0.0157902	0.0972859	1.4167	0.0911495	1.32734	0.0686709	0.0676029	-1.0158	0.0697389	1.01555
146	5.89745	116611	0.00431899	-1.23682	0.287279	0.00414524	-1.28867	0.00449275	-1.18899	0.00534183	0.00603211	1.12922	0.00465155	-1.1484
147	6.10132	113791	0.0332837	1.11656	0.68977	0.0398399	1.3365	0.0267275	-1.11529	0.029809	0.029894	1.00285	0.0297241	-1.00286
148	5.75674	115967	0.0694075	1.60025	0.570465	0.0839614	1.9358	0.0548536	1.2647	0.0433729	0.00751007	-5.7753	0.0792357	1.82685
149	5.83155	115967	0.00312522	1.00603	0.987275	0.00213371	-1.4559	0.00411672	1.32521	0.00310647	0.00278732	-1.1145	0.00342562	1.10274
150	5.9982	145357	0.096537	-1.03901	0.795927	0.089474	-1.12103	0.1036	1.03287	0.100303	0.110947	1.10612	0.0896589	-1.11872
151	6.1715	113131	0.00155602	-1.76651	0.0627395	0.00184251	-1.49183	0.00126953	-2.16515	0.00274871	0.00262092	-1.04876	0.00287651	1.04649
152	6.83825	113131	0.65604	-1.02787	0.803275	0.718628	1.0657	0.593452	-1.13627	0.674324	0.659002	-1.02325	0.689646	1.02272
153	6.13836	112471	0.0160803	1.22983	0.379638	0.0183268	1.40165	0.0138337	1.05802	0.0130752	0.0145484	1.11268	0.0116019	-1.12698
154	6.23389	112471	0.0179396	1.18954	0.659096	0.0209245	1.38747	0.0149546	-1.00846	0.0150811	0.0103739	-1.45376	0.0197884	1.31213
155	6.27678	112471	0.01432	-1.09176	0.683524	0.0168421	1.07727	0.0117979	-1.32516	0.0156341	0.0168156	1.07557	0.0144525	-1.08175
156	5.96158	114680	0.00218386	1.08704	0.805868	0.00160814	-1.24926	0.00275957	1.37361	0.00200899	0.00176616	-1.13749	0.00225181	1.12087
157	6.32552	111812	0.00286657	-1.25187	0.539999	0.00353068	-1.0164	0.00220245	-1.62936	0.00358858	0.0028605	-1.25453	0.00431666	1.20289
158	6.57116	111152	0.0216102	1.5196	0.485102	0.0296484	2.08483	0.0135719	-1.04782	0.014221	0.0108955	-1.30522	0.0175465	1.23384
159	5.87074	113393	0.00831769	-1.06032	0.801959	0.00696772	-1.26575	0.00966766	1.09618	0.00881941	0.00769655	-1.14589	0.00994226	1.12732
160	6.07402	110492	0.156734	-1.14481	0.492903	0.158537	-1.13179	0.154931	-1.15814	0.179431	0.20665	1.15169	0.152213	-1.17882
161	6.44834	110492	0.0103778	1.44885	0.570061	0.00729482	1.01843	0.0134608	1.87927	0.00716278	0.0108078	1.50888	0.00351775	-2.03618
162	6.48733	110492	0.00118527	-1.70115	0.102399	0.00144667	-1.39377	0.000923866	-2.18248	0.00201632	0.0021386	1.06065	0.00189403	-1.06456
163	5.83511	112749	0.000425166	-6.2304	0.000862747	0.000454565	-5.82745	0.000395767	-6.69322	0.00264896	0.00259058	-1.02253	0.00270733	1.02204
164	5.9028	112105	0.00227876	-2.01639	0.602948	0.00237818	-1.93209	0.00217933	-2.10839	0.00459486	0.00137731	-3.33612	0.00781242	1.70025
165	5.94555	112105	0.00123107	1.33207	0.503116	0.000921157	-1.00328	0.00154097	1.6674	0.000924176	0.000924257	1.00009	0.000924095	-1.00009
166	6.03893	109173	0.27963	-1.14799	0.344731	0.277952	-1.15492	0.281307	-1.14115	0.321012	0.354704	1.10495	0.287321	-1.11726
167	7.06883	109428	0.012255	-1.91138	0.18712	0.0127549	-1.83647	0.0117552	-1.99265	0.023424	0.0177874	-1.31688	0.0290605	1.24063
168	5.86717	110818	0.00180882	-7.13339	0.0835893	0.00211888	-6.08952	0.00149875	-8.60918	0.012903	0.0163151	1.26444	0.00949087	-1.35952
169	6.6082	107853	0.00534217	1.80593	0.631619	0.0091909	3.10701	0.00149345	-1.98074	0.00295812	0.00114515	-2.58318	0.0047711	1.61288
170	5.06634	113345	0.00170292	1.15563	0.877356	0.000769853	-1.91411	0.00263598	1.78883	0.00147358	0.000550845	-2.67513	0.00239631	1.62619
171	6.09937	106534	0.0377249	-1.07198	0.808234	0.0327883	-1.23338	0.0426616	1.05492	0.0404406	0.0489382	1.21013	0.0319429	-1.26603
172	6.28457	106534	0.00801825	1.06901	0.88833	0.00991466	1.32184	0.00612183	-1.22523	0.00750066	0.00485284	-1.54562	0.0101485	1.35301
173	6.31577	106534	0.00184244	1.07207	0.876123	0.002181	1.26907	0.00150387	-1.14277	0.00171858	0.00110411	-1.55652	0.00233304	1.35754
174	6.14031	105874	0.00768076	2.67696	0.17422	0.00854759	2.97908	0.00681394	2.37485	0.00286921	0.00502517	1.75141	0.000713244	-4.02276
175	6.24558	105874	0.0522355	1.06544	0.374901	0.0516997	1.05451	0.0527713	1.07636	0.0490273	0.0518088	1.05673	0.0462458	-1.06015
176	6.20854	104555	0.0192033	1.19848	0.607439	0.023896	1.49135	0.0145106	-1.10423	0.016023	0.0136278	-1.17576	0.0184182	1.14948
177	5.74427	106956	0.0141232	1.2483	0.257547	0.0124598	1.10128	0.0157867	1.39533	0.0113139	0.0106464	-1.0627	0.0119814	1.059
178	5.98651	106956	0.00188884	-1.04117	0.82749	0.001619	-1.21471	0.00215868	1.09766	0.00196661	0.00212718	1.08164	0.00180605	-1.0889
179	6.1715	103895	0.0433985	1.52538	0.136005	0.0484374	1.70249	0.0383595	1.34827	0.0284509	0.0319933	1.12451	0.0249086	-1.14221
180	6.82265	103895	0.00303738	8.91986	0.0222658	0.00328806	9.65606	0.00278669	8.18367	0.000340518	1.6992e-05	-20.04	0.000664044	1.9501
181	5.71756	106312	0.00178311	1.60072	0.160738	0.00179957	1.6155	0.00176665	1.58595	0.00111394	0.000807831	-1.37893	0.00142005	1.2748
182	5.24021	105669	0.0577816	1.08569	0.880649	0.0822431	1.54531	0.0333202	-1.59726	0.053221	0.0422065	-1.26097	0.0642355	1.20696
183	5.82443	105669	0.0171286	1.11249	0.603691	0.016861	1.0951	0.0173963	1.12987	0.0153967	0.0125721	-1.22467	0.0182212	1.18345
184	5.85827	105669	0.00105762	-1.36029	0.0523973	0.000972088	-1.47997	0.00114315	-1.25851	0.00143866	0.00140808	-1.02172	0.00146924	1.02126
185	5.10258	108980	0.00138616	1.04946	0.96068	0.000266641	-4.95359	0.00250568	1.89705	0.00132083	0.00167414	1.26749	0.000967525	-1.36517
186	5.77812	105025	0.0348187	-1.11681	0.38971	0.0380676	-1.02149	0.0315697	-1.23174	0.0388858	0.0370474	-1.04962	0.0407242	1.04728
187	6.57311	101916	0.217146	1.19834	0.501927	0.226445	1.24966	0.207847	1.14703	0.181205	0.137948	-1.31358	0.224462	1.23872
188	5.12825	108356	0.0426721	-1.25324	0.732637	0.0181233	-2.95079	0.0672208	1.25697	0.0534782	0.0659589	1.23338	0.0409976	-1.30442
189	5.08295	106485	0.000549905	-2.36465	0.567966	0.00062373	-2.08477	0.00047608	-2.73134	0.00130033	0.00240555	1.84995	0.000195115	-6.66445
190	6.14031	98617.8	0.00055108	1.27764	0.470237	0.000686229	1.59097	0.000415932	-1.03701	0.000431328	0.000441993	1.02473	0.000420663	-1.02535
191	6.89478	98617.8	0.000901367	1.48025	0.518504	0.000535182	-1.1378	0.00126755	2.08161	0.000608928	0.000521818	-1.16694	0.000696039	1.14306
192	5.7799	101163	0.00545276	-1.49039	0.198766	0.00410818	-1.97818	0.00679734	-1.19557	0.00812673	0.00855787	1.05305	0.00769559	-1.05602
193	7.05481	98929.8	0.00669459	1.49407	0.493264	0.00596593	1.33145	0.00742324	1.65669	0.00448077	0.00191919	-2.33472	0.00704235	1.57168
194	5.46107	100520	0.00212843	-1.07658	0.85815	0.00214717	-1.06718	0.0021097	-1.08614	0.00229142	0.00157231	-1.45736	0.00301054	1.31383
195	5.82621	100520	0.00151405	-1.33728	0.0858507	0.00150398	-1.34624	0.00152413	-1.32844	0.00202471	0.0018649	-1.08569	0.00218452	1.07893
196	6.1754	97298.4	0.00123786	1.14045	0.796748	0.00135438	1.24781	0.00112134	1.0331	0.00108541	0.000579365	-1.87345	0.00159146	1.46623
197	6.21439	97298.4	0.000335645	1.07291	0.930032	0.000523088	1.67209	0.000148203	-2.11086	0.000312836	0.000179629	-1.74156	0.000446042	1.4258
198	6.25338	97298.4	0.000443102	-1.40465	0.547995	0.000314433	-1.97946	0.000571772	-1.08856	0.000622405	0.000836995	1.34477	0.000407816	-1.52619
199	6.65694	97298.4	0.00150402	1.00971	0.992933	0.00226119	1.51802	0.000746853	-1.99445	0.00148956	0.000257087	-5.79402	0.00272204	1.82741
200	5.72112	99232.3	0.00442961	1.37251	0.472318	0.00312973	-1.0312	0.00572949	1.77527	0.00322739	0.00365517	1.13255	0.0027996	-1.1528
201	5.9963	135143	0.000750437	-1.00887	0.988889	0.000410742	-1.84323	0.00109013	1.43989	0.000757093	0.000504104	-1.50186	0.00101008	1.33416
202	5.32748	97945	0.000123294	-2.56167	0.255016	0.00010248	-3.08193	0.000144107	-2.19169	0.000315838	0.000195715	-1.61376	0.00043596	1.38033
203	5.35598	97945	0.00252779	-1.14036	0.771341	0.00157339	-1.83207	0.00348218	1.20801	0.00288257	0.00240306	-1.19954	0.00336209	1.16635
204	5.75318	97945	0.0179767	1.13067	0.580991	0.0150598	-1.05574	0.0208936	1.31413	0.0158992	0.0171739	1.08018	0.0146245	-1.08716
205	6.34111	94659.7	0.0152677	1.13469	0.473523	0.0147607	1.09701	0.0157746	1.17237	0.0134554	0.0154617	1.14911	0.011449	-1.17524
206	6.83435	94659.7	0.00234489	2.66033	0.19804	0.00280869	3.18653	0.00188109	2.13414	0.000881426	0.000265734	-3.31695	0.00149712	1.69852
207	6.87919	94659.7	0.000427194	-1.40597	0.590043	0.000209382	-2.86855	0.000645006	1.07389	0.000600623	0.000436302	-1.37662	0.000764943	1.27358
208	5.43435	97301.4	0.0108966	-1.06929	0.800348	0.00991673	-1.17494	0.0118764	1.0193	0.0116516	0.00922154	-1.26352	0.0140816	1.20856
209	5.47354	97301.4	0.000262133	-2.23824	0.00833661	0.000254503	-2.30534	0.000269762	-2.17494	0.000586716	0.000557886	-1.05168	0.000615547	1.04914
210	5.37715	121591	0.00204823	-1.0925	0.690763	0.00187777	-1.19168	0.0022187	-1.00856	0.0022377	0.00186262	-1.20137	0.00261277	1.16762
211	5.68496	121591	0.000925531	1.22537	0.746902	0.000520198	-1.45196	0.00133086	1.76202	0.000755305	0.00074976	-1.0074	0.00076085	1.00734
212	6.29948	93834	0.00232383	1.67936	0.162115	0.00205417	1.48448	0.0025935	1.87423	0.00138376	0.00104493	-1.32426	0.0017226	1.24486
213	6.75419	93834	0.00305508	1.15938	0.690039	0.00250253	-1.05298	0.00360764	1.36907	0.0026351	0.00335928	1.27482	0.00191093	-1.37896
214	5.86645	121224	0.00290345	1.83952	0.104237	0.00282861	1.79211	0.00297829	1.88694	0.00157837	0.00111945	-1.40995	0.00203729	1.29075
215	6.03798	93692.9	0.00641941	-1.11134	0.273337	0.00597362	-1.19427	0.00686519	-1.03917	0.00713412	0.00730606	1.0241	0.00696219	-1.0247
216	6.07506	93692.9	0.00284727	1.02262	0.891076	0.00257606	-1.08083	0.00311847	1.12003	0.00278428	0.00308707	1.10875	0.00248148	-1.12202
217	5.82552	120856	0.0125437	-1.17569	0.208152	0.0113873	-1.29508	0.0137001	-1.07645	0.0147475	0.01442	-1.02271	0.015075	1.02221
218	7.17255	121205	0.0186907	-3.18538	0.189064	0.0160289	-3.71434	0.0213525	-2.78829	0.059537	0.0802068	1.34718	0.0388672	-1.5318
219	5.78282	120489	0.0488092	-1.05197	0.760408	0.0430833	-1.19179	0.0545352	1.06211	0.0513461	0.0558239	1.08721	0.0468682	-1.09554
220	6.49658	93410.5	0.00724657	-1.12925	0.533245	0.00846182	1.03405	0.00603131	-1.35679	0.00818321	0.00787023	-1.03977	0.00849619	1.03825
221	5.40739	120122	0.0256473	-1.13346	0.491464	0.0220999	-1.31539	0.0291946	1.00429	0.02907	0.0311217	1.07058	0.0270183	-1.07594
222	6.20386	93269.4	0.00209754	1.25079	0.643329	0.00287426	1.71395	0.00132083	-1.26964	0.00167697	0.00173584	1.0351	0.00161811	-1.03638
223	6.37169	93269.4	0.0919327	1.10527	0.400693	0.089783	1.07943	0.0940823	1.13112	0.0831763	0.0911625	1.09602	0.07519	-1.10621
224	6.46341	93269.4	0.00772109	1.05143	0.930054	0.0102798	1.39987	0.00516233	-1.4225	0.00734342	0.00452228	-1.62383	0.0101645	1.38417
225	6.67808	93269.4	0.00493442	1.37462	0.307013	0.00404838	1.12779	0.00582046	1.62145	0.00358966	0.00314969	-1.13969	0.00402962	1.12257
226	6.54732	93128.2	0.0340085	1.17696	0.491273	0.0285423	-1.01237	0.0394747	1.36613	0.0288953	0.0316448	1.09516	0.0261457	-1.10516
227	6.09067	92987	0.00876471	-1.02472	0.837842	0.00889167	-1.01008	0.00863775	-1.03978	0.00898134	0.00990478	1.10282	0.0080579	-1.1146
228	6.41462	92987	0.0410123	1.09775	0.195883	0.0429197	1.14881	0.039105	1.0467	0.0373603	0.037278	-1.00221	0.0374425	1.0022
229	6.70345	92987	0.0203309	1.79033	0.260021	0.0157606	1.38787	0.0249012	2.19279	0.0113559	0.00783603	-1.44919	0.0148758	1.30996
230	6.13946	92845.9	0.0351588	1.404	0.258065	0.0414308	1.65447	0.0288868	1.15354	0.0250418	0.0234751	-1.06674	0.0266085	1.06256
231	6.15702	92845.9	0.0255437	-1.06887	0.767595	0.0296537	1.0861	0.0214337	-1.27383	0.0273028	0.0304976	1.11701	0.024108	-1.13252
232	6.61758	92845.9	0.00828884	-1.22669	0.661853	0.00831833	-1.22234	0.00825935	-1.23107	0.0101679	0.00696954	-1.4589	0.0133662	1.31455
233	5.46789	118653	0.00104349	-1.42341	0.0992753	0.00112026	-1.32586	0.000966714	-1.53646	0.00148531	0.00135567	-1.09563	0.00161495	1.08728
234	5.86645	118285	0.0104408	-1.073	0.73127	0.00851524	-1.31563	0.0123664	1.10385	0.0112029	0.0110503	-1.01381	0.0113556	1.01362
235	6.21947	92563.5	0.0198567	-1.05374	0.826253	0.0221266	1.05748	0.0175867	-1.18975	0.0209239	0.0172988	-1.20956	0.0245489	1.17325
236	6.58635	92563.5	0.0962142	-1.25806	0.36928	0.083106	-1.45649	0.109322	-1.10722	0.121043	0.138213	1.14185	0.103874	-1.16529
237	6.63709	92563.5	0.0229499	-1.05422	0.919828	0.0270662	1.11871	0.0188337	-1.28462	0.0241942	0.0140595	-1.72084	0.0343288	1.41889
238	5.49914	93099.4	0.00323897	1.2737	0.550165	0.00226883	-1.12083	0.00420911	1.6552	0.00254297	0.00242633	-1.04807	0.0026596	1.04587
239	6.319	92422.4	0.0114005	1.04206	0.90523	0.0131538	1.20232	0.00964724	-1.13404	0.0109404	0.00800645	-1.36645	0.0138743	1.26817
240	5.52214	92952.4	0.0126723	1.29515	0.477125	0.0109505	1.11917	0.0143942	1.47113	0.00978446	0.00693536	-1.41081	0.0126336	1.29119
241	6.07115	92281.2	0.0053044	1.40212	0.131432	0.00469938	1.2422	0.00590942	1.56205	0.00378312	0.00367993	-1.02804	0.00388631	1.02728
242	7.15529	92488.7	0.0954435	-1.45699	0.124886	0.107865	-1.2892	0.083022	-1.67498	0.13906	0.127374	-1.09175	0.150746	1.08404
243	5.55222	92805.3	0.00337333	1.11399	0.732303	0.00296392	-1.02167	0.00378274	1.24919	0.00302816	0.00225093	-1.34529	0.00380539	1.25667
244	6.03603	92140	0.00731746	1.05645	0.585382	0.00713185	1.02965	0.00750307	1.08325	0.00692645	0.00634872	-1.091	0.00750419	1.08341
245	6.26826	92140	0.0819843	1.00267	0.982264	0.0906104	1.10817	0.0733583	-1.11461	0.0817657	0.0829989	1.01508	0.0805326	-1.01531
246	5.89196	92658.3	0.0725253	-1.07303	0.264164	0.0756946	-1.02811	0.069356	-1.12207	0.0778221	0.079177	1.01741	0.0764672	-1.01772
247	6.18239	91998.9	0.0148645	1.13063	0.316742	0.0159592	1.21389	0.0137699	1.04737	0.0131471	0.0124499	-1.056	0.0138443	1.05303
248	6.87908	91998.9	0.00211859	1.04202	0.948948	0.000962728	-2.11187	0.00327445	1.61053	0.00203316	0.00227927	1.12105	0.00178704	-1.13772
249	5.97159	92511.3	0.191341	1.01178	0.918963	0.193124	1.02121	0.189558	1.00235	0.189114	0.208403	1.102	0.169824	-1.11359
250	6.55513	91857.7	0.121596	1.27971	0.77903	0.180847	1.90328	0.062345	-1.52407	0.0950184	0.0369722	-2.57	0.153065	1.61089
251	6.00577	127714	0.0394751	1.14009	0.467259	0.0418394	1.20837	0.0371107	1.0718	0.0346246	0.0297161	-1.16518	0.0395332	1.14176
252	5.35051	92070.2	0.0013211	-1.57415	0.361394	0.00174849	-1.18937	0.000893713	-2.32693	0.00207961	0.00159479	-1.304	0.00256443	1.23313
253	5.48498	92070.2	0.000211795	-1.5829	0.533737	0.000124459	-2.69367	0.000299131	-1.12075	0.000335251	0.000475982	1.41978	0.00019452	-1.72348
254	6.1375	91434.2	0.000764239	2.22271	0.308928	0.000475127	1.38186	0.00105335	3.06357	0.000343832	0.000229452	-1.49849	0.000458211	1.33266
255	6.08286	91293	0.0115209	-1.18097	0.508006	0.0134598	-1.01086	0.00958209	-1.41993	0.0136059	0.0118604	-1.14717	0.0153514	1.12829
256	5.93089	91776.1	0.422653	-1.08028	0.462838	0.430508	-1.06057	0.414799	-1.10073	0.456583	0.493428	1.0807	0.419738	-1.08778
257	6.36388	91151.9	0.0012813	-1.01819	0.967872	0.00099115	-1.31626	0.00157146	1.20455	0.00130461	0.00172716	1.3239	0.000882048	-1.47906
258	6.04188	91010.7	0.0347171	-1.12751	0.586064	0.0310849	-1.25926	0.0383493	-1.02072	0.0391439	0.0449914	1.14939	0.0332963	-1.17562
259	7.25874	91212.8	0.0137117	-1.59221	0.127534	0.0145925	-1.49611	0.0128309	-1.70151	0.0218319	0.0187388	-1.16506	0.024925	1.14168
260	6.50829	90869.5	0.00173635	1.11422	0.865088	0.00106699	-1.46051	0.00240571	1.54375	0.00155835	0.0021959	1.40912	0.000920794	-1.6924
261	6.87518	90869.5	0.00153422	1.32632	0.686351	0.000910275	-1.27077	0.00215815	1.86571	0.00115675	0.000643304	-1.79814	0.00167019	1.44387
262	6.38535	90728.4	0.0207948	1.02862	0.961842	0.0149189	-1.35507	0.0266707	1.31927	0.0202162	0.029176	1.4432	0.0112563	-1.79599
263	6.43218	90587.2	0.0029731	-1.15764	0.787284	0.00172058	-2.00037	0.00422562	1.22774	0.00344179	0.00430712	1.25142	0.00257647	-1.33586
264	6.56099	90587.2	0.0156119	-1.09023	0.351442	0.0154355	-1.10269	0.0157882	-1.07805	0.0170206	0.0158649	-1.07284	0.0181762	1.0679
265	5.51507	91041	0.000580823	-1.99274	0.000490032	0.000576766	-2.00675	0.000584881	-1.97891	0.00115743	0.00116953	1.01046	0.00114532	-1.01057
266	5.55399	91041	0.000430574	-1.85398	0.554573	0.000162002	-4.92758	0.000699147	-1.14178	0.000798276	0.0012466	1.56162	0.000349952	-2.2811
267	5.50091	90894	0.000255274	-1.81294	0.139354	0.000221481	-2.08956	0.000289067	-1.601	0.000462796	0.000382824	-1.2089	0.000542769	1.1728
268	5.59292	90894	0.00289236	-2.69152	0.304954	0.0022253	-3.49834	0.00355943	-2.18711	0.00778486	0.0113007	1.45163	0.004269	-1.82358
269	6.20776	90304.9	0.00134763	-1.04745	0.922948	0.00158755	1.12468	0.0011077	-1.27432	0.00141157	0.000877998	-1.60771	0.00194513	1.378
270	6.28387	90304.9	0.00242276	-1.05478	0.943803	0.00327314	1.28083	0.00157237	-1.62524	0.00255548	0.0011212	-2.27924	0.00398977	1.56126
271	6.59806	90304.9	0.00576288	1.36569	0.222378	0.00493807	1.17023	0.00658769	1.56115	0.00421975	0.00390667	-1.08014	0.00453284	1.07419
272	6.79907	90163.7	0.0624158	-1.09835	0.872445	0.0423842	-1.61745	0.0824473	1.20266	0.0685541	0.0413916	-1.65623	0.0957166	1.39622
273	5.623	90599.9	0.172718	-1.23712	0.188491	0.157053	-1.36051	0.188383	-1.13425	0.213673	0.227437	1.06442	0.199909	-1.06885
274	5.64778	90599.9	0.0378944	-1.60085	0.279816	0.0491445	-1.23439	0.0266444	-2.27678	0.0606633	0.07134	1.176	0.0499867	-1.21359
275	6.48292	89881.4	0.00503154	1.25855	0.055431	0.00510914	1.27796	0.00495394	1.23914	0.0039979	0.0042398	1.06051	0.00375599	-1.0644
276	5.67255	90305.9	0.00448875	-1.49968	0.451732	0.00306211	-2.19838	0.0059154	-1.13799	0.00673168	0.00868543	1.29023	0.00477792	-1.40891
277	6.00766	122953	0.00128307	1.4953	0.413373	0.00108027	1.25895	0.00148587	1.73165	0.000858068	0.00122	1.4218	0.000496132	-1.72951
278	6.07506	89599.1	0.00653732	-1.1044	0.879873	0.00430305	-1.67784	0.00877159	1.21493	0.00721982	0.0105236	1.45759	0.00391608	-1.84364
279	5.96982	90011.8	0.00298456	1.2877	0.634037	0.0040961	1.76728	0.00187303	-1.23743	0.00231775	0.00276739	1.194	0.0018681	-1.2407
280	6.43218	89457.9	0.000784204	-1.2672	0.740269	0.000997795	1.00407	0.000570614	-1.74154	0.000993746	0.000485949	-2.04496	0.00150154	1.51099
281	6.5766	89457.9	0.00099484	1.18132	0.859606	0.000508467	-1.65624	0.00148121	1.75886	0.000842142	0.00142803	1.69571	0.000256252	-3.28638
282	6.03603	89316.7	0.00785837	-1.06015	0.786264	0.00672534	-1.23875	0.0089914	1.07926	0.00833105	0.00935569	1.12299	0.00730641	-1.14024
283	6.09457	89316.7	0.00864243	-1.09209	0.816682	0.00707674	-1.33371	0.0102081	1.08156	0.00943832	0.0120183	1.27335	0.00685831	-1.37619
284	5.8725	89717.8	0.0237115	1.14365	0.467242	0.020721	-1.00059	0.0267019	1.28788	0.0207332	0.0192339	-1.07795	0.0222325	1.07232
285	5.93089	89717.8	0.00183334	1.27808	0.424884	0.00148136	1.03271	0.00218531	1.52346	0.00143444	0.00124187	-1.15507	0.00162702	1.13425
286	6.20386	89175.6	0.00495869	-1.03443	0.904632	0.00594402	1.15881	0.00397336	-1.29095	0.00512942	0.00591496	1.15314	0.00434389	-1.18084
287	5.7044	89570.8	0.0315066	-1.03734	0.545608	0.0301646	-1.08349	0.0328485	1.00506	0.0326831	0.0317563	-1.02919	0.0336099	1.02836
288	5.83534	89570.8	0.0282369	1.0295	0.9179	0.0275558	1.00467	0.028918	1.05434	0.0274277	0.0205151	-1.33695	0.0343402	1.25203
289	6.15702	89034.4	0.0482663	1.44757	0.299102	0.0416992	1.25061	0.0548333	1.64452	0.033343	0.0418394	1.25482	0.0248466	-1.34195
290	6	123819	0.00120788	1.07969	0.80235	0.00135409	1.21039	0.00106166	-1.05374	0.00111872	0.000842344	-1.3281	0.0013951	1.24705
291	5.96982	89129.7	0.0141855	1.34643	0.233095	0.0129361	1.22785	0.0154349	1.46502	0.0105356	0.00877398	-1.20078	0.0122973	1.16721
292	6.22532	88610.9	0.0121449	1.05699	0.794048	0.0109864	-1.04585	0.0133035	1.15782	0.0114901	0.0133604	1.16278	0.00961977	-1.19442
293	6.55513	88610.9	0.21195	1.34804	0.13612	0.220274	1.40098	0.203627	1.2951	0.157229	0.136259	-1.15389	0.178198	1.13337
294	5.78933	88835.6	0.0892284	-1.07448	0.200294	0.0866481	-1.10647	0.0918088	-1.04428	0.0958739	0.0934681	-1.02574	0.0982797	1.02509
295	6.74248	88187.4	0.00198015	-1.04808	0.964809	0.00283649	1.36675	0.00112382	-1.8467	0.00207536	0.00036614	-5.6682	0.00378457	1.82358
296	5.52745	88394.5	0.00070787	-1.03367	0.955315	0.000877393	1.19911	0.000538347	-1.35916	0.000731701	0.000395278	-1.8511	0.00106812	1.45978
297	5.93266	88394.5	0.0622824	1.08496	0.525999	0.0560106	-1.0249	0.0685543	1.19421	0.0574055	0.0587103	1.02273	0.0561006	-1.02326
298	6.27606	87905.1	0.0730364	1.05089	0.782314	0.0707988	1.01869	0.075274	1.08308	0.0694998	0.0804865	1.15808	0.0585132	-1.18776
299	6.09067	87622.7	0.00186331	1.15011	0.647293	0.00229004	1.41351	0.00143657	-1.12776	0.00162011	0.00145875	-1.11062	0.00178147	1.0996
300	6.44585	87622.7	0.0122028	1.0647	0.794374	0.0139992	1.22144	0.0104064	-1.10136	0.0114612	0.00972883	-1.17807	0.0131936	1.15115
301	6.46341	87622.7	0.00279039	1.11918	0.737569	0.00352654	1.41444	0.00205424	-1.2137	0.00249323	0.0022587	-1.10384	0.00272777	1.09407
302	6.03993	87481.6	0.000658114	-1.52093	0.433286	0.00100574	1.00479	0.000310488	-3.22377	0.00100094	0.000942913	-1.06154	0.00105897	1.05798
303	6.61172	87481.6	0.0505189	1.38823	0.498394	0.0336971	-1.07994	0.0673408	1.85048	0.036391	0.0326664	-1.11402	0.0401156	1.10235
304	5.6867	87806.4	0.00532836	-1.21523	0.688095	0.00712223	1.09992	0.00353449	-1.832	0.00647519	0.00477692	-1.35552	0.00817347	1.26227
305	6.0731	87340.4	0.00126973	1.02506	0.858112	0.00140253	1.13228	0.00113693	-1.0895	0.00123868	0.00131498	1.0616	0.00116238	-1.06564
306	5.74687	87659.4	0.224736	-1.07167	0.332283	0.219128	-1.0991	0.230345	-1.04558	0.240844	0.252236	1.0473	0.229452	-1.04965
307	6	120532	0.000407483	-1.57505	0.162771	0.000375421	-1.70957	0.000439546	-1.46016	0.000641806	0.000745173	1.16106	0.00053844	-1.19197
308	5.65308	87512.4	0.0126348	-2.67805	0.0569522	0.0159118	-2.12651	0.00935772	-3.6159	0.0338366	0.0296859	-1.13982	0.0379872	1.12267
309	6.37949	87058.1	0.0736419	1.04344	0.822472	0.0785769	1.11337	0.0687069	-1.0272	0.070576	0.0815337	1.15526	0.0596182	-1.1838
310	5.32396	87365.4	0.000492275	1.07701	0.573863	0.000460917	1.00841	0.000523632	1.14561	0.000457075	0.000414547	-1.10259	0.000499604	1.09304
311	5.62477	87365.4	0.0714097	-1.05281	0.772057	0.071301	-1.05441	0.0715185	-1.05121	0.0751806	0.0852576	1.13404	0.0651035	-1.15478
312	6.34241	86634.6	0.276045	1.04765	0.732217	0.265032	1.00585	0.287058	1.08944	0.263491	0.293472	1.11378	0.23351	-1.12839
313	6.64295	86634.6	0.0670209	2.09631	0.273717	0.0841981	2.63358	0.0498438	1.55903	0.0319709	0.0159966	-1.99861	0.0479453	1.49965
314	6.1375	86493.4	0.00122664	-1.08865	0.886986	0.00118686	-1.12514	0.00126642	-1.05445	0.00133538	0.000660564	-2.02157	0.00201019	1.50533
315	6.17458	86493.4	0.0137516	1.32188	0.257279	0.012466	1.1983	0.0150371	1.44545	0.010403	0.0121072	1.16381	0.00869888	-1.1959
316	6.46341	86493.4	0.000867932	-1.35748	0.508182	0.00125127	1.06202	0.000484588	-2.43135	0.0011782	0.00111568	-1.05604	0.00124073	1.05307
317	5.88665	86777.2	0.00226125	-1.35341	0.404656	0.00246889	-1.23959	0.00205362	-1.49025	0.00306041	0.00232658	-1.31541	0.00379424	1.23978
318	6.84591	86352.2	0.00474622	1.21067	0.577104	0.0047449	1.21033	0.00474755	1.211	0.00392034	0.00286556	-1.36809	0.00497512	1.26905
319	5.69555	86630.2	0.00536134	1.07982	0.708293	0.00563473	1.13488	0.00508795	1.02476	0.00496504	0.00408777	-1.21461	0.0058423	1.17669
320	6.01456	86211.1	0.00189691	1.21157	0.67128	0.00126483	-1.23785	0.002529	1.61528	0.00156567	0.00133475	-1.173	0.00179658	1.14749
321	6.48683	86211.1	0.00821072	1.0004	0.998455	0.00701461	-1.17005	0.00940683	1.14614	0.00820742	0.00912731	1.11208	0.00728754	-1.12623
322	6.57465	86211.1	0.0080064	1.08136	0.808793	0.0101769	1.37452	0.0058359	-1.2687	0.00740399	0.00713848	-1.03719	0.00766951	1.03586
323	5.55753	86483.2	0.00056588	-1.90872	0.230385	0.000812798	-1.32888	0.000318962	-3.38632	0.00108011	0.00125342	1.16046	0.000906796	-1.19113
324	6.04188	86069.9	0.000720922	-1.00277	0.992915	0.000859234	1.18856	0.000582609	-1.24083	0.000722922	0.000866871	1.19912	0.000578973	-1.24863
325	6.23313	86069.9	0.0866124	1.31046	0.173165	0.08284	1.25338	0.0903848	1.36754	0.0660933	0.0752136	1.13799	0.0569729	-1.16008
326	5.9592	86336.2	0.0101908	1.35494	0.57775	0.00633951	-1.1864	0.014042	1.86699	0.00752123	0.00878202	1.16763	0.00626043	-1.20139
327	6.3873	85928.7	0.00803276	-1.16455	0.641901	0.00994287	1.06289	0.00612266	-1.52786	0.00935457	0.00784119	-1.19301	0.010868	1.16178
328	6.52976	85928.7	0.0645793	1.11302	0.277515	0.0653428	1.12618	0.0638159	1.09986	0.0580216	0.0536503	-1.08148	0.0623928	1.07534
329	5.8088	86189.1	0.00217913	-1.08741	0.855887	0.001628	-1.45553	0.00273025	1.1522	0.0023696	0.00162694	-1.45647	0.00311225	1.31341
330	7.0225	85967.2	0.0932975	1.2459	0.461818	0.0738946	-1.01338	0.1127	1.50501	0.0748836	0.0811547	1.08375	0.0686124	-1.0914
331	5.78225	86042.1	0.00158124	-1.2951	0.42804	0.00121552	-1.68477	0.00194697	-1.05182	0.00204787	0.00174759	-1.17182	0.00234814	1.14663
332	6.70735	85646.4	0.00815716	1.39191	0.760257	0.0145707	2.48628	0.00174364	-3.36103	0.00586043	0.00440532	-1.33031	0.00731554	1.24829
333	5.7504	85895.1	0.0247138	1.05364	0.819996	0.0203833	-1.15072	0.0290442	1.23827	0.0234555	0.0234083	-1.00202	0.0235028	1.00201
334	5.86542	85895.1	0.00272167	-1.1121	0.703748	0.00286596	-1.05611	0.00257738	-1.17436	0.00302678	0.00234636	-1.28999	0.00370719	1.2248
335	7.4796	85683.6	0.00654415	-6.32068	0.246891	0.00801213	-5.1626	0.00507617	-8.14856	0.0413635	0.0628215	1.51877	0.0199054	-2.078
336	5.83003	85601	0.00202853	1.05894	0.535056	0.00194361	1.01461	0.00211344	1.10327	0.00191562	0.00178952	-1.07046	0.00204172	1.06583
337	6.65076	85081.8	0.00326634	1.68624	0.165156	0.00286649	1.47982	0.00366619	1.89266	0.00193706	0.0014635	-1.32358	0.00241062	1.24447
338	5.54161	85307	0.00113982	-1.21901	0.714221	0.000586496	-2.36907	0.00169314	1.21857	0.00138945	0.00159968	1.15131	0.00117922	-1.17828
339	6.08481	84799.4	0.100118	-1.05703	0.786483	0.107187	1.01284	0.0930495	-1.13734	0.105828	0.122897	1.16128	0.0887602	-1.1923
340	6.48878	84799.4	0.0023831	1.11101	0.881574	0.00108299	-1.98062	0.00368322	1.71713	0.00214498	0.00269522	1.25652	0.00159475	-1.34503
341	5.56107	85012.9	0.00150262	-2.61678	0.252059	0.001841	-2.13581	0.00116423	-3.37736	0.00393202	0.00541851	1.37805	0.00244553	-1.60784
342	6.03407	84658.2	0.00928618	1.2893	0.287738	0.0106923	1.48452	0.00788011	1.09408	0.00720252	0.00756469	1.05028	0.00684035	-1.05295
343	6.4478	84658.2	0.0142017	1.07677	0.779978	0.0165912	1.25794	0.0118122	-1.11657	0.0131891	0.0110995	-1.18827	0.0152788	1.15844
344	5.59469	84865.9	0.0909159	-1.19427	0.421288	0.0886694	-1.22453	0.0931623	-1.16547	0.108578	0.126034	1.16077	0.0911222	-1.19157
345	6.15312	84517.1	0.011732	1.01026	0.9705	0.0143046	1.23179	0.00915938	-1.26786	0.0116128	0.0103757	-1.11924	0.01285	1.10653
346	6.85371	84517.1	0.00219835	1.7212	0.29875	0.00168069	1.3159	0.00271601	2.1265	0.00127722	0.000864298	-1.47775	0.00169014	1.3233
347	5.68847	84718.9	0.0175877	-1.51855	0.587338	0.0254916	-1.04771	0.00968386	-2.75798	0.0267078	0.0148689	-1.79623	0.0385468	1.44328
348	5.95566	84718.9	0.00632048	1.12939	0.543734	0.0072436	1.29434	0.00539736	-1.03687	0.00559637	0.00521557	-1.07301	0.00597718	1.06805
349	6.00577	110030	0.000673879	-1.12695	0.827196	0.000898537	1.18318	0.000449221	-1.69054	0.000759426	0.000497877	-1.52533	0.00102097	1.3444
350	6.28777	84375.9	0.106064	1.04182	0.570213	0.109181	1.07243	0.102947	1.0112	0.101806	0.107309	1.05405	0.0963036	-1.05714
351	6.53366	84375.9	0.00311919	-1.58977	0.278246	0.00429564	-1.15437	0.00194273	-2.55248	0.00495878	0.004544	-1.09128	0.00537355	1.08365
352	6.80493	84375.9	0.00633095	1.09975	0.775037	0.00757798	1.31637	0.00508392	-1.13234	0.00575672	0.00451664	-1.27456	0.00699681	1.21541
353	6.89665	84375.9	0.0236438	1.11599	0.804265	0.0224508	1.05968	0.0248368	1.1723	0.0211864	0.0125629	-1.68643	0.02981	1.40703
354	5.84065	84571.9	0.00346613	-1.06159	0.805444	0.00278948	-1.3191	0.00414278	1.12588	0.00367961	0.00368201	1.00065	0.0036772	-1.00065
355	5.92735	84571.9	0.0254755	1.07397	0.495919	0.0253502	1.06868	0.0256008	1.07925	0.023721	0.0258429	1.08945	0.021599	-1.09824
356	6.74833	84234.8	0.00129437	1.12199	0.901151	0.00209846	1.81899	0.000490288	-2.35298	0.00115364	0.000556084	-2.07458	0.00175119	1.51797
357	6.22142	84093.6	0.00203727	1.37885	0.323541	0.00229493	1.55324	0.0017796	1.20445	0.00147752	0.00182292	1.23377	0.00113212	-1.30509
358	6.30924	84093.6	0.0170957	1.0813	0.735089	0.015631	-1.01147	0.0185603	1.17394	0.0158102	0.0187769	1.18764	0.0128435	-1.23099
359	6.38535	84093.6	0.0590591	-1.07959	0.393744	0.0579378	-1.10049	0.0601803	-1.05948	0.0637597	0.0679733	1.06608	0.0595462	-1.07076
360	5.65662	84277.8	0.142221	-1.49217	0.33414	0.133405	-1.59078	0.151036	-1.40507	0.212217	0.26697	1.258	0.157464	-1.34771
361	5.78933	83983.8	0.0119101	-1.07577	0.786922	0.0114547	-1.11854	0.0123654	-1.03616	0.0128125	0.0099221	-1.29131	0.0157029	1.22559
362	6.18044	83670.1	0.00193557	-1.79426	0.120469	0.00161184	-2.15464	0.00225931	-1.53716	0.00347293	0.00298193	-1.16466	0.00396394	1.14138
363	6.34632	83670.1	0.129547	1.0371	0.818054	0.122639	-1.01854	0.136455	1.0924	0.124913	0.141219	1.13054	0.108606	-1.15014
364	6.12189	83528.9	0.000136454	-1.83984	0.122042	0.000121991	-2.05797	0.000150917	-1.66352	0.000251054	0.000292806	1.16631	0.000209301	-1.19949
365	5.71501	83689.7	0.0480741	-1.00108	0.993586	0.0426069	-1.12954	0.0535413	1.11252	0.0481262	0.0463798	-1.03765	0.0498726	1.03629
366	5.82295	83689.7	0.00954402	-1.0619	0.856147	0.00922214	-1.09896	0.00986589	-1.02725	0.0101347	0.00727931	-1.39227	0.0129902	1.28175
367	5.88665	83689.7	0.0543509	-1.08335	0.631316	0.0598932	1.01719	0.0488086	-1.20636	0.058881	0.0647553	1.09977	0.0530066	-1.11082
368	5.75571	83542.7	0.11119	1.04692	0.753575	0.0987246	-1.07579	0.123656	1.16429	0.106207	0.100152	-1.06046	0.112262	1.05701
369	6.24289	83105.4	0.00860905	1.15059	0.596223	0.00682167	-1.09684	0.0103964	1.38947	0.00748231	0.00773519	1.0338	0.00722943	-1.03498
370	5.62831	83248.6	0.374063	-1.27072	0.37017	0.362433	-1.3115	0.385692	-1.23241	0.47533	0.56287	1.18417	0.387791	-1.22574
371	6.28582	82823.1	0.0071792	-1.02276	0.917406	0.00852766	1.16139	0.00583073	-1.2593	0.00734262	0.00698804	-1.05074	0.00769719	1.04829
372	6.44975	82823.1	0.012913	1.24113	0.695518	0.0166811	1.60331	0.00914483	-1.13771	0.0104042	0.00632998	-1.64363	0.0144784	1.39159
373	6.42048	82681.9	0.0117462	1.25754	0.568681	0.0150465	1.61087	0.00844588	-1.10594	0.00934061	0.00801115	-1.16595	0.0106701	1.14233
374	6.58831	82681.9	0.0144581	-1.00498	0.928767	0.0150783	1.03772	0.0138379	-1.05003	0.0145302	0.0141775	-1.02488	0.0148829	1.02428
375	6.61953	82681.9	0.3103	1.7771	0.252619	0.228424	1.30819	0.392177	2.24601	0.174611	0.150711	-1.15858	0.19851	1.13687
376	6.38144	82540.8	0.00580305	3.25064	0.408148	0.00965327	5.40737	0.00195284	1.0939	0.0017852	0.00216838	1.21464	0.00140203	-1.2733
377	6.51415	82540.8	0.0246404	-1.11481	0.757388	0.0221296	-1.24129	0.0271511	-1.01172	0.0274693	0.0350639	1.27647	0.0198748	-1.38212
378	6.1941	82399.6	0.000529587	-1.08134	0.757547	0.00042974	-1.33258	0.000629434	1.09914	0.000572663	0.000642557	1.12205	0.000502769	-1.13902
379	5.30981	82513.5	0.00115653	-1.04729	0.756255	0.00121826	1.00581	0.0010948	-1.10635	0.00121123	0.00107026	-1.13171	0.0013522	1.11638
380	6.55123	82258.4	0.0470011	-1.03126	0.917465	0.0419133	-1.15645	0.052089	1.07465	0.0484706	0.0599393	1.23661	0.0370019	-1.30995
381	5.98397	82366.5	0.00868674	1.01673	0.976335	0.0106018	1.24087	0.00677173	-1.26168	0.00854378	0.00472646	-1.80765	0.0123611	1.4468
382	5.84065	82219.4	0.00233975	-1.38513	0.212571	0.00271815	-1.1923	0.00196135	-1.65237	0.00324086	0.0029159	-1.11145	0.00356583	1.10027
383	5.94328	82219.4	0.0420379	1.10606	0.698369	0.0451294	1.1874	0.0389465	1.02472	0.038007	0.0295444	-1.28644	0.0464696	1.22266
384	6.34241	81976.1	0.00269683	1.36308	0.305836	0.00296701	1.49963	0.00242665	1.22652	0.00197849	0.00243063	1.22853	0.00152635	-1.29622
385	6.15702	81693.8	0.00292682	-1.3542	0.554241	0.00239694	-1.65357	0.00345671	-1.14661	0.00396351	0.0053369	1.34651	0.00259011	-1.53025
386	5.87781	81778.4	0.0304112	1.10094	0.421978	0.0286041	1.03552	0.0322183	1.16636	0.0276229	0.025506	-1.083	0.0297399	1.07664
387	5.96451	81631.3	0.00224707	-1.30739	0.244	0.0021234	-1.38353	0.00237074	-1.23919	0.00293779	0.00253339	-1.15963	0.00334219	1.13765
388	6.03993	81411.4	0.0360501	1.03556	0.452289	0.0347798	-1.00093	0.0373205	1.07205	0.0348122	0.0352295	1.01199	0.034395	-1.01213
389	6.33851	81411.4	0.00743393	-1.42	0.092706	0.00692433	-1.52451	0.00794353	-1.3289	0.0105562	0.0114435	1.08405	0.00966889	-1.09177
390	6.3873	81411.4	0.00649335	1.04818	0.910603	0.00578622	-1.07063	0.00720048	1.16233	0.00619489	0.00843732	1.36198	0.00395245	-1.56735
391	5.92027	81484.3	0.147344	-1.03908	0.525358	0.153286	1.0012	0.141402	-1.08274	0.153102	0.157762	1.03043	0.148443	-1.03139
392	6.08481	81129.1	0.026946	-1.00697	0.967463	0.0258877	-1.04813	0.0280044	1.03208	0.0271338	0.0310725	1.14516	0.0231951	-1.16981
393	6.43414	81129.1	0.0175875	1.10906	0.816588	0.0150682	-1.05241	0.0201067	1.26792	0.015858	0.0219091	1.38158	0.00980686	-1.61703
394	6.48292	81129.1	0.00302804	1.73661	0.222047	0.00283848	1.6279	0.00321759	1.84533	0.00174365	0.00245225	1.40639	0.00103504	-1.68461
395	6.00766	101869	0.00135695	-1.3901	0.380753	0.000977515	-1.92968	0.00173638	-1.08634	0.00188629	0.00160119	-1.17806	0.0021714	1.15115
396	6.18629	80987.9	0.00544705	-1.02681	0.937031	0.00441438	-1.26702	0.00647971	1.15852	0.00559311	0.00686318	1.22708	0.00432304	-1.29379
397	6.52391	80987.9	0.000844539	1.15775	0.768272	0.000651209	-1.12017	0.00103787	1.42278	0.000729465	0.00101107	1.38605	0.000447856	-1.62879
398	6.64685	80987.9	0.002738	1.72279	0.679104	0.00474697	2.98686	0.000729033	-2.17999	0.00158928	0.000281044	-5.65493	0.00289752	1.82316
399	6.24874	80846.8	0.052402	1.11017	0.599526	0.0515494	1.0921	0.0532546	1.12823	0.0472019	0.0555718	1.17732	0.038832	-1.21554
400	6.55708	80846.8	0.0012105	-1.45705	0.275283	0.00156424	-1.12755	0.000856758	-2.05864	0.00176376	0.00164877	-1.06974	0.00187874	1.06519
401	Nd	Nd	0.01032	-18.2518	0.191569	0.0195375	-9.64081	0.00110239	-,170.86290848596127	0.188358	0.27955	1.48415	0.0971649	-1.93854
402	5.67609	80749.2	0.00596033	1.05559	0.889486	0.00578152	1.02393	0.00613914	1.08726	0.00564642	0.00365823	-1.54348	0.0076346	1.35211
403	5.78225	80749.2	0.00222916	1.1536	0.480929	0.0020014	1.03573	0.00245691	1.27146	0.00193235	0.00219227	1.13451	0.00167244	-1.15541
404	6.30534	80564.4	0.00642575	-1.01422	0.909271	0.00709233	1.08826	0.00575916	-1.13161	0.0065171	0.00675884	1.03709	0.00627536	-1.03852
405	5.74863	80602.1	0.00756875	1.11778	0.821513	0.00558488	-1.21242	0.00955263	1.41077	0.00677122	0.00916478	1.35349	0.00437766	-1.54677
406	5.85126	80602.1	0.00450561	1.12948	0.107507	0.00432158	1.08334	0.00468964	1.17561	0.00398911	0.00397489	-1.00358	0.00400333	1.00356
407	5.59115	80455.1	0.00230475	-1.53962	0.40506	0.00155334	-2.28439	0.00305616	-1.16108	0.00354843	0.00446875	1.25936	0.00262812	-1.35018
408	5.93443	80455.1	0.00411184	-1.10459	0.728345	0.00379629	-1.1964	0.0044274	-1.02586	0.00454189	0.00557194	1.22679	0.00351184	-1.29331
409	6.84591	80282.1	0.132049	2.70755	0.443447	0.0447744	-1.08925	0.219323	4.49704	0.0487706	0.038261	-1.27468	0.0592802	1.21549
410	5.96628	80308.1	0.00277589	-1.3526	0.259901	0.00215037	-1.74606	0.00340141	-1.10386	0.00375467	0.00368967	-1.01762	0.00381967	1.01731
411	6.73467	80140.9	0.0127037	1.57957	0.14429	0.0143503	1.78429	0.0110572	1.37484	0.00804254	0.00691942	-1.16231	0.00916567	1.13965
412	5.38059	80161.1	0.0900656	-1.08049	0.728746	0.102081	1.04897	0.0780499	-1.24683	0.0973153	0.0836589	-1.16324	0.110972	1.14033
413	5.55046	80161.1	0.0211003	-1.13486	0.324245	0.0206973	-1.15696	0.0215034	-1.11359	0.023946	0.0261035	1.0901	0.0217884	-1.09902
414	6.35022	79858.6	0.00995854	-1.4891	0.51522	0.0094646	-1.56681	0.0104525	-1.41873	0.0148292	0.00863508	-1.71732	0.0210234	1.4177
415	6.66051	79858.6	0.0173468	3.38894	0.419263	0.0294425	5.75201	0.00525107	1.02587	0.00511865	0.0043359	-1.18053	0.0059014	1.15292
416	5.88842	79867	0.00755699	-1.27389	0.595452	0.00444916	-2.16373	0.0106648	1.10783	0.00962676	0.0107614	1.11787	0.0084921	-1.13361
417	6.48488	79717.4	0.0039416	1.39402	0.588702	0.00541917	1.91659	0.00246404	-1.14751	0.0028275	0.00282593	-1.00056	0.00282907	1.00056
418	6.04188	79576.3	0.0429909	1.085	0.546175	0.0394441	-1.00453	0.0465377	1.17452	0.0396228	0.0426704	1.07692	0.0365752	-1.08332
419	6.29558	79576.3	0.00198751	-1.11979	0.456149	0.00216655	-1.02725	0.00180847	-1.23065	0.00222559	0.0024138	1.08457	0.00203738	-1.09238
420	6.3873	79576.3	0.0230342	1.27068	0.127164	0.0229385	1.2654	0.02313	1.27596	0.0181275	0.020065	1.10688	0.01619	-1.11967
421	6.198	79435.1	0.0231695	1.06826	0.693077	0.0260853	1.20269	0.0202537	-1.07087	0.0216891	0.0202625	-1.0704	0.0231157	1.06577
422	6.25264	79435.1	0.00801409	-1.03444	0.847552	0.00675119	-1.22795	0.00927699	1.11905	0.0082901	0.00821332	-1.00935	0.00836687	1.00926
423	6.43999	79435.1	0.00987408	1.45234	0.413133	0.0113303	1.66653	0.00841784	1.23814	0.00679876	0.00942185	1.38582	0.00417567	-1.62818
424	6.52976	79435.1	0.0085088	1.18422	0.40287	0.0095895	1.33463	0.00742811	1.03382	0.00718513	0.00782777	1.08944	0.00654249	-1.09823
425	6.58635	79435.1	0.0241128	1.55478	0.530042	0.033296	2.14691	0.0149297	-1.03879	0.0155088	0.00870822	-1.78094	0.0223094	1.4385
426	6.13555	79293.9	0.111883	1.00693	0.949222	0.122553	1.10296	0.101213	-1.09781	0.111113	0.110173	-1.00853	0.112053	1.00846
427	6.56099	79293.9	0.0343548	1.19005	0.145325	0.0365778	1.26705	0.0321319	1.11305	0.0288684	0.0280861	-1.02785	0.0296506	1.0271
428	5.47791	79131.9	0.615879	-1.15443	0.0653753	0.595049	-1.19484	0.63671	-1.11666	0.71099	0.725855	1.02091	0.696124	-1.02135
429	5.59292	78984.9	0.00142865	-1.4338	0.040984	0.00154722	-1.32392	0.00131009	-1.56356	0.0020484	0.00210043	1.0254	0.00199637	-1.02606
430	6.09067	78870.4	0.188018	-1.05016	0.676916	0.19227	-1.02694	0.183767	-1.07445	0.197449	0.216515	1.09656	0.178384	-1.10688
431	6.9064	78588.1	0.00660569	-1.09167	0.862699	0.00515362	-1.39926	0.00805776	1.11739	0.00721123	0.00448474	-1.60795	0.00993773	1.37809
432	5.30981	78396.8	0.0040249	-1.13778	0.719451	0.00361618	-1.26638	0.00443362	-1.03289	0.00457946	0.0058573	1.27904	0.00330163	-1.38703
433	6.35217	78305.8	0.00224742	-2.25049	0.460054	0.00196478	-2.57423	0.00253005	-1.99908	0.00505779	0.0019729	-2.56364	0.00814268	1.60993
434	6.04773	78164.6	0.00110655	-1.0571	0.76351	0.00109832	-1.06502	0.00111477	-1.0493	0.00116973	0.000986356	-1.18591	0.0013531	1.15677
435	6.25655	78164.6	0.00372743	-1.19507	0.572237	0.00292548	-1.52267	0.00452938	1.0168	0.00445455	0.00518751	1.16454	0.0037216	-1.19695
436	7.10078	78311.4	0.0175138	-1.15158	0.802845	0.024282	1.20396	0.0107456	-1.87691	0.0201685	0.0137404	-1.46783	0.0265966	1.31872
437	5.43721	77955.7	0.085375	-1.25325	0.209226	0.0807283	-1.32539	0.0900218	-1.18856	0.106996	0.11788	1.10172	0.0961124	-1.11324
438	5.67609	77955.7	0.0210981	-1.2522	0.0223847	0.0209321	-1.26213	0.0212642	-1.24242	0.0264191	0.0256266	-1.03093	0.0272117	1.03
439	5.82826	77955.7	0.000905717	1.05942	0.866397	0.000673385	-1.26958	0.00113805	1.33118	0.000854915	0.000724437	-1.18011	0.000985394	1.15262
440	5.91496	77955.7	0.00642746	5.86881	0.0977911	0.0056025	5.11556	0.00725242	6.62207	0.00109519	0.00106278	-1.03049	0.0011276	1.02959
441	5.9592	77955.7	0.00163015	3.6704	0.0716505	0.00153395	3.4538	0.00172635	3.88699	0.000444135	0.000765849	1.72436	0.00012242	-3.62796
442	6.319	77882.3	0.0184095	-1.0528	0.723802	0.0170581	-1.13621	0.0197609	1.01957	0.0193816	0.021355	1.10182	0.0174082	-1.11336
443	5.64424	77808.6	0.00628932	-1.06576	0.956748	0.0115751	1.72689	0.00100349	-6.67954	0.00670288	0.0024973	-2.68405	0.0109085	1.62743
444	5.77341	77808.6	0.0131748	-1.30871	0.440615	0.0141017	-1.2227	0.0122479	-1.40775	0.017242	0.0130824	-1.31796	0.0214017	1.24125
445	6.3873	77741.1	0.00507698	-1.04838	0.754372	0.00567753	1.06668	0.00447642	-1.18903	0.0053226	0.00499222	-1.06618	0.00565298	1.06207
446	5.94151	77661.6	0.00269678	-1.59195	0.294855	0.00347403	-1.23578	0.00191953	-2.23656	0.00429314	0.00346593	-1.23867	0.00512035	1.19268
447	6.13555	77600	0.00280931	-1.17192	0.787971	0.00125332	-2.62684	0.00436529	1.32592	0.00329228	0.00305437	-1.07789	0.00353019	1.07226
448	5.59115	77514.6	0.00138017	-1.65841	0.070856	0.00163565	-1.39938	0.00112469	-2.03513	0.00228888	0.00227871	-1.00446	0.00229906	1.00444
449	5.41952	77367.6	0.237047	-1.15495	0.0876465	0.225832	-1.21231	0.248263	-1.10277	0.273777	0.27061	-1.01171	0.276945	1.01157
450	5.51507	77367.6	0.328611	-1.25699	0.00219518	0.331956	-1.24433	0.325266	-1.26992	0.413062	0.410936	-1.00517	0.415188	1.00515
451	6.43999	77317.6	0.00933739	1.23183	0.458291	0.0109214	1.4408	0.00775333	1.02285	0.0075801	0.00867938	1.14502	0.00648083	-1.16962
452	6.49268	77317.6	0.0014656	2.12397	0.0296819	0.00159819	2.31613	0.001333	1.93181	0.000690028	0.000656858	-1.0505	0.000723197	1.04807
453	5.24434	77220.5	0.000848673	1.10484	0.809938	0.00113379	1.47602	0.000563558	-1.36302	0.000768139	0.000840518	1.09423	0.00069576	-1.10403
454	6.09847	77176.5	0.00598546	-1.53035	0.135016	0.00634067	-1.44462	0.00563024	-1.6269	0.00915984	0.00790706	-1.15844	0.0104126	1.13677
455	6.64685	77176.5	0.00144399	-1.03302	0.964747	0.000596544	-2.50052	0.00229144	1.53615	0.00149167	0.00193365	1.2963	0.0010497	-1.42105
456	5.55046	76926.5	0.00230204	-1.02272	0.774117	0.00243987	1.03633	0.00216421	-1.08785	0.00235434	0.00227411	-1.03528	0.00243456	1.03407
457	6.01456	76894.1	0.00292723	-1.46426	0.435846	0.00210215	-2.03897	0.00375232	-1.14229	0.00428623	0.0054252	1.26573	0.00314727	-1.36189
458	6.91616	76894.1	0.00155264	-1.85817	0.139458	0.00100831	-2.8613	0.00209697	-1.37583	0.00288508	0.00300646	1.04207	0.0027637	-1.04392
459	5.71325	76779.5	0.147102	-1.20552	0.0717098	0.151674	-1.16919	0.142531	-1.24418	0.177335	0.184577	1.04084	0.170094	-1.04257
460	5.74156	76779.5	0.0604826	-1.17045	0.153022	0.0568188	-1.24593	0.0641464	-1.1036	0.0707921	0.068051	-1.04028	0.0735333	1.03872
461	6.35217	76753	0.00503907	1.06185	0.82376	0.00423054	-1.12174	0.00584759	1.23222	0.00474556	0.00557618	1.17503	0.00391495	-1.21217
462	5.96628	76485.4	0.00158982	-1.17877	0.846027	0.00111052	-1.68753	0.00206913	1.1041	0.00187404	0.000676742	-2.76921	0.00307134	1.63889
463	6.22337	76470.6	0.0306556	-1.08127	0.597357	0.0323402	-1.02495	0.0289711	-1.14414	0.033147	0.0367803	1.10961	0.0295136	-1.12311
464	6.28192	76470.6	0.00150222	1.48074	0.491501	0.00135271	1.33337	0.00165172	1.62811	0.0010145	0.00157902	1.55644	0.000449992	-2.25449
465	6.10628	76329.5	0.00735835	-1.2295	0.424258	0.0057193	-1.58185	0.0089974	-1.00552	0.00904706	0.009482	1.04807	0.00861212	-1.0505
466	5.91673	76191.4	0.00082717	-2.34134	0.564728	0.000804945	-2.40598	0.000849394	-2.28008	0.00193668	0.00057523	-3.3668	0.00329814	1.70298
467	6.3873	76188.3	0.0114597	1.12332	0.630083	0.0114172	1.11915	0.0115022	1.12749	0.0102016	0.0121169	1.18775	0.00828632	-1.23114
468	7.32164	76326.6	0.00223179	1.79881	0.458662	0.00190152	1.53261	0.00256207	2.06501	0.0012407	0.00020353	-6.09592	0.00227788	1.83596
469	5.93443	76044.3	0.000542515	-1.99263	0.551081	0.000429019	-2.51977	0.00065601	-1.64789	0.00108103	0.000331617	-3.25987	0.00183044	1.69324
470	6	96631.7	0.00142205	-1.06154	0.929003	0.00161741	1.07144	0.0012267	-1.23059	0.00150956	0.000662452	-2.27875	0.00235667	1.56116
471	6.4478	75906	0.00399537	1.10865	0.483016	0.00443581	1.23086	0.00355494	-1.01375	0.00360381	0.00347662	-1.03659	0.00373101	1.03529
472	6.16678	75764.8	0.150037	-1.11426	0.564894	0.152163	-1.09869	0.147911	-1.13028	0.16718	0.192175	1.14951	0.142186	-1.17579
473	5.31512	75603.2	0.000525589	-1.47559	0.21745	0.000622332	-1.2462	0.000428845	-1.80846	0.000775551	0.000673498	-1.15153	0.000877604	1.13159
474	6.5805	75623.6	0.00518811	1.23744	0.399923	0.00455246	1.08583	0.00582376	1.38905	0.00419261	0.00488291	1.16465	0.00350231	-1.1971
475	5.62654	75456.2	0.00116204	-1.74931	0.510696	0.000697323	-2.91511	0.00162676	-1.24958	0.00203278	0.00103864	-1.95716	0.00302692	1.48906
476	6.05749	75482.5	0.0064818	1.01119	0.964294	0.0066924	1.04405	0.00627119	-1.02214	0.00641005	0.00500591	-1.2805	0.0078142	1.21905
477	6.86933	75482.5	0.0310261	1.50734	0.580366	0.0174185	-1.1817	0.0446338	2.16844	0.0205834	0.0122199	-1.68442	0.0289469	1.40632
478	6.03212	75341.3	0.00142739	1.1329	0.84541	0.00104607	-1.20445	0.0018087	1.43555	0.00125994	0.000606322	-2.078	0.00191355	1.51877
479	6.35608	75341.3	0.00243882	-1.1263	0.771616	0.00260042	-1.0563	0.00227721	-1.20623	0.00274684	0.00183255	-1.49892	0.00366112	1.33285
480	6.53366	75341.3	0.00503098	1.04035	0.899223	0.00440058	-1.09891	0.00566138	1.17071	0.00483585	0.00604337	1.2497	0.00362833	-1.3328
481	6.66246	75341.3	0.00344636	1.30879	0.0299752	0.00349371	1.32677	0.00339902	1.29081	0.00263324	0.00249721	-1.05447	0.00276928	1.05166
482	5.68847	75162.2	0.0205022	-1.13421	0.609409	0.016284	-1.42801	0.0247204	1.06307	0.0232537	0.0250523	1.07734	0.0214552	-1.08383
483	6.09847	75200.1	0.00324555	-1.3726	0.584682	0.00417774	-1.06633	0.00231337	-1.92569	0.00445483	0.00283038	-1.57393	0.00607928	1.36465
484	5.64601	75015.1	0.00105579	-2.81583	0.0926638	0.000849735	-3.49865	0.00126185	-2.35601	0.00297293	0.00237957	-1.24935	0.00356628	1.19959
485	5.86719	75015.1	0.00590067	-1.87579	0.485063	0.00543466	-2.03664	0.00636668	-1.73849	0.0110684	0.00500314	-2.2123	0.0171337	1.54798
486	6.75028	75059	0.0480063	1.27101	0.4477	0.0534562	1.4153	0.0425565	1.12672	0.0377702	0.0283015	-1.33457	0.047239	1.25069
487	5.58407	74868.1	0.0010344	-2.2702	0.192046	0.000884772	-2.65412	0.00118402	-1.98331	0.00234829	0.00168744	-1.39162	0.00300913	1.28141
488	5.90789	74868.1	0.00205984	2.56424	0.0219288	0.00224167	2.79059	0.00187801	2.33789	0.000803294	0.000855601	1.06512	0.000750986	-1.06965
489	6.3912	74917.8	0.00481091	1.3719	0.205377	0.00527633	1.50463	0.00434548	1.23918	0.00350674	0.00403569	1.15084	0.00297778	-1.17763
490	5.78933	74721.1	0.0614577	1.05771	0.670714	0.0584134	1.00532	0.064502	1.11011	0.0581043	0.0520243	-1.11687	0.0641842	1.10464
491	5.4726	74574.1	0.0621258	-1.77104	0.167799	0.0523935	-2.10002	0.0718581	-1.53118	0.110028	0.130389	1.18506	0.0896661	-1.22708
492	6.4517	74635.5	0.00771504	1.5575	0.143313	0.00868459	1.75323	0.00674549	1.36177	0.00495347	0.00561865	1.13429	0.00428829	-1.15511
493	7.02809	74767.1	0.0304666	-2.9612	0.338324	0.0274783	-3.28323	0.0334548	-2.6967	0.0902176	0.138001	1.52965	0.0424342	-2.12606
494	5.17871	74875.7	0.00339424	1.57799	0.33837	0.00240202	1.11671	0.00438646	2.03928	0.00215099	0.00206083	-1.04375	0.00224114	1.04191
495	5.55046	74427	0.00434077	-1.50544	0.0221735	0.00402108	-1.62513	0.00466047	-1.40217	0.00653478	0.0064443	-1.01404	0.00662527	1.01385
496	6.2585	74494.3	0.00556785	-1.25001	0.607627	0.00578721	-1.20263	0.00534849	-1.30128	0.00695989	0.00466288	-1.49261	0.00925689	1.33003
497	5.34874	74280	0.00237956	-1.08192	0.806744	0.00196832	-1.30796	0.00279081	1.08402	0.00257449	0.00314068	1.21992	0.0020083	-1.28193
498	5.51507	74280	0.00244601	-1.29058	0.282203	0.00293168	-1.07678	0.00196033	-1.61033	0.00315678	0.00311455	-1.01356	0.003199	1.01337
499	6.23313	74353.1	0.000963673	-1.93622	0.470663	0.00118202	-1.57856	0.000745328	-2.50344	0.00186588	0.000866959	-2.15222	0.00286481	1.53536
500	6.60587	74353.1	0.00470828	1.70857	0.45926	0.00671524	2.43687	0.00270131	-1.02013	0.00275568	0.00199062	-1.38434	0.00352075	1.27763
501	5.09055	74572.2	0.00651515	1.14677	0.526968	0.00566536	-1.00281	0.00736493	1.29635	0.0056813	0.00498567	-1.13953	0.00637693	1.12244
502	5.37882	74133	0.0047301	-1.38405	0.0340747	0.00447271	-1.4637	0.00498749	-1.31262	0.0065467	0.00631818	-1.03617	0.00677521	1.03491
503	6.5161	74212	0.0485142	1.27948	0.394078	0.0441065	1.16323	0.0529219	1.39572	0.0379172	0.0467125	1.23196	0.029122	-1.30201
504	6.5766	74212	0.0269059	1.33247	0.203209	0.0264495	1.30986	0.0273623	1.35507	0.0201926	0.0237635	1.17684	0.0166216	-1.21484
505	6.65271	74212	0.00600859	2.34839	0.098723	0.0068308	2.66974	0.00518637	2.02703	0.0025586	0.00339474	1.32679	0.00172247	-1.48543
506	6.71125	74212	0.0468471	1.43529	0.0370541	0.0471889	1.44576	0.0465053	1.42482	0.0326394	0.0298465	-1.09357	0.0354323	1.08557
507	6.86737	74212	0.00761066	1.02852	0.962789	0.00830649	1.12255	0.00691483	-1.07011	0.00739966	0.00345368	-2.14254	0.0113456	1.53326
508	5.74333	73838.9	0.109519	-1.12804	0.215312	0.105353	-1.17265	0.113685	-1.0867	0.123542	0.130176	1.05369	0.116909	-1.05674
509	5.95743	73838.9	0.0327701	1.17572	0.570404	0.0274558	-1.01517	0.0380843	1.36639	0.0278722	0.0228967	-1.2173	0.0328478	1.17851
510	6.17458	73929.6	0.00888796	1.05621	0.722842	0.00971023	1.15392	0.00806569	-1.0433	0.00841496	0.00759751	-1.10759	0.00923242	1.09714
511	6.7737	73929.6	0.00520609	1.44522	0.561634	0.00620968	1.72382	0.0042025	1.16662	0.00360228	0.00150479	-2.39387	0.00569976	1.58227
512	5.10879	74117	0.0248657	1.2629	0.251483	0.021715	1.10288	0.0280165	1.42292	0.0196894	0.0204557	1.03892	0.0189231	-1.0405
513	6.19995	73647.3	0.0010504	1.13662	0.908543	0.00103466	1.11959	0.00106615	1.15366	0.000924143	0.00179681	1.9443	5.1472e-05	-17.9543
514	5.24965	73397.9	0.00322177	1.32574	0.121526	0.00317101	1.30485	0.00327254	1.34663	0.00243016	0.00212998	-1.14093	0.00273034	1.12352
515	5.41421	73397.9	0.00260036	-1.41225	0.461154	0.00215933	-1.7007	0.00304139	-1.20746	0.00367236	0.00477229	1.29951	0.00257244	-1.42758
516	5.4956	73397.9	0.00399742	1.05154	0.604185	0.00385894	1.01511	0.00413591	1.08797	0.0038015	0.00351143	-1.08261	0.00409156	1.0763
517	5.68493	73397.9	0.000497893	-1.89222	0.314165	0.000237161	-3.97252	0.000758626	-1.24189	0.000942126	0.00114978	1.22041	0.000734469	-1.28273
518	5.72386	73397.9	0.00161324	3.83025	0.0951922	0.00121857	2.8932	0.00200791	4.76731	0.000421184	0.000461145	1.09488	0.000381223	-1.10482
519	5.90081	73397.9	0.00112346	1.16696	0.69148	0.000825456	-1.16629	0.00142147	1.47651	0.000962722	0.000778341	-1.23689	0.0011471	1.19152
520	6.03993	73506.1	0.0045814	-1.05034	0.897732	0.0042005	-1.14558	0.00496231	1.03123	0.00481201	0.00327231	-1.47052	0.00635171	1.31997
521	5.47791	73250.8	0.00429503	-1.22496	0.570772	0.00381463	-1.37922	0.00477543	-1.10173	0.00526123	0.00661623	1.25754	0.00390624	-1.34688
522	5.85303	73103.8	0.00107956	1.03818	0.825022	0.000934496	-1.11276	0.00122463	1.17768	0.00103987	0.000977401	-1.06391	0.00110233	1.06007
523	6.32485	73223.8	0.0047187	1.2075	0.152908	0.00435944	1.11557	0.00507796	1.29943	0.00390783	0.00388962	-1.00468	0.00392604	1.00466
524	7.18605	73207.6	0.00676272	-1.29961	0.432834	0.00782012	-1.12388	0.00570533	-1.54047	0.0087889	0.00699713	-1.25607	0.0105807	1.20387
525	6.35803	72941.5	0.00280653	-1.1249	0.400874	0.00265534	-1.18895	0.00295773	-1.06739	0.00315706	0.00345178	1.09335	0.00286235	-1.10296
526	6.3912	72800.3	0.00333368	1.13572	0.49321	0.00340384	1.15963	0.00326351	1.11182	0.00293529	0.00340931	1.16149	0.00246126	-1.19259
527	5.11639	72751.4	0.00537135	1.00285	0.993254	0.00378766	-1.41408	0.00695503	1.29854	0.00535606	0.00560034	1.04561	0.00511178	-1.04779
528	5.31158	72368.7	0.0067096	-1.17281	0.515145	0.00695346	-1.13168	0.00646573	-1.21704	0.00786909	0.0064104	-1.22755	0.00932777	1.18537
529	5.49383	72368.7	0.00100481	1.25386	0.579606	0.000742905	-1.0787	0.00126672	1.58069	0.000801371	0.000805452	1.00509	0.00079729	-1.00512
530	5.4726	72221.6	0.00289582	-1.30289	0.24862	0.00246742	-1.5291	0.00332422	-1.13498	0.00377292	0.00410928	1.08915	0.00343656	-1.09788
531	5.52568	72221.6	0.00396692	1.07988	0.822585	0.00349717	-1.05042	0.00443666	1.20775	0.00367349	0.0047242	1.28603	0.00262278	-1.40061
532	5.4319	72074.6	0.00281354	-1.33512	0.54043	0.00345814	-1.08625	0.00216894	-1.73191	0.00375642	0.0026408	-1.42246	0.00487205	1.29699
533	5.34697	71927.6	0.0130172	-1.30114	0.428165	0.0132721	-1.27615	0.0127623	-1.32713	0.0169372	0.0209056	1.2343	0.0129688	-1.306
534	5.9769	71927.6	0.00315495	1.13415	0.5409	0.00266264	-1.04474	0.00364726	1.31113	0.00278178	0.00264628	-1.0512	0.00291727	1.04871
535	5.41067	71633.5	0.0190492	-1.301	0.345089	0.0171385	-1.44603	0.0209598	-1.1824	0.0247829	0.0290533	1.17231	0.0205125	-1.20819
536	6.71711	71812.2	0.00719467	1.38102	0.263179	0.00778864	1.49503	0.0066007	1.26701	0.00520969	0.00635244	1.21935	0.00406693	-1.28099
537	6.04773	71671	0.0252941	1.25247	0.412346	0.0203536	1.00783	0.0302347	1.49711	0.0201954	0.020678	1.0239	0.0197128	-1.02448
538	5.50799	71339.5	0.00222218	-1.31205	0.25061	0.00264224	-1.10346	0.00180212	-1.61788	0.00291561	0.00280958	-1.03774	0.00302164	1.03637
539	5.79995	71339.5	0.0597522	1.11708	0.745603	0.0609096	1.13872	0.0585949	1.09545	0.0534896	0.0366947	-1.45769	0.0702844	1.31398
540	5.92912	71339.5	0.0102086	1.0447	0.805543	0.00879059	-1.11162	0.0116266	1.18981	0.0097718	0.0104171	1.06604	0.00912648	-1.07071
541	6.68979	71529.8	0.0143697	1.11221	0.438572	0.014576	1.12817	0.0141634	1.09624	0.01292	0.0114232	-1.13103	0.0144168	1.11585
542	5.7451	71192.5	0.00950574	1.24306	0.655579	0.00641206	-1.1926	0.0125994	1.64762	0.00764702	0.00765592	1.00116	0.00763812	-1.00117
543	5.47437	71045.4	0.00271838	1.00589	0.96685	0.00249671	-1.0824	0.00294004	1.08792	0.00270245	0.00295972	1.0952	0.00244518	-1.10521
544	5.49383	71045.4	0.00207418	1.46939	0.20982	0.00172902	1.22487	0.00241933	1.7139	0.00141159	0.00129793	-1.08758	0.00152526	1.08052
545	5.86011	71045.4	0.00329806	-1.08665	0.9385	0.00518665	1.44723	0.00140947	-2.54269	0.00358385	0.000902552	-3.9708	0.00626515	1.74816
546	6.16873	71106.3	0.0315922	-1.0669	0.42382	0.0297014	-1.13482	0.0334831	-1.00665	0.0337057	0.0327474	-1.02926	0.034664	1.02843
547	6.28972	71106.3	0.0085269	-1.0381	0.787727	0.00884222	-1.00108	0.00821158	-1.07796	0.00885177	0.00784233	-1.12872	0.00986121	1.11404
548	6.35412	71106.3	0.00501481	-1.96599	0.581367	0.00498981	-1.97584	0.00503981	-1.95624	0.00985908	0.00358618	-2.74919	0.016132	1.63626
549	6.25069	70965.2	0.00186464	-1.33682	0.443935	0.0023641	-1.05439	0.00136519	-1.8259	0.0024927	0.00205548	-1.21271	0.00292991	1.1754
550	5.37882	70604.4	0.13984	-1.33756	0.0664677	0.142644	-1.31127	0.137035	-1.36493	0.187044	0.199552	1.06687	0.174537	-1.07166
551	5.54692	70604.4	0.00253056	1.28878	0.634308	0.00165146	-1.18897	0.00340966	1.73649	0.00196354	0.00144534	-1.35853	0.00248174	1.26391
552	5.62654	70604.4	0.00984965	-1.07783	0.860679	0.00640463	-1.65759	0.0132947	1.2523	0.0106162	0.0107258	1.01032	0.0105066	-1.01043
553	5.65839	70604.4	0.000888792	-1.29681	0.791258	5.97943e-05	-19.2759	0.00171779	1.49037	0.00115259	0.00142919	1.23998	0.000875991	-1.31576
554	5.89196	70604.4	0.00848034	-1.13861	0.471968	0.00747211	-1.29224	0.00948856	-1.01763	0.0096558	0.0105335	1.0909	0.00877806	-1.09999
555	6.10043	70824	0.11635	1.12816	0.471745	0.104943	1.01755	0.127758	1.23877	0.103133	0.112908	1.09478	0.0933573	-1.10471
556	6.39706	70824	0.00386905	1.09781	0.899077	0.00497699	1.41218	0.0027611	-1.27643	0.00352434	0.00139218	-2.53153	0.0056565	1.60498
557	5.59823	70457.3	0.0339251	-1.04699	0.896945	0.0230577	-1.54045	0.0447925	1.26108	0.0355193	0.0349956	-1.01496	0.0360429	1.01474
558	5.98043	70310.3	0.00114127	1.0628	0.927226	0.000552368	-1.94405	0.00173018	1.61122	0.00107383	0.00135726	1.26394	0.000790406	-1.35858
559	6.43414	70541.7	0.00540624	1.77638	0.376228	0.0072547	2.38375	0.00355778	1.16902	0.0030434	0.00206049	-1.47703	0.00402631	1.32296
560	6.46146	70541.7	0.00753823	1.9946	0.153562	0.00855259	2.263	0.00652387	1.72621	0.00377931	0.00245003	-1.54256	0.00510859	1.35173
561	6.56684	70400.5	0.0353946	4.10698	0.137758	0.0295107	3.42426	0.0412784	4.78971	0.00861814	0.00844689	-1.02027	0.00878939	1.01987
562	5.67963	70016.2	0.00205103	1.8002	0.457487	0.00119922	1.05256	0.00290284	2.54784	0.00113934	0.00165978	1.4568	0.00061889	-1.84094
563	5.73802	70016.2	0.00658267	-1.03689	0.844996	0.00562711	-1.21297	0.00753822	1.10442	0.0068255	0.00735898	1.07816	0.00629203	-1.08479
564	6.52195	70259.3	0.029188	1.85841	0.0538985	0.0278779	1.77499	0.0304981	1.94182	0.0157059	0.012717	-1.23503	0.0186949	1.19031
565	5.47437	69869.2	0.00209671	-1.13011	0.597302	0.00171941	-1.3781	0.00247401	1.0441	0.00236952	0.00259291	1.09427	0.00214613	-1.10409
566	6.78736	70118.2	0.0406255	1.23507	0.324559	0.0445439	1.3542	0.0367071	1.11595	0.0328931	0.02839	-1.15862	0.0373962	1.1369
567	6.86347	70118.2	0.112559	-1.3003	0.504585	0.085319	-1.71545	0.1398	-1.04693	0.146361	0.178208	1.21759	0.114513	-1.27811
568	6.73077	69977	0.00469134	1.53655	0.0572694	0.00433815	1.42087	0.00504454	1.65224	0.00305316	0.00326108	1.0681	0.00284524	-1.07308
569	5.3452	69575.2	0.00172053	1.1016	0.807599	0.00121182	-1.28885	0.00222924	1.42731	0.00156185	0.00157771	1.01015	0.00154599	-1.01026
570	4.54029	69716.6	0.00381982	-1.76414	0.53233	0.00465199	-1.44856	0.00298765	-2.25552	0.0067387	0.00292758	-2.3018	0.0105498	1.56556
571	5.49737	69428.1	0.00253761	-1.23284	0.0965242	0.00273561	-1.14361	0.00233961	-1.33718	0.00312847	0.00311916	-1.00298	0.00313778	1.00298
572	6.09847	69553.5	0.00862289	-1.1185	0.571551	0.00974751	1.01066	0.00749827	-1.28626	0.0096447	0.00861655	-1.11932	0.0106729	1.1066
573	6.1297	69553.5	0.0169768	-1.07848	0.776112	0.0149444	-1.22515	0.0190091	1.03824	0.0183091	0.0218712	1.19455	0.014747	-1.24155
574	6.3268	69553.5	0.00195317	-1.93362	0.565599	0.00273691	-1.37991	0.00116944	-3.22949	0.0037767	0.00122056	-3.09423	0.00633283	1.67682
575	5.30273	69134.1	0.00209426	1.23687	0.634399	0.00251485	1.48527	0.00167366	-1.01167	0.00169319	0.00228003	1.34658	0.00110636	-1.53042
576	6.1941	69412.3	0.0158828	1.37002	0.0697648	0.0160705	1.38621	0.0156952	1.35384	0.0115931	0.0127749	1.10194	0.0104113	-1.11351
577	6.52195	68565.3	0.00195134	-1.16661	0.785846	0.00155225	-1.46655	0.00235043	1.0325	0.00227646	0.00324611	1.42595	0.0013068	-1.74201
578	5.93266	68104.9	0.0109217	1.02635	0.922267	0.00842259	-1.26342	0.0134207	1.2612	0.0106412	0.0111135	1.04438	0.010169	-1.04644
579	7.41111	68529	0.00289115	1.87546	0.19598	0.00294691	1.91163	0.0028354	1.83929	0.00154157	0.00083804	-1.8395	0.0022451	1.45637
580	5.65662	67957.9	0.00181309	-1.09204	0.903219	0.000602317	-3.28727	0.00302387	1.52723	0.00197998	0.00206218	1.04152	0.00189777	-1.04332
581	6.35998	68283	0.00324036	1.38978	0.471877	0.00282748	1.21269	0.00365325	1.56686	0.00233157	0.00327875	1.40624	0.00138439	-1.68419
582	5.98043	67663.8	0.074358	1.00944	0.93351	0.0673323	-1.09402	0.0813837	1.10482	0.0736627	0.0759171	1.0306	0.0714083	-1.03157
583	6.06725	67859.5	0.016807	1.11813	0.698836	0.0168453	1.12067	0.0167688	1.11558	0.0150314	0.0115624	-1.30002	0.0185003	1.23078
584	6.56099	67859.5	0.00114238	1.28439	0.131616	0.00108936	1.22477	0.0011954	1.344	0.000889437	0.000891218	1.002	0.000887656	-1.00201
585	4.5	80212.1	0.00176995	1.61384	0.654918	0.000628816	-1.74413	0.00291108	2.65432	0.00109673	0.000485031	-2.26116	0.00170844	1.55775
586	6.03407	67718.3	0.0121884	1.02735	0.935023	0.00867702	-1.36728	0.0156997	1.32332	0.0118639	0.0121544	1.02448	0.0115735	-1.0251
587	6.82444	67718.3	0.017268	1.65313	0.0700383	0.0154374	1.47788	0.0190986	1.82838	0.0104457	0.0109808	1.05124	0.00991047	-1.054
588	6.87323	67718.3	0.00333177	1.55223	0.585896	0.00190534	-1.12654	0.0047582	2.21678	0.00214644	0.000980499	-2.18913	0.00331238	1.5432
589	5.74156	67222.8	0.0391013	1.07451	0.711691	0.0329162	-1.10553	0.0452863	1.24447	0.03639	0.0379024	1.04156	0.0348777	-1.04336
590	5.90612	67222.8	0.00350862	-1.06177	0.914568	0.00278178	-1.3392	0.00423546	1.13693	0.00372535	0.00209257	-1.78027	0.00535812	1.43829
591	5.86719	67075.7	0.0422905	1.13442	0.482024	0.0367858	-1.01342	0.0477952	1.28209	0.0372793	0.035294	-1.05625	0.0392645	1.05325
592	6.96495	67436	0.223161	1.6186	0.162234	0.228084	1.6543	0.218238	1.58289	0.137873	0.098876	-1.3944	0.17687	1.28285
593	5.71325	66928.7	0.0014162	-1.58194	0.591159	0.00202411	-1.10683	0.000808283	-2.77173	0.00224034	0.0010903	-2.05479	0.00339038	1.51333
594	5.66901	66781.7	0.0028642	-1.28054	0.493574	0.00189882	-1.93157	0.00382958	1.04413	0.00366771	0.00360508	-1.01737	0.00373034	1.01708
595	5.11639	66833.6	0.00309313	1.09084	0.797991	0.00266257	-1.06497	0.00352369	1.24268	0.00283556	0.00206464	-1.37339	0.00360648	1.27188
596	5.59115	66634.6	0.00204544	-1.78139	0.168749	0.00151749	-2.40116	0.00257339	-1.41593	0.00364374	0.00418456	1.14843	0.00310291	-1.1743
597	6.17263	67012.5	0.0438603	1.14695	0.561346	0.0456786	1.1945	0.042042	1.09941	0.0382407	0.0303056	-1.26184	0.0461758	1.2075
598	5.93797	66487.6	0.00232036	1.00518	0.99198	0.0013439	-1.71768	0.00329682	1.42819	0.00230839	0.00270753	1.1729	0.00190926	-1.20905
599	6.2585	66871.3	0.0316025	1.17584	0.0685807	0.0318298	1.18429	0.0313753	1.16738	0.0268766	0.0255908	-1.05025	0.0281625	1.04784
600	5.23018	66340.6	0.00160074	1.17311	0.700777	0.00210163	1.5402	0.00109984	-1.24066	0.00136452	0.00118341	-1.15304	0.00154563	1.13273
601	5.80526	66340.6	0.201787	1.10671	0.273532	0.189612	1.03993	0.213962	1.17348	0.182331	0.186926	1.0252	0.177736	-1.02586
602	6.11409	66730.2	0.142598	-1.05871	0.215286	0.145783	-1.03558	0.139413	-1.08289	0.150969	0.154393	1.02268	0.147546	-1.0232
603	6.59026	66730.2	0.00501297	-1.3795	0.0492687	0.00487319	-1.41907	0.00515276	-1.34208	0.0069154	0.00733118	1.06012	0.00649962	-1.06397
604	4.53725	66378.4	0.00543352	-1.51121	0.502012	0.00328057	-2.50298	0.00758647	-1.08235	0.00821121	0.00555355	-1.47855	0.0108689	1.32366
605	6.38144	66589	0.0250673	1.13555	0.521334	0.0286569	1.29816	0.0214777	-1.02781	0.0220751	0.0235505	1.06684	0.0205997	-1.07162
606	6.4556	66589	0.0152191	1.41519	0.202045	0.0174745	1.62491	0.0129636	1.20546	0.0107541	0.00997955	-1.07762	0.0115287	1.07202
607	6.78541	66589	0.00291287	-1.23864	0.764114	0.00476275	1.32006	0.00106298	-3.39421	0.00360799	0.00278443	-1.29577	0.00443154	1.22826
608	5.61946	66046.5	0.00161057	-1.45932	0.160224	0.0015279	-1.53828	0.00169323	-1.38808	0.00235034	0.00267827	1.13953	0.0020224	-1.16215
609	5.98043	66046.5	0.0163914	-1.31824	0.477039	0.0108595	-1.98976	0.0219233	1.0146	0.0216078	0.0239616	1.10894	0.0192539	-1.12225
610	6	99511	0.00768122	1.07569	0.866645	0.00486579	-1.46754	0.0104967	1.46997	0.00714073	0.00751614	1.05257	0.00676532	-1.05549
611	6.68003	66447.9	0.00951219	1.12488	0.541712	0.00916351	1.08365	0.00986086	1.16611	0.00845617	0.00705058	-1.19936	0.00986175	1.16622
612	6.52391	66306.7	0.00731525	-1.05253	0.85644	0.00665444	-1.15706	0.00797607	1.03591	0.00769956	0.00945242	1.22766	0.00594669	-1.29476
613	5.38413	65752.5	0.0071608	-1.33033	0.0804615	0.007499	-1.27033	0.0068226	-1.39627	0.00952622	0.00889643	-1.07079	0.010156	1.06611
614	5.41421	65311.4	0.113615	-1.10532	0.726476	0.0885772	-1.41775	0.138652	1.10409	0.12558	0.141654	1.128	0.109506	-1.14678
615	5.90435	65311.4	0.00336263	-1.11077	0.880494	0.00119102	-3.13607	0.00553425	1.48168	0.00373511	0.00400334	1.07181	0.00346688	-1.07737
616	6.3229	65742	0.213243	1.08669	0.503334	0.215517	1.09828	0.210969	1.0751	0.196232	0.217129	1.10649	0.175334	-1.11919
617	6.59026	65600.9	0.0139173	-1.0191	0.958706	0.0116431	-1.21816	0.0161914	1.1416	0.0141831	0.0181216	1.27769	0.0102446	-1.38444
618	5.55399	65017.4	0.00963964	-1.27221	0.177493	0.0100112	-1.22499	0.00926808	-1.32321	0.0122636	0.0110356	-1.11128	0.0134916	1.10014
619	5.60531	65017.4	0.00128797	-1.71967	0.341168	0.000882897	-2.50864	0.00169304	-1.30823	0.00221487	0.00284417	1.28412	0.00158558	-1.39689
620	5.66724	65017.4	0.00602682	-1.44474	0.0929846	0.00517016	-1.68412	0.00688347	-1.26494	0.00870717	0.00890817	1.02308	0.00850617	-1.02363
621	6.23313	65318.5	0.00453672	-1.03607	0.943158	0.00467956	-1.00445	0.00439388	-1.06975	0.00470037	0.00267289	-1.75854	0.00672786	1.43135
622	6.25655	65318.5	0.00843474	1.24227	0.209207	0.00841792	1.23979	0.00845155	1.24474	0.00678979	0.00622914	-1.09	0.00735044	1.08257
623	5.51507	64723.3	0.0289931	-1.31977	0.0123916	0.0300339	-1.27403	0.0279522	-1.36891	0.0382641	0.038307	1.00112	0.0382212	-1.00112
624	5.94504	64723.3	0.00399263	-1.07478	0.797057	0.00331486	-1.29454	0.00467041	1.08837	0.00429121	0.00353075	-1.21538	0.00505167	1.17721
625	5.33281	64576.3	0.000945836	-1.21152	0.575425	0.000702061	-1.63219	0.00118961	1.03815	0.0011459	0.0013236	1.15508	0.000968196	-1.18354
626	5.63539	64576.3	0.0348593	-1.36203	0.108332	0.0330184	-1.43797	0.0367002	-1.29371	0.0474794	0.051619	1.08719	0.0433398	-1.09551
627	6.03407	65036.2	0.0285462	1.13767	0.748651	0.0192352	-1.30447	0.0378572	1.50875	0.0250918	0.0264268	1.05321	0.0237568	-1.05619
628	6.52	65036.2	0.00941026	-1.02918	0.920039	0.00838052	-1.15564	0.01044	1.07797	0.00968485	0.0118753	1.22617	0.00749443	-1.29227
629	6.65271	65036.2	0.0650624	1.0628	0.75734	0.0647674	1.05798	0.0653573	1.06762	0.0612177	0.0708063	1.15663	0.0516291	-1.18572
630	5.70971	64429.2	0.00505894	1.13008	0.731987	0.00380812	-1.17555	0.00630977	1.40949	0.00447664	0.00368535	-1.21471	0.00526793	1.17676
631	6.0731	64753.9	0.000610851	-1.10481	0.863025	0.000501896	-1.34465	0.000719806	1.06658	0.000674874	0.000366144	-1.84319	0.000983605	1.45746
632	6.38535	64753.9	0.0416302	-1.02918	0.854313	0.0425897	-1.00599	0.0406706	-1.05346	0.0428449	0.0485982	1.13428	0.0370915	-1.15511
633	6.45755	64753.9	0.00662317	1.66125	0.285623	0.00793676	1.99073	0.00530957	1.33177	0.00398685	0.00271847	-1.46658	0.00525523	1.31814
634	6.71516	64753.9	0.00651285	1.59552	0.383068	0.00858133	2.10226	0.00444437	1.08878	0.00408196	0.00335414	-1.21699	0.00480978	1.1783
635	5.30096	63841.1	0.00257819	-1.46948	0.227612	0.00270231	-1.40198	0.00245406	-1.54381	0.0037886	0.00448138	1.18286	0.00309581	-1.22378
636	5.37882	63841.1	0.00120002	1.16455	0.510624	0.00138981	1.34873	0.00101023	-1.02003	0.00103046	0.000932329	-1.10525	0.00112859	1.09523
637	6.17849	64330.4	0.0424982	1.22314	0.222876	0.0439335	1.26445	0.0410629	1.18183	0.034745	0.0305436	-1.13755	0.0389464	1.12092
638	5.24434	63694.1	0.00091274	2.12497	0.0719992	0.000899046	2.09309	0.000926434	2.15685	0.00042953	0.000293036	-1.4658	0.000566025	1.31778
639	5.94681	63547.1	0.0050889	-1.30928	0.0788643	0.00473708	-1.40652	0.00544072	-1.22462	0.00666279	0.00635072	-1.04914	0.00697486	1.04684
640	6.11213	64048	0.134845	1.03502	0.541321	0.132709	1.01862	0.136982	1.05142	0.130282	0.136156	1.04509	0.124408	-1.04722
641	5.74333	63400.1	0.0158991	1.30708	0.498454	0.0114483	-1.06249	0.0203498	1.67298	0.0121638	0.0131372	1.08002	0.0111904	-1.08699
642	5.49029	63253	0.0579401	-1.50113	0.0174872	0.0596737	-1.45752	0.0562064	-1.54743	0.0869754	0.0904586	1.04005	0.0834921	-1.04172
643	5.70263	63253	0.00423026	-1.53113	0.141619	0.00415711	-1.55808	0.00430342	-1.50511	0.00647709	0.0055304	-1.17118	0.00742379	1.14616
644	6	70938.7	0.00262835	-1.11528	0.871541	0.00116112	-2.5246	0.00409559	1.39717	0.00293136	0.00369501	1.26051	0.00216771	-1.35229
645	5.34874	63106	0.000968825	-1.04438	0.896649	0.00093073	-1.08712	0.00100692	-1.00486	0.00101182	0.00130189	1.28669	0.000721741	-1.40191
646	5.60177	63106	0.00130851	-1.46675	0.44241	0.00108937	-1.76181	0.00152765	-1.25635	0.00191926	0.00252371	1.31494	0.00131482	-1.45972
647	6.13946	63483.4	0.00203811	1.04256	0.91152	0.00143586	-1.36149	0.00264037	1.35063	0.00195491	0.00223055	1.141	0.00167927	-1.16414
648	6.90055	63483.4	0.0686606	-1.05898	0.876956	0.0466371	-1.55907	0.0906842	1.2472	0.0727104	0.0796664	1.09567	0.0657543	-1.10579
649	5.84065	62812	0.0461639	1.10787	0.788419	0.0327724	-1.27147	0.0595553	1.42924	0.0416692	0.0476864	1.1444	0.035652	-1.16878
650	5.88842	62812	0.0132667	1.0684	0.840624	0.00992251	-1.25143	0.0166109	1.33772	0.0124173	0.010787	-1.15113	0.0140476	1.13129
651	5.46198	62517.9	0.314489	-1.15342	0.41351	0.268126	-1.35286	0.360851	-1.00523	0.362738	0.354341	-1.0237	0.371135	1.02315
652	6.68393	63059.9	0.00493559	1.34241	0.0019739	0.00489952	1.3326	0.00497166	1.35223	0.00367665	0.00371951	1.01166	0.00363379	-1.01179
653	6.85176	63059.9	0.1773	1.26164	0.558943	0.202204	1.43885	0.152395	1.08442	0.140531	0.0938559	-1.49731	0.187207	1.33214
654	5.92381	62370.9	0.00826551	-1.15981	0.588965	0.00637279	-1.50427	0.0101582	1.05965	0.00958641	0.00874452	-1.09628	0.0104283	1.08782
655	6.28972	62918.7	0.00280204	1.44726	0.270851	0.00309475	1.59844	0.00250933	1.29607	0.00193611	0.00144155	-1.34308	0.00243067	1.25544
656	6.79712	62918.7	0.0178445	1.24396	0.84516	0.0309404	2.1569	0.00474857	-3.02089	0.0143449	0.0055252	-2.59627	0.0231646	1.61483
657	6.20971	62777.5	0.0217005	1.1505	0.0740585	0.0221575	1.17473	0.0212435	1.12628	0.0188618	0.0195411	1.03602	0.0181824	-1.03736
658	6.7132	62777.5	0.00710963	1.43269	0.470407	0.00952041	1.9185	0.00469885	-1.05609	0.00496242	0.00528207	1.06441	0.00464277	-1.06885
659	5.30273	62076.8	0.000581569	-1.75007	0.178822	0.0006954	-1.4636	0.000467738	-2.17598	0.00101779	0.00119943	1.17846	0.000836152	-1.21723
660	5.32219	61488.7	0.000797879	-1.28981	0.430566	0.000677225	-1.5196	0.000918533	-1.12039	0.00102911	0.00123198	1.19713	0.000826241	-1.24553
661	6.03993	62071.7	0.00336658	1.08706	0.89616	0.00160584	-1.92855	0.00512732	1.6556	0.00309695	0.00358135	1.15641	0.00261255	-1.18541
662	6.32095	62071.7	0.00266553	1.28414	0.213661	0.00292644	1.40983	0.00240462	1.15845	0.00207573	0.00227395	1.09549	0.00187752	-1.10557
663	5.23549	61341.7	0.00168949	-1.01299	0.982709	0.0021351	1.24755	0.00124389	-1.37588	0.00171144	0.00249017	1.45502	0.000932704	-1.83492
664	5.36643	61341.7	0.000957359	-1.05362	0.905377	0.00127755	1.26654	0.000637169	-1.58309	0.00100869	0.000800543	-1.26001	0.00121685	1.20636
665	5.59646	61341.7	0.00103345	-1.52727	0.540143	0.000968972	-1.6289	0.00109793	-1.43758	0.00157836	0.0023196	1.46963	0.000837118	-1.88547
666	6.11799	61930.5	0.00146976	1.09724	0.785887	0.00112478	-1.19091	0.00181473	1.35477	0.00133951	0.00109965	-1.21812	0.00157936	1.17906
667	6.35803	61930.5	0.0352271	1.24426	0.373139	0.0310545	1.09688	0.0393996	1.39164	0.0283117	0.0327308	1.15608	0.0238927	-1.18495
668	6.60002	61930.5	0.0071147	1.00222	0.992298	0.00642797	-1.10438	0.00780142	1.09896	0.00709894	0.00837141	1.17925	0.00582647	-1.21839
669	5.39828	61047.6	0.0159254	-1.10622	0.641157	0.0135432	-1.3008	0.0183077	1.0392	0.017617	0.0196183	1.1136	0.0156157	-1.12816
670	5.43898	61047.6	0.00458736	-1.62461	0.287943	0.00264562	-2.81699	0.0065291	-1.14145	0.00745267	0.00698268	-1.06731	0.00792266	1.06306
671	5.53276	60900.6	0.00416912	-1.42269	0.551828	0.00283909	-2.08918	0.00549916	-1.0786	0.00593137	0.00803112	1.35401	0.00383163	-1.548
672	5.71855	60900.6	0.00261471	1.01322	0.964279	0.00196984	-1.31005	0.00325958	1.26312	0.00258059	0.00238095	-1.08385	0.00278022	1.07736
673	5.95212	60753.6	0.00164952	-1.42346	0.323308	0.00191287	-1.22749	0.00138618	-1.69389	0.00234803	0.00187957	-1.24923	0.00281648	1.19951
674	6.50049	61365.9	0.0116267	1.49507	0.284455	0.0141476	1.81923	0.00910577	1.17091	0.00777668	0.00693479	-1.1214	0.00861856	1.10826
675	5.47083	60459.5	0.019861	-1.31322	0.403297	0.0148454	-1.7569	0.0248766	-1.04845	0.0260819	0.0229451	-1.13671	0.0292188	1.12027
676	5.49206	60459.5	0.0095459	-1.57943	0.0750771	0.011123	-1.35549	0.00796879	-1.89202	0.0150771	0.0147658	-1.02108	0.0153884	1.02065
677	6.63124	61083.5	0.0303451	1.11999	0.405937	0.0329445	1.21593	0.0277457	1.02405	0.0270941	0.0253816	-1.06747	0.0288066	1.06321
678	6.2546	60942.4	0.00724092	1.38514	0.127496	0.00669109	1.27996	0.00779076	1.49032	0.00522757	0.00465026	-1.12415	0.00580489	1.11044
679	5.63604	60972.3	0.00435295	-1.04971	0.775149	0.00376458	-1.21377	0.00494133	1.08141	0.00456933	0.00487497	1.06689	0.00426368	-1.07168
680	6.04064	61046.9	0.0025412	1.22541	0.587249	0.00181411	-1.14313	0.00326829	1.57602	0.00207376	0.00213183	1.028	0.00201569	-1.02881
681	6.45435	61046.9	0.196641	1.24405	0.207841	0.189083	1.19623	0.2042	1.29187	0.158066	0.177675	1.12406	0.138457	-1.14163
682	5.68231	60684.2	0.00868604	1.05305	0.891315	0.00637034	-1.29483	0.0110017	1.33379	0.00824848	0.00987512	1.1972	0.00662184	-1.24565
683	6.5573	60629.1	0.193529	1.04886	0.762341	0.204625	1.109	0.182432	-1.01141	0.184514	0.208086	1.12775	0.160941	-1.14647
684	5.77663	59608.7	0.00866105	1.05536	0.874217	0.00614037	-1.33652	0.0111817	1.36251	0.00820674	0.00846317	1.03125	0.00795031	-1.03225
685	6.30674	60489.8	0.00103616	1.08338	0.873066	0.00144975	1.51581	0.000622576	-1.53622	0.000956414	0.00110847	1.15899	0.000804356	-1.18904
686	5.74104	59481.5	0.00965406	-1.43089	0.238855	0.00790557	-1.74736	0.0114025	-1.21147	0.0138139	0.0156097	1.13	0.012018	-1.14943
687	5.58977	59354.3	0.00293876	-1.86368	0.147179	0.00188326	-2.9082	0.00399425	-1.3712	0.00547691	0.00517087	-1.05918	0.00578294	1.05588
688	6.10473	60211.3	0.00191366	-1.23326	0.329278	0.00168368	-1.40171	0.00214364	-1.10095	0.00236004	0.0026226	1.11125	0.00209747	-1.12518
689	6.50486	60211.3	0.0026122	1.52306	0.632234	0.00414615	2.41743	0.00107826	-1.59063	0.00171511	0.00124634	-1.37612	0.00218388	1.27332
690	5.92256	59227.1	0.00757071	1.10878	0.0715801	0.00736575	1.07876	0.00777567	1.1388	0.00682798	0.00687448	1.00681	0.00678148	-1.00686
691	5.80688	59099.9	0.0112078	1.26298	0.715907	0.00594296	-1.49322	0.0164727	1.85626	0.00887411	0.0106901	1.20464	0.00705808	-1.2573
692	5.86027	59099.9	0.0581902	-1.16061	0.553369	0.0496118	-1.3613	0.0667687	-1.0115	0.0675363	0.0776199	1.14931	0.0574527	-1.17551
693	6.60197	59932.8	0.629836	1.22941	0.376952	0.685016	1.33712	0.574655	1.1217	0.512309	0.423766	-1.20894	0.600852	1.17283
694	5.26054	58845.5	0.000282771	-4.58722	0.529664	0.000295801	-4.38516	0.000269741	-4.80881	0.00129713	0.000183623	-7.06412	0.00241064	1.85844
695	5.88163	58845.5	0.0574014	1.01774	0.932561	0.0469617	-1.20099	0.0678411	1.20284	0.0564007	0.0571805	1.01383	0.0556209	-1.01402
696	6.3922	59654.2	0.00473011	-1.05993	0.888224	0.0054538	1.08781	0.00400642	-1.25138	0.00501357	0.00664197	1.3248	0.00338517	-1.48104
697	5.28723	58718.3	0.00182984	1.14755	0.718656	0.00142945	-1.1155	0.00223023	1.39865	0.00159456	0.00199666	1.25217	0.00119245	-1.33721
698	5.38333	58718.3	0.00494176	-1.02513	0.868319	0.00431057	-1.17524	0.00557295	1.10008	0.00506596	0.0052626	1.03882	0.00486931	-1.04038
699	5.6307	58591.1	0.028818	-1.07293	0.671623	0.0250647	-1.2336	0.0325713	1.05341	0.0309198	0.0329664	1.06619	0.0288733	-1.07088
700	5.95815	58591.1	0.046757	-1.46638	0.00886524	0.0456938	-1.50049	0.0478201	-1.43378	0.0685632	0.0703358	1.02585	0.0667907	-1.02654
701	6.22904	59375.7	0.00307655	1.45529	0.508865	0.00428084	2.02494	0.00187226	-1.12914	0.00211405	0.00203166	-1.04055	0.00219644	1.03897
702	6.36132	58799.4	0.00328158	1.24568	0.443307	0.00261877	-1.00596	0.0039444	1.49729	0.00263437	0.00246985	-1.06661	0.00279889	1.06245
703	5.34596	58336.7	0.000837143	1.82039	0.332968	0.00054068	1.17572	0.00113361	2.46505	0.000459871	0.000489763	1.065	0.000429978	-1.06952
704	5.50257	58336.7	0.00517829	1.188	0.513361	0.00519391	1.19158	0.00516268	1.18442	0.00435883	0.00350436	-1.24383	0.00521329	1.19603
705	5.67341	58336.7	0.0587403	-1.14256	0.452725	0.0530996	-1.26393	0.0643811	-1.04245	0.0671143	0.0741984	1.10555	0.0600303	-1.11801
706	6.02005	57086.5	0.0113082	-1.49669	0.15346	0.00930149	-1.81958	0.0133148	-1.27112	0.0169248	0.015438	-1.0963	0.0184115	1.08784
707	5.2	63934	0.00244537	-1.09481	0.749564	0.00198844	-1.34639	0.0029023	1.08407	0.00267722	0.00311639	1.16404	0.00223805	-1.19623
708	6.45091	58516	0.00937877	1.18639	0.164593	0.009984	1.26294	0.00877355	1.10983	0.00790533	0.0075835	-1.04244	0.00822717	1.04071
709	5.98662	58082.3	0.024556	1.14875	0.736335	0.0179023	-1.19406	0.0312098	1.46002	0.0213763	0.0262126	1.22625	0.01654	-1.2924
710	6.69682	58374.2	0.00243139	-1.02497	0.878862	0.00275329	1.1048	0.00210948	-1.18139	0.00249211	0.00235009	-1.06043	0.00263413	1.05699
711	5.53104	57955.1	0.00109567	-1.08646	0.643881	0.0010181	-1.16923	0.00117323	-1.01463	0.0011904	0.00134812	1.13249	0.00103268	-1.15273
712	5.9279	57955.1	0.0147853	-1.32652	0.249571	0.0127895	-1.53352	0.0167812	-1.16875	0.019613	0.0196095	-1.00018	0.0196164	1.00018
713	7.13064	58153.6	0.0023432	-1.63491	0.242631	0.00167126	-2.29224	0.00301514	-1.27056	0.00383092	0.00322171	-1.18909	0.00444013	1.15902
714	4.54485	57720.6	0.00417775	-1.29908	0.755031	0.00524159	-1.03542	0.0031139	-1.74291	0.00542724	0.00875827	1.61376	0.00209621	-2.58908
715	4.64669	57720.6	0.0031655	2.50612	0.00889886	0.00320024	2.53363	0.00313076	2.47862	0.00126311	0.00108581	-1.16329	0.0014404	1.14037
716	6.8112	57949	0.0370949	1.23055	0.702999	0.0461755	1.53178	0.0280143	-1.07606	0.0301451	0.0172155	-1.75105	0.0430747	1.42891
717	6.48713	57807.3	0.00217069	-1.0358	0.938985	0.00287259	1.27762	0.00146878	-1.53079	0.0022484	0.00168676	-1.33297	0.00281004	1.2498
718	6.53479	57807.3	0.00291143	1.9369	0.0778488	0.00251223	1.67132	0.00331064	2.20248	0.00150314	0.00162616	1.08184	0.00138012	-1.08914
719	5.47231	57446.3	0.0714779	-1.19705	0.151192	0.0660075	-1.29626	0.0769482	-1.11195	0.0855628	0.0884885	1.03419	0.0826371	-1.0354
720	5.78019	57446.3	0.0332952	-1.34159	0.156655	0.0332498	-1.34342	0.0333407	-1.33976	0.0446685	0.0475247	1.06394	0.0418123	-1.06831
721	6.73304	57665.5	0.00384241	1.44305	0.479331	0.00520875	1.95619	0.00247607	-1.07537	0.0026627	0.00259881	-1.02459	0.0027266	1.024
722	6.61104	57523.8	0.0213126	-1.38754	0.57954	0.0177145	-1.66937	0.0249107	-1.18713	0.0295721	0.0416505	1.40844	0.0174937	-1.69044
723	6.05632	57382.1	0.0879945	1.22494	0.0666952	0.0843171	1.17375	0.0916718	1.27613	0.0718357	0.0742446	1.03353	0.0694268	-1.0347
724	6.12875	57382.1	0.294179	-1.02183	0.875498	0.304576	1.01323	0.283782	-1.05926	0.3006	0.335261	1.1153	0.26594	-1.13033
725	6.31557	57382.1	0.00181323	-1.09094	0.642137	0.00157538	-1.25565	0.00205107	1.03688	0.00197813	0.00216786	1.09592	0.00178839	-1.10609
726	5.73214	57064.8	0.113835	-1.15457	0.227856	0.114889	-1.14397	0.112781	-1.16536	0.13143	0.141614	1.07749	0.121245	-1.084
727	5.86205	57064.8	0.0139195	-1.55828	0.312921	0.0128916	-1.68252	0.0149473	-1.45112	0.0216904	0.0274095	1.26367	0.0159712	-1.35809
728	6.22216	57240.3	0.0158394	-1.23668	0.235761	0.0144758	-1.35317	0.0172031	-1.13865	0.0195883	0.017815	-1.09954	0.0213615	1.09053
729	6.29651	57240.3	0.00800211	-1.09117	0.771563	0.00849926	-1.02735	0.00750496	-1.16346	0.00873169	0.0108734	1.24528	0.00658999	-1.32499
730	5.62714	56937.6	0.00490461	-1.11574	0.753446	0.00344403	-1.58891	0.00636519	1.16317	0.00547226	0.00606892	1.10903	0.00487561	-1.12237
731	5.18176	56836.5	0.00232648	-1.31377	0.359681	0.00262345	-1.16505	0.00202951	-1.506	0.00305645	0.00359976	1.17776	0.00251313	-1.21619
732	6.2031	56956.9	0.032849	-1.06266	0.669275	0.0369985	1.05991	0.0286994	-1.2163	0.0349071	0.0347418	-1.00476	0.0350725	1.00474
733	5.40647	56683.2	0.0163314	-1.29279	0.0382268	0.0157298	-1.34223	0.016933	-1.24686	0.021113	0.0203614	-1.03691	0.0218646	1.0356
734	5.42426	56683.2	0.0483294	-1.1128	0.474581	0.0492442	-1.09213	0.0474146	-1.13427	0.053781	0.0599559	1.11482	0.047606	-1.12971
735	6.55385	56815.1	0.0058251	1.36738	0.552655	0.00468312	1.09931	0.00696708	1.63545	0.00426004	0.00236503	-1.80127	0.00615506	1.44483
736	5.51324	56556	0.00271064	-1.06744	0.264824	0.00267956	-1.07982	0.00274172	-1.05534	0.00289345	0.00277838	-1.04141	0.00300851	1.03977
737	5.22672	56428.8	0.00412272	-1.03524	0.764451	0.00435884	1.02128	0.00388659	-1.09814	0.00426801	0.00462003	1.08248	0.00391598	-1.08989
738	5.24808	56428.8	0.00222424	-1.5384	0.104172	0.00194986	-1.75487	0.00249861	-1.36946	0.00342176	0.00310368	-1.10248	0.00373984	1.09296
739	6.59007	56531.7	0.00310867	1.52775	0.685603	0.00499342	2.45401	0.00122391	-1.66254	0.0020348	0.000729271	-2.79018	0.00334033	1.6416
740	5.44562	56301.6	0.0956826	-1.22121	0.0346714	0.0920548	-1.26934	0.0993105	-1.1766	0.116849	0.115055	-1.01559	0.118643	1.01535
741	5.67875	56301.6	0.029953	-1.30803	0.214421	0.027613	-1.41888	0.0322929	-1.21325	0.0391794	0.0437544	1.11677	0.0346044	-1.13221
742	5.55951	56174.4	0.00196264	-1.37242	0.0398699	0.00192996	-1.39565	0.00199531	-1.34995	0.00269356	0.00254667	-1.05768	0.00284046	1.05454
743	5.31215	55920	0.000298192	-1.05153	0.918607	0.000379388	1.20994	0.000216996	-1.44499	0.000313559	0.000208149	-1.50641	0.000418968	1.33617
744	6.65298	55964.7	0.125694	1.2591	0.0301246	0.130086	1.30309	0.121303	1.21511	0.0998285	0.101177	1.0135	0.0984803	-1.01369
745	5.10423	55699.7	0.00424781	-1.28392	0.308175	0.00472282	-1.15478	0.0037728	-1.44557	0.00545383	0.00620654	1.13802	0.00470112	-1.16011
746	5.28545	55665.6	0.00392251	-1.16158	0.635117	0.00303488	-1.50132	0.00481014	1.0557	0.00455633	0.00527739	1.15825	0.00383527	-1.18801
747	6.24504	55539.5	0.00815259	1.26291	0.130278	0.00870381	1.3483	0.00760136	1.17752	0.0064554	0.00685532	1.06195	0.00605548	-1.06604
748	6.33273	55539.5	0.00639221	1.11961	0.583702	0.00694338	1.21615	0.00584105	1.02307	0.00570932	0.00481015	-1.18693	0.00660849	1.15749
749	5.73392	55411.2	0.0113221	-1.09812	0.562653	0.0104969	-1.18445	0.0121474	-1.02352	0.012433	0.0138215	1.11168	0.0110445	-1.12572
750	5.40647	55284	0.00694001	1.01573	0.970155	0.00448036	-1.525	0.00939965	1.37572	0.00683255	0.00748536	1.09554	0.00617974	-1.10564
751	5.88163	55284	0.0042582	1.17276	0.633236	0.00348975	-1.04045	0.00502664	1.3844	0.00363092	0.00280914	-1.29254	0.0044527	1.22633
752	6.72542	55256	0.212002	1.2089	0.466359	0.171102	-1.02493	0.252903	1.44212	0.175368	0.178903	1.02016	0.171834	-1.02057
753	6.10588	55114.3	0.00399287	1.0248	0.480031	0.00389322	-1.00078	0.00409253	1.05037	0.00389626	0.00384466	-1.01342	0.00394787	1.01324
754	6.19166	55114.3	0.00183424	-1.25977	0.675518	0.000916187	-2.52211	0.00275228	1.19109	0.00231072	0.00196165	-1.17795	0.0026598	1.15107
755	6.55195	55114.3	0.0155444	1.2122	0.191737	0.014182	1.10596	0.0169067	1.31844	0.0128233	0.0124933	-1.02641	0.0131533	1.02573
756	5.51146	55029.6	0.000951668	-1.20253	0.539061	0.000798345	-1.43348	0.00110499	-1.03567	0.00114441	0.00135734	1.18606	0.000931475	-1.2286
757	6.30413	54972.6	0.0351676	-1.14957	0.454444	0.0357544	-1.1307	0.0345808	-1.16907	0.0404275	0.0461109	1.14058	0.0347442	-1.16358
758	5.55595	54902.5	0.0311097	-1.12024	0.821969	0.0222705	-1.56487	0.0399489	1.1463	0.0348504	0.0464955	1.33415	0.0232052	-1.50183
759	5.63248	54902.5	0.0181139	-1.12705	0.83267	0.012246	-1.6671	0.0239819	1.1747	0.0204153	0.0279978	1.37142	0.0128327	-1.59088
760	5.67341	54902.5	0.00410436	-1.03511	0.913988	0.00295271	-1.43884	0.00525601	1.23715	0.00424848	0.00450757	1.06098	0.0039894	-1.06494
761	5.70722	54902.5	0.0012773	1.16561	0.720796	0.00166414	1.51863	0.000890462	-1.23062	0.00109582	0.00110391	1.00738	0.00108773	-1.00744
762	6.3556	54830.8	0.00231111	-1.44135	0.592507	0.00210805	-1.5802	0.00251418	-1.32494	0.00333113	0.00493469	1.48139	0.00172756	-1.92822
763	6.62629	54830.8	0.00408756	1.23416	0.41635	0.00349015	1.05379	0.00468497	1.41454	0.003312	0.00283743	-1.16725	0.00378657	1.14329
764	5.46341	54775.3	0.00278114	1.30564	0.708482	0.00145985	-1.45911	0.00410242	1.92594	0.00213009	0.00286227	1.34373	0.00139791	-1.52377
765	5.43672	54520.9	0.000810597	-1.75609	0.128193	0.000593263	-2.3994	0.00102793	-1.3848	0.00142348	0.0015333	1.07715	0.00131366	-1.0836
766	5.96527	54520.9	0.0389753	1.03924	0.673245	0.0395407	1.05432	0.03841	1.02417	0.0375036	0.0345473	-1.08557	0.04046	1.07883
767	5.28545	54393.7	0.00343163	-1.14183	0.742265	0.00251025	-1.56094	0.00435302	1.11094	0.00391833	0.00482142	1.23048	0.00301525	-1.29951
768	5.60578	54393.7	0.00498464	-1.21145	0.481526	0.00461716	-1.30787	0.00535212	-1.12827	0.00603862	0.00721155	1.19424	0.00486569	-1.24106
769	5.81044	54266.5	0.102244	1.0228	0.882261	0.0892083	-1.12058	0.11528	1.15321	0.0999652	0.103816	1.03853	0.096114	-1.04007
770	6.71589	54122.1	0.0158988	1.91217	0.515559	0.0247938	2.98198	0.00700385	-1.18714	0.00831455	0.00448449	-1.85407	0.0121446	1.46065
771	6.02197	54952.3	0.0450796	1.14106	0.444489	0.0393306	-1.00448	0.0508287	1.28658	0.0395067	0.0381874	-1.03455	0.0408261	1.0334
772	6.25457	53980.4	0.00329876	1.12447	0.808704	0.00308419	1.05133	0.00351334	1.19761	0.00293362	0.00162632	-1.80384	0.00424092	1.44563
773	5.31392	54012.1	0.0172562	1.11508	0.626004	0.0142291	-1.08759	0.0202834	1.31069	0.0154754	0.0162419	1.04953	0.0147088	-1.05211
774	5.85671	54012.1	0.0182653	-1.52514	0.271951	0.020043	-1.38986	0.0164875	-1.68959	0.027857	0.0339909	1.22019	0.0217232	-1.28236
775	5.919	54012.1	0.190016	-1.05269	0.506744	0.181163	-1.10413	0.198869	-1.00582	0.200027	0.208829	1.04401	0.191225	-1.04603
776	6.10588	53838.7	0.0086676	1.13645	0.757345	0.00618735	-1.23266	0.0111479	1.46164	0.00762693	0.0092091	1.20745	0.00604475	-1.26174
777	5.74993	53884.9	0.00278964	1.05977	0.904528	0.00184237	-1.42876	0.0037369	1.41963	0.00263232	0.00330165	1.25428	0.00196298	-1.34098
778	6.18213	53696.9	0.00434697	1.1033	0.899338	0.00188755	-2.08735	0.0068064	1.72752	0.00393999	0.00536884	1.36265	0.00251114	-1.56901
779	6.15925	53555.2	0.000864918	-1.3625	0.361551	0.00108689	-1.08423	0.000642941	-1.8329	0.00117845	0.00132729	1.12631	0.0010296	-1.14457
780	6.43566	53555.2	0.123914	1.03609	0.655939	0.121959	1.01975	0.125868	1.05243	0.119597	0.127694	1.0677	0.111501	-1.07262
781	6.65298	53555.2	0.0142657	1.36494	0.676769	0.0209863	2.00796	0.00754514	-1.3852	0.0104515	0.00630636	-1.6573	0.0145967	1.39661
782	6.33273	53413.4	0.0409801	-1.09226	0.134557	0.0395013	-1.13315	0.0424589	-1.05422	0.0447609	0.0443045	-1.0103	0.0452174	1.0102
783	6.60723	53413.4	0.0147759	-1.5796	0.222745	0.0196144	-1.18995	0.00993753	-2.34868	0.0233401	0.0241277	1.03375	0.0225524	-1.03493
784	5.45985	53503.3	0.00290821	1.05719	0.908813	0.00192415	-1.42966	0.00389227	1.41492	0.00275088	0.00346341	1.25902	0.00203834	-1.34956
785	6.35941	53130	0.0018097	-1.43746	0.321868	0.00157378	-1.65295	0.00204562	-1.27168	0.00260137	0.00316032	1.21487	0.00204243	-1.27367
786	5.40825	53248.9	0.0238154	1.19283	0.348622	0.0210833	1.05598	0.0265476	1.32967	0.0199655	0.0215751	1.08062	0.0183559	-1.08769
787	5.4385	53248.9	0.00160214	-1.18767	0.750141	0.00128425	-1.48165	0.00192003	1.00905	0.0019028	0.00266291	1.39947	0.00114269	-1.66519
788	5.36731	53121.7	0.164723	1.07944	0.347802	0.158209	1.03675	0.171236	1.12212	0.1526	0.160139	1.0494	0.145062	-1.05197
789	6.39563	52846.5	0.146886	-1.18426	0.2383	0.145069	-1.1991	0.148703	-1.16979	0.173951	0.190129	1.093	0.157773	-1.10254
790	7.25815	52596.8	0.176846	1.26416	0.801076	0.275566	1.96985	0.078125	-1.79062	0.139892	0.0572714	-2.44262	0.222513	1.5906
791	5.50257	52867.3	0.00261571	1.11719	0.673973	0.00224881	-1.04114	0.00298261	1.2739	0.00234133	0.00191486	-1.22272	0.0027678	1.18215
792	6.54813	52563	0.136405	-1.11669	0.350133	0.130659	-1.16579	0.14215	-1.07155	0.152321	0.164164	1.07775	0.140479	-1.0843
793	6.26982	52279.6	0.000786799	2.50102	0.278021	0.000479386	1.52384	0.00109421	3.4782	0.000314591	0.00040345	1.28246	0.000225732	-1.39365
794	6.49095	52279.6	0.44643	-1.0475	0.663873	0.448433	-1.04282	0.444427	-1.05222	0.467634	0.509596	1.08973	0.425671	-1.09858
795	6.93349	53771.6	0.010897	3.23753	0.163928	0.0077757	2.31018	0.0140183	4.16488	0.00336585	0.00179476	-1.87538	0.00493694	1.46677
796	5.11031	52415.7	0.00161361	-1.01542	0.972339	0.00187555	1.14469	0.00135166	-1.2122	0.00163849	0.00105924	-1.54685	0.00221773	1.35353
797	5.55951	52358.6	0.00712504	-1.44849	0.0015395	0.00720308	-1.4328	0.00704701	-1.46453	0.0103205	0.0104189	1.00953	0.0102222	-1.00962
798	5.14831	52289.4	0.000982976	-1.3807	0.351149	0.00122785	-1.10534	0.000738099	-1.83878	0.0013572	0.00154781	1.14044	0.00116659	-1.16339
799	5.17111	52289.4	0.00858303	-1.33916	0.451016	0.00816243	-1.40816	0.00900363	-1.2766	0.011494	0.0145996	1.27019	0.00838847	-1.37022
800	6.24122	51854.3	0.0433084	1.04882	0.748315	0.0448742	1.08674	0.0417426	1.0109	0.0412924	0.0465456	1.12722	0.0360392	-1.14576
801	6.60532	51854.3	0.00683846	1.13002	0.871613	0.00589838	-1.02598	0.00777855	1.28536	0.00605164	0.00185806	-3.25697	0.0102452	1.69297
802	6.63773	51854.3	0.0179819	1.69974	0.654355	0.0312231	2.95138	0.00474066	-2.23158	0.0105792	0.00542008	-1.95185	0.0157382	1.48766
803	6.43376	51712.6	0.0168052	-1.04022	0.583962	0.0166462	-1.05016	0.0169641	-1.03048	0.0174811	0.0185137	1.05907	0.0164486	-1.06277
804	5.30503	51977	0.00328663	-1.35037	0.500393	0.00190614	-2.32836	0.00466713	1.05159	0.00443818	0.00414238	-1.07141	0.00473399	1.06665
805	6.13829	51570.9	0.0183988	1.50752	0.100645	0.0163752	1.34172	0.0204224	1.67333	0.0122047	0.0128672	1.05428	0.0115422	-1.0574
806	5.99993	52178	0.00954656	-1.72083	0.191983	0.00927464	-1.77128	0.00981848	-1.67317	0.016428	0.0199655	1.21533	0.0128905	-1.27443
807	5.2	59253.3	0.0011106	-1.81826	0.259626	0.000934564	-2.16074	0.00128663	-1.56949	0.00201935	0.00257558	1.27545	0.00146313	-1.38016
808	6.51763	51287.4	0.00734119	-1.59652	0.545578	0.00667415	-1.75608	0.00800823	-1.46354	0.0117204	0.0177537	1.51477	0.00568708	-2.06087
809	5.6129	51595.4	0.00448466	-1.35327	0.644343	0.00221679	-2.73773	0.00675253	1.11263	0.00606896	0.00794605	1.30929	0.00419188	-1.44779
810	5.35842	51468.2	0.000609012	-1.30097	0.29498	0.00059447	-1.3328	0.000623554	-1.27063	0.000792307	0.000662745	-1.19549	0.000921868	1.16352
811	5.7268	51468.2	0.00339518	-1.31588	0.142186	0.00365148	-1.22352	0.00313889	-1.42332	0.00446766	0.00484284	1.08398	0.00409247	-1.09168
812	4.85038	51405.3	0.0011041	-1.23749	0.729207	0.0017562	1.28535	0.000452011	-3.02275	0.00136632	0.00146227	1.07023	0.00127036	-1.07553
813	6.30032	50862.2	0.0294502	-1.14578	0.377988	0.0323933	-1.04168	0.0265071	-1.273	0.0337435	0.0313058	-1.07787	0.0361811	1.07224
814	5.91722	51213.8	0.00356736	1.18244	0.56716	0.00285577	-1.05644	0.00427894	1.4183	0.00301696	0.00340511	1.12866	0.0026288	-1.14766
815	5.42248	51086.6	0.00142405	1.40165	0.455487	0.00102636	1.01022	0.00182173	1.79308	0.00101598	0.00121447	1.19537	0.000817485	-1.24281
816	5.4563	51086.6	0.00470478	1.14575	0.710091	0.00335789	-1.22287	0.00605167	1.47376	0.00410627	0.00447744	1.09039	0.0037351	-1.09937
817	5.96171	51086.6	0.00409249	-1.00311	0.993785	0.00284316	-1.4439	0.00534183	1.30122	0.00410524	0.00484096	1.17922	0.00336952	-1.21835
818	5.24452	50959.4	0.00266883	-1.45896	0.0983974	0.00257691	-1.51101	0.00276075	-1.41038	0.00389373	0.00429898	1.10408	0.00348847	-1.11617
819	6.04488	50437	0.0317259	-1.12494	0.649014	0.0311615	-1.14532	0.0322903	-1.10528	0.0356899	0.0431465	1.20893	0.0282333	-1.26411
820	6.18785	50295.2	0.0562701	-1.28653	0.0109465	0.0578064	-1.25234	0.0547338	-1.32264	0.072393	0.0716632	-1.01018	0.0731229	1.01008
821	6.36894	50295.2	0.0699127	1.03342	0.783049	0.0763861	1.1291	0.0634392	-1.06641	0.0676519	0.0707877	1.04635	0.0645162	-1.0486
822	6.5386	50295.2	0.00247297	-1.63644	0.397662	0.00133835	-3.02378	0.00360759	-1.12177	0.00404687	0.00403372	-1.00326	0.00406002	1.00325
823	4.89598	50773.7	0.00807269	-1.23368	0.382929	0.00835225	-1.19239	0.00779312	-1.27793	0.0099591	0.011637	1.16848	0.00828121	-1.20261
824	5.16655	50773.7	0.000968403	-1.6246	0.0726131	0.0011393	-1.38091	0.000797508	-1.97273	0.00157327	0.00154955	-1.01531	0.00159699	1.01508
825	6.16497	50153.5	0.0212714	-1.58073	0.423656	0.0235894	-1.4254	0.0189535	-1.77405	0.0336244	0.0457909	1.36183	0.0214579	-1.56699
826	6.59579	50153.5	0.00548327	1.59301	0.0432204	0.00538671	1.56496	0.00557984	1.62107	0.00344207	0.00301413	-1.14198	0.00387002	1.12433
827	5.29079	50577.8	0.00102584	-1.04078	0.914058	0.000691588	-1.5438	0.00136009	1.27388	0.00106767	0.00114428	1.07175	0.000991061	-1.0773
828	6.10779	50011.8	0.180441	-1.42647	0.125038	0.191311	-1.34542	0.169571	-1.51792	0.257394	0.285476	1.1091	0.229313	-1.12246
829	6.40135	50011.8	0.00405479	1.23272	0.192577	0.00383808	1.16683	0.00427151	1.2986	0.00328931	0.00362016	1.10058	0.00295847	-1.11183
830	5.20715	50323.4	0.000423485	-1.44777	0.368606	0.000277428	-2.20998	0.000569543	-1.07649	0.00061311	0.000689179	1.12407	0.000537041	-1.14165
831	5.64494	50196.3	0.00888273	-1.25459	0.616566	0.00512326	-2.17521	0.0126422	1.13442	0.0111442	0.0119817	1.07516	0.0103066	-1.08127
832	7.448	49379.6	0.124136	1.50701	0.0438117	0.115692	1.4045	0.13258	1.60952	0.0823727	0.0791402	-1.04085	0.0856052	1.03924
833	5.44562	50069.1	0.00172966	-1.09744	0.795564	0.00119436	-1.5893	0.00226497	1.19322	0.0018982	0.0020958	1.1041	0.00170059	-1.1162
834	5.74637	50069.1	0.00619701	1.06487	0.88112	0.00403289	-1.44301	0.00836114	1.43674	0.00581951	0.0063554	1.09209	0.00528362	-1.10143
835	6.45091	49444.8	0.00345092	1.20243	0.846429	0.00550013	1.91646	0.00140171	-2.04746	0.00286994	0.00120024	-2.39115	0.00453965	1.58179
836	6.2946	49303.1	0.00688957	-1.17828	0.269139	0.006374	-1.27359	0.00740513	-1.09625	0.00811785	0.0074917	-1.08358	0.008744	1.07713
837	5.46163	49814.7	0.0010964	-1.15573	0.351486	0.000964178	-1.31422	0.00122862	-1.03135	0.00126714	0.00131812	1.04023	0.00121616	-1.04192
838	6.07919	49161.3	0.0055129	1.11208	0.791391	0.00465267	-1.06547	0.00637314	1.28561	0.00495729	0.00658594	1.32854	0.00332864	-1.48928
839	6.04297	49019.6	0.00362666	-1.30467	0.502554	0.00226557	-2.08849	0.00498775	1.05413	0.0047316	0.00466891	-1.01343	0.0047943	1.01325
840	5.81044	49560.3	0.0490936	-1.14933	0.559631	0.0426565	-1.32277	0.0555307	-1.0161	0.0564248	0.0648073	1.14856	0.0480423	-1.17448
841	5.84069	49560.3	0.00455424	1.13654	0.71034	0.00343443	-1.16675	0.00567405	1.41599	0.00400712	0.0033905	-1.18187	0.00462374	1.15388
842	5.92968	49560.3	0.00284068	-1.48257	0.370204	0.00253088	-1.66404	0.00315047	-1.33678	0.0042115	0.00536617	1.27417	0.00305682	-1.37774
843	6.49285	48877.9	0.00104304	2.8434	0.102336	0.000814733	2.22102	0.00127134	3.46577	0.000366828	0.000312267	-1.17473	0.00042139	1.14874
844	6.71589	48877.9	0.00353366	8.60401	0.0999167	0.00460078	11.2023	0.00246654	6.00572	0.000410699	0.000473966	1.15405	0.000347432	-1.1821
845	5.36731	49433.1	0.00687795	-1.11348	0.560655	0.00581422	-1.31719	0.00794167	1.03698	0.00765846	0.00803516	1.04919	0.00728175	-1.05173
846	5.96171	49433.1	0.0340892	1.03568	0.69353	0.032069	-1.02638	0.0361095	1.09706	0.0329148	0.0313112	-1.05121	0.0345184	1.04872
847	6.60913	48736.1	0.00192448	-1.20283	0.737582	0.00100762	-2.29731	0.00284135	1.22746	0.00231482	0.00275009	1.18803	0.00187955	-1.23158
848	5.11487	49384.4	0.00173303	-1.51988	0.239259	0.00227421	-1.15821	0.00119186	-2.21	0.00263401	0.00268479	1.01928	0.00258322	-1.01966
849	6.65679	48594.4	0.0031302	2.09877	0.523369	0.00519034	3.48008	0.00107006	-1.39379	0.00149144	0.000922508	-1.61673	0.00206038	1.38147
850	5.70722	49178.7	0.0025099	-1.48396	0.0393921	0.00226358	-1.64544	0.00275622	-1.35134	0.00372459	0.00369187	-1.00886	0.00375731	1.00878
851	6.36894	48452.7	0.0156962	-1.04673	0.872206	0.0197077	1.19952	0.0116848	-1.40607	0.0164297	0.0167592	1.02006	0.0161001	-1.02047
852	6.39754	48310.9	0.000613261	1.17287	0.722401	0.000789631	1.51018	0.000436891	-1.1968	0.000522872	0.000656361	1.2553	0.000389383	-1.34282
853	5.14223	49005.4	0.000290135	-2.26505	0.246323	0.000287233	-2.28793	0.000293036	-2.24262	0.00065717	0.000806696	1.22753	0.000507645	-1.29455
854	5.90298	48924.3	0.0733369	-1.4393	0.16095	0.0757872	-1.39277	0.0708866	-1.48905	0.105554	0.120121	1.138	0.090987	-1.1601
855	5.52214	48797.1	0.00838638	1.00554	0.984858	0.00633049	-1.31746	0.0104423	1.25205	0.00834014	0.00899904	1.079	0.00768125	-1.08578
856	5.98662	48797.1	0.0509077	-1.23914	0.599915	0.041479	-1.52081	0.0603364	-1.0455	0.0630819	0.0804011	1.27455	0.0457627	-1.37846
857	6.4757	47885.7	0.000763051	-1.85558	0.238817	0.000370117	-3.82556	0.00115599	-1.22485	0.00141591	0.00143335	1.01232	0.00139846	-1.01247
858	6.87411	47744	0.0818821	1.24799	0.161825	0.0861629	1.31324	0.0776014	1.18275	0.065611	0.059469	-1.10328	0.071753	1.09361
859	6.07347	47602.2	0.0023271	1.85896	0.142623	0.00217101	1.73427	0.0024832	1.98365	0.00125183	0.00082292	-1.52121	0.00168074	1.34263
860	5.55773	48288.3	0.00395626	1.24422	0.2158	0.00435249	1.36884	0.00356003	1.11961	0.00317971	0.00335798	1.05607	0.00300143	-1.0594
861	5.62714	48161.1	0.00543863	1.16494	0.166097	0.00511525	1.09567	0.00576201	1.2342	0.0046686	0.00482764	1.03407	0.00450956	-1.03527
862	6.45282	47318.8	0.00266323	-1.78977	0.479019	0.00163005	-2.92419	0.0036964	-1.28951	0.00476656	0.00255969	-1.86216	0.00697343	1.46299
863	6.36132	47177	0.00940747	1.00436	0.984771	0.00754713	-1.24109	0.0112678	1.20297	0.00936664	0.00973054	1.03885	0.00900274	-1.04042
864	5.42782	47906.8	0.0022223	1.17136	0.404286	0.00211541	1.11502	0.00232919	1.2277	0.0018972	0.00160628	-1.18112	0.00218813	1.15335
865	6.7197	47035.3	0.00952762	1.44813	0.223008	0.0111225	1.69054	0.00793276	1.20572	0.00657926	0.00713552	1.08455	0.00602299	-1.09236
866	5.4563	47779.6	0.0168146	1.02956	0.947696	0.0105949	-1.54149	0.0230344	1.41039	0.0163319	0.0182776	1.11913	0.0143863	-1.13525
867	6.04869	46893.6	0.00861433	1.18148	0.396648	0.00742213	1.01796	0.00980653	1.34499	0.00729115	0.00761974	1.04507	0.00696257	-1.04719
868	6.16497	46893.6	0.00738498	-1.55457	0.0807638	0.00835827	-1.37355	0.0064117	-1.79055	0.0114805	0.0122494	1.06697	0.0107116	-1.07178
869	6.30413	46751.8	0.0323739	1.03795	0.785443	0.0297143	-1.04967	0.0350335	1.12322	0.0311903	0.0339182	1.08746	0.0284624	-1.09584
870	6.40707	46751.8	0.00230238	1.10373	0.843657	0.00167681	-1.24402	0.00292794	1.40362	0.00208599	0.00282292	1.35328	0.00134906	-1.54626
871	7.448	46454.9	0.636052	1.30571	0.00957527	0.622832	1.27857	0.649272	1.33285	0.487133	0.480755	-1.01327	0.49351	1.01309
872	5.9884	47525.2	0.0105554	-1.02636	0.958917	0.0131473	1.21356	0.00796354	-1.36041	0.0108337	0.0148561	1.37129	0.00681123	-1.59056
873	5.59155	47398	0.00344226	-1.05011	0.904799	0.00279456	-1.29349	0.00408996	1.13146	0.00361475	0.00471338	1.30393	0.00251613	-1.43663
874	5.83714	47270.8	0.00351365	-1.04648	0.918767	0.00212534	-1.73005	0.00490196	1.33316	0.00367695	0.00395967	1.07689	0.00339424	-1.08329
875	5.90298	47016.4	0.016559	-1.61081	0.0940166	0.014633	-1.82283	0.018485	-1.44297	0.0266733	0.0294042	1.10238	0.0239425	-1.11406
876	5.16959	46984.5	0.000798189	-1.78854	0.272995	0.000824259	-1.73197	0.000772118	-1.84893	0.00142759	0.00184712	1.29387	0.00100806	-1.41618
877	5.5346	46889.2	0.0236896	-1.1434	0.655438	0.0195046	-1.38873	0.0278747	1.02909	0.0270867	0.0321182	1.18576	0.0220552	-1.22813
878	6.59579	45901.4	0.0193921	-1.09868	0.813013	0.0256135	1.20219	0.0131707	-1.61767	0.0213058	0.0178659	-1.19253	0.0247456	1.16145
879	5.66807	46762	0.0052845	-1.06294	0.769342	0.00430603	-1.30447	0.00626298	1.11498	0.0056171	0.00578103	1.02918	0.00545317	-1.03006
880	6.25076	45759.7	0.0351919	1.29493	0.139304	0.0318958	1.17365	0.0384881	1.41622	0.0271766	0.0277889	1.02253	0.0265643	-1.02305
881	6.95296	50978.9	0.0109485	1.75135	0.308741	0.0123663	1.97814	0.00953066	1.52455	0.00625146	0.00308225	-2.02821	0.00942068	1.50696
882	6.14782	45617.9	0.00574971	-1.12394	0.771544	0.00786888	1.21766	0.00363054	-1.77999	0.00646232	0.00611588	-1.05664	0.00680875	1.05361
883	5.37799	46507.6	0.0128206	1.00439	0.987376	0.00971307	-1.31417	0.0159281	1.24784	0.0127646	0.0131906	1.03338	0.0123386	-1.03453
884	5.42782	46507.6	0.00410194	1.01281	0.896439	0.0044326	1.09446	0.00377128	-1.07392	0.00405005	0.00417192	1.03009	0.00392818	-1.03102
885	6.06394	45476.2	0.0012535	1.33028	0.641086	0.000990741	1.05143	0.00151625	1.60913	0.000942281	0.000433887	-2.17172	0.00145068	1.53954
886	6.10969	45476.2	0.00350469	-1.37003	0.530216	0.00389556	-1.23257	0.00311382	-1.54201	0.00480155	0.00647982	1.34953	0.00312328	-1.53734
887	6.53098	45476.2	0.0446553	1.19074	0.34973	0.0476078	1.26947	0.0417028	1.11201	0.0375022	0.0426209	1.13649	0.0323834	-1.15807
888	6.34988	45334.5	0.0180888	-1.08323	0.408794	0.0189322	-1.03497	0.0172454	-1.13621	0.0195943	0.0207766	1.06034	0.018412	-1.06421
889	6.30794	45192.7	0.0032042	-1.21941	0.193039	0.00351932	-1.11022	0.00288907	-1.35242	0.00390723	0.00408908	1.04654	0.00372537	-1.04882
890	6.40326	45051	0.00370189	1.07001	0.773324	0.00349864	1.01126	0.00390514	1.12876	0.00345967	0.00416696	1.20444	0.00275239	-1.25697
891	7.3049	44700.1	0.00286044	1.19734	0.685555	0.00318574	1.33351	0.00253515	1.06118	0.00238899	0.00143662	-1.66293	0.00334137	1.39865
892	5.35486	45871.6	0.00768216	-1.07318	0.809458	0.00577216	-1.42829	0.00959216	1.16349	0.00824433	0.00898342	1.08965	0.00750524	-1.09848
893	5.30503	45744.4	0.0256642	-1.33413	0.50739	0.0162761	-2.10365	0.0350523	1.02374	0.0342393	0.0393975	1.15065	0.029081	-1.17738
894	5.49189	45744.4	0.18638	-1.09238	0.018557	0.18797	-1.08314	0.18479	-1.10178	0.203598	0.205366	1.00869	0.201829	-1.00876
895	5.97773	45744.4	0.0310374	1.03116	0.455523	0.0316238	1.05064	0.0304509	1.01168	0.0300995	0.0292628	-1.02859	0.0309361	1.02779
896	7.40691	44261.4	0.00301141	2.88796	0.0403298	0.00318178	3.05134	0.00284104	2.72457	0.00104275	0.00141325	1.35531	0.00067225	-1.55113
897	5.90298	45617.3	0.00819496	-1.09165	0.837621	0.00529273	-1.69025	0.0110972	1.24046	0.00894605	0.0103577	1.15779	0.00753443	-1.18736
898	5.2463	45490.1	0.00514144	1.33888	0.365571	0.00414837	1.08028	0.00613451	1.59749	0.0038401	0.00436046	1.13551	0.00331974	-1.15675
899	6.86648	44342.3	0.0144338	1.91094	0.18229	0.0142899	1.89189	0.0145777	1.92999	0.00755325	0.00413132	-1.82829	0.0109752	1.45304
900	7.35024	43969	0.00238683	2.19489	0.351468	0.00309803	2.84889	0.00167563	1.54088	0.00108745	0.000276799	-3.92866	0.0018981	1.74546
901	6.18126	47465.8	0.0089979	-1.77415	0.0973334	0.0110846	-1.44016	0.00691119	-2.30982	0.0159636	0.0170405	1.06746	0.0148867	-1.07234
902	6.26988	47465.8	0.006438	1.17083	0.388316	0.00577831	1.05085	0.00709769	1.2908	0.00549868	0.00604889	1.10006	0.00494846	-1.11119
903	5.67163	44981.3	0.0115884	-1.23646	0.295223	0.01056	-1.35687	0.0126168	-1.13568	0.0143286	0.0159859	1.11566	0.0126713	-1.13079
904	5.81934	44981.3	0.0236599	-1.30543	0.544223	0.0179229	-1.7233	0.029397	-1.05067	0.0308864	0.0390517	1.26436	0.0227212	-1.35937
905	6.15104	47299.4	0.000847391	-1.65415	0.00298414	0.000859738	-1.63039	0.000835045	-1.67861	0.00140171	0.00137399	-1.02018	0.00142944	1.01978
906	6.78752	47299.4	0.0501434	1.46058	0.10596	0.0518606	1.5106	0.0484262	1.41056	0.0343311	0.0289982	-1.18391	0.039664	1.15534
907	5.46875	44726.9	0.0133202	-1.20522	0.851529	0.00628888	-2.55272	0.0203514	1.26771	0.0160538	0.0268389	1.67181	0.00526863	-3.04705
908	6.70293	47188.5	0.00908072	1.50021	0.0806676	0.00839858	1.38752	0.00976286	1.61291	0.00605296	0.00666482	1.10108	0.00544109	-1.11245
909	6.83989	47188.5	0.00468926	1.15247	0.640221	0.00576413	1.41664	0.0036144	-1.12574	0.00406888	0.00369621	-1.10083	0.00444156	1.09159
910	7.07359	47009.2	0.0142741	-2.26073	0.243907	0.0116561	-2.7685	0.0168921	-1.91035	0.0322699	0.0429689	1.33154	0.021571	-1.49599
911	5.19696	44332.1	0.00300648	1.70137	0.255117	0.002792	1.58	0.00322096	1.82275	0.00176709	0.00252219	1.42732	0.00101198	-1.74617
912	5.5435	44218.1	0.00370093	-1.33834	0.0878931	0.00409549	-1.20941	0.00330637	-1.49806	0.00495312	0.00490121	-1.01059	0.00500503	1.01048
913	6.27189	46966.6	0.0175878	1.14369	0.467716	0.0170006	1.10551	0.0181749	1.18187	0.0153781	0.0177928	1.15702	0.0129633	-1.18627
914	6.64653	46966.6	0.0787042	-1.15555	0.554846	0.0669243	-1.35895	0.090484	-1.00511	0.0909465	0.103771	1.14101	0.0781224	-1.16415
915	5.64672	44090.9	0.0193601	1.01164	0.94575	0.0181779	-1.05278	0.0205423	1.07342	0.0191373	0.0164896	-1.16057	0.021785	1.13835
916	6.49547	46911.2	0.00920856	-1.19022	0.476783	0.0107764	-1.01706	0.00764073	-1.43445	0.0109602	0.00969063	-1.13101	0.0122298	1.11584
917	7.5	53546	0.0888704	1.16005	0.660021	0.0886773	1.15753	0.0890634	1.16257	0.0766093	0.0558763	-1.37105	0.0973423	1.27063
918	5.49545	43963.7	0.00173555	-1.24831	0.740664	0.00255856	1.18097	0.000912537	-2.37415	0.0021665	0.00294783	1.36064	0.00138517	-1.56407
919	5.73214	43963.7	0.239461	-1.20128	0.168613	0.23798	-1.20876	0.240943	-1.1939	0.287661	0.310393	1.07902	0.264929	-1.0858
920	5.814	43963.7	0.014819	-1.07431	0.847947	0.0117963	-1.34959	0.0178417	1.1207	0.0159202	0.0199796	1.25499	0.0118608	-1.34225
921	6.35448	46855.7	0.0145433	1.14244	0.500714	0.0140203	1.10136	0.0150662	1.18351	0.01273	0.0148927	1.16989	0.0105674	-1.20465
922	6.43303	46855.7	0.102495	-1.11173	0.689123	0.089608	-1.27161	0.115381	1.01259	0.113946	0.135084	1.18551	0.0928079	-1.22776
923	7.01684	51913.2	0.0104015	1.3711	0.369132	0.00882613	1.16344	0.0119769	1.57877	0.00758624	0.00571209	-1.3281	0.00946038	1.24705
924	5.69654	43836.5	0.00655431	-1.47324	0.220874	0.00613588	-1.57371	0.00697275	-1.38483	0.00965608	0.00794174	-1.21586	0.0113704	1.17754
925	6.39476	46744.8	0.00708982	1.24794	0.126258	0.00723812	1.27404	0.00694152	1.22184	0.00568122	0.00514696	-1.1038	0.00621549	1.09404
926	6.78148	46744.8	0.00769649	1.36778	0.691823	0.0118862	2.11236	0.00350676	-1.60461	0.00562699	0.00731587	1.30014	0.00393811	-1.42886
927	5.36909	43327.8	0.00177656	2.36248	0.163719	0.00214657	2.85452	0.00140655	1.87044	0.00075199	0.00104985	1.39609	0.000454135	-1.65588
928	5.14375	43321.6	0.000639494	-1.68181	0.239444	0.00084985	-1.26553	0.000429139	-2.5062	0.00107551	0.0012337	1.14708	0.000917321	-1.17245
929	6.88024	42618.9	0.0138333	1.77085	0.0329197	0.0139625	1.7874	0.013704	1.75431	0.00781164	0.00892456	1.14247	0.00669871	-1.16614
930	5.89373	46837.3	0.0171218	-1.53895	0.137389	0.0190127	-1.3859	0.0152309	-1.73002	0.0263496	0.0296763	1.12625	0.0230229	-1.1445
931	5.17117	46814.1	0.000509671	-1.30062	0.121484	0.000461478	-1.43645	0.000557864	-1.18826	0.000662888	0.000696773	1.05112	0.000629004	-1.05387
932	5.29584	46778.8	0.0130653	1.42021	0.197309	0.0110551	1.2017	0.0150755	1.63871	0.0091996	0.00948937	1.0315	0.00890984	-1.03252
933	5.43141	46778.8	0.00117809	-1.20631	0.816235	0.00162634	1.14439	0.000729827	-1.94723	0.00142114	0.000618512	-2.29768	0.00222377	1.56478
934	5.48355	46778.8	0.00311987	-1.2433	0.730807	0.00143313	-2.70661	0.00480661	1.23916	0.00387892	0.00386311	-1.00409	0.00389473	1.00408
935	5.93545	46778.8	0.008398	1.246	0.175562	0.00887431	1.31667	0.00792168	1.17533	0.00673999	0.00738872	1.09625	0.00609126	-1.1065
936	6.31389	42499.4	0.00188685	1.26925	0.642846	0.00175721	1.18205	0.00201649	1.35646	0.00148658	0.00221534	1.49023	0.00075782	-1.96165
937	5.2437	46661.7	0.0626337	1.12471	0.571332	0.0609281	1.09408	0.0643393	1.15534	0.0556887	0.0658973	1.18332	0.04548	-1.22446
938	6.54216	42460.2	0.344849	-1.02671	0.967717	0.280962	-1.26016	0.408736	1.15443	0.354059	0.545289	1.54011	0.162829	-2.17443
939	5.74947	42853	0.0643254	-1.37309	0.294602	0.0508425	-1.73722	0.0778083	-1.13516	0.0883248	0.0987647	1.1182	0.0778849	-1.13404
940	6.83005	42421	0.0488972	1.09834	0.736863	0.0485694	1.09098	0.0492251	1.10571	0.0445191	0.0544957	1.2241	0.0345424	-1.28882
941	6.78687	42342.7	0.00272541	1.53368	0.213997	0.00231571	1.30312	0.00313512	1.76423	0.00177704	0.00144486	-1.22991	0.00210923	1.18693
942	6.73752	42303.6	0.00699461	-1.34277	0.60648	0.00499595	-1.87996	0.00899328	-1.04436	0.00939219	0.0128114	1.36405	0.00597294	-1.57246
943	6.38381	42264.4	0.0139399	1.49233	0.174613	0.015803	1.69178	0.0120768	1.29288	0.00934102	0.00812592	-1.14953	0.0105561	1.13008
944	6.33857	42147	0.00176314	1.83787	0.189754	0.00206775	2.1554	0.00145852	1.52034	0.000959337	0.00123545	1.28781	0.000683227	-1.40413
945	6.46196	42147	0.00447953	-1.64753	0.554641	0.00418078	-1.76526	0.00477829	-1.54452	0.00738016	0.00326755	-2.25862	0.0114928	1.55725
946	6.67377	42107.8	0.0565224	1.32495	0.0964629	0.0539751	1.26524	0.0590697	1.38467	0.0426599	0.0387711	-1.1003	0.0465487	1.09116
947	5.54612	42479.7	0.00311283	1.06454	0.785693	0.00254296	-1.14988	0.0036827	1.25943	0.00292411	0.00313666	1.07269	0.00271156	-1.07839
948	5.88678	42479.7	0.0457833	-1.51219	0.00103121	0.0464949	-1.48904	0.0450718	-1.53606	0.0692329	0.0694811	1.00358	0.0689848	-1.0036
949	5.95978	42479.7	0.103112	-1.15736	0.0348792	0.100412	-1.18848	0.105812	-1.12782	0.119337	0.120885	1.01297	0.117789	-1.01314
950	5.00888	42437.1	0.000875812	-1.34919	0.639989	0.0014208	1.2024	0.000330818	-3.57187	0.00118164	0.00131217	1.11046	0.00105111	-1.12418
951	5.82595	42396.8	0.0301161	-1.31522	0.355011	0.0225641	-1.75541	0.0376681	-1.05153	0.0396093	0.0421038	1.06298	0.0371149	-1.06721
952	5.13325	42395.5	0.00238585	-1.38642	0.457575	0.00294375	-1.12367	0.00182795	-1.80956	0.0033078	0.00246625	-1.34122	0.00414934	1.25441
953	5.36536	42355.3	0.00192552	1.30981	0.166523	0.00192204	1.30745	0.00192899	1.31218	0.00147007	0.00159194	1.08291	0.00134819	-1.0904
954	5.62955	42355.3	0.0430474	-1.09023	0.11238	0.0423559	-1.10803	0.0437389	-1.073	0.0469317	0.0456855	-1.02728	0.0481779	1.02655
955	6.25632	41951.2	0.0364946	1.12317	0.394333	0.0390001	1.20028	0.0339892	1.04606	0.0324924	0.0297454	-1.09235	0.0352395	1.08454
956	6.2995	41951.2	0.00197968	1.90416	0.0692949	0.00220279	2.11877	0.00175656	1.68956	0.00103966	0.00117552	1.13068	0.000903796	-1.15033
957	4.96489	42353.9	0.00726366	-1.23274	0.560718	0.00898599	1.00355	0.00554132	-1.6159	0.00895423	0.0072193	-1.24032	0.0106892	1.19376
958	5.17724	42353.9	0.0418916	1.24412	0.177769	0.0418973	1.24429	0.0418859	1.24395	0.0336716	0.0313147	-1.07527	0.0360285	1.07
959	5.50614	42272.4	0.0138118	1.10121	0.698664	0.015087	1.20289	0.0125365	-1.00046	0.0125423	0.0100042	-1.2537	0.0150804	1.20236
960	6.20285	41872.9	0.0818301	1.0119	0.926499	0.0910368	1.12575	0.0726233	-1.11353	0.080868	0.0815326	1.00822	0.0802033	-1.00829
961	5.2072	42230.9	0.00677753	1.14441	0.470584	0.00702837	1.18677	0.0065267	1.10206	0.00592229	0.00498624	-1.18773	0.00685834	1.15806
962	5.92676	42230.9	0.00711356	-1.08905	0.329898	0.00745048	-1.0398	0.00677664	-1.14319	0.00774699	0.00811119	1.04701	0.00738279	-1.04933
963	6.13704	41833.8	0.387378	-1.01657	0.732593	0.383257	-1.0275	0.391499	-1.00587	0.393798	0.377968	-1.04188	0.409628	1.0402
964	6.54833	41833.8	0.00928781	-1.13563	0.699922	0.0114854	1.08892	0.00709023	-1.48761	0.0105475	0.0123332	1.1693	0.00876183	-1.2038
965	5.45922	42189.5	0.00224429	-1.01416	0.984367	0.00124154	-1.83327	0.00324705	1.4266	0.00227607	0.00330591	1.45246	0.00124624	-1.82635
966	5.73557	42189.5	0.0482729	-1.25124	0.097425	0.044208	-1.36629	0.0523377	-1.15406	0.0604009	0.0599414	-1.00767	0.0608605	1.00761
967	6.63881	41677.1	0.00561682	-1.43996	0.707163	0.00369962	-2.18617	0.00753402	-1.07353	0.00808802	0.0134618	1.66442	0.00271421	-2.97988
968	5.26803	42023.6	0.000727817	1.56269	0.34029	0.000938744	2.01557	0.000516891	1.10981	0.000465747	0.000474348	1.01847	0.000457145	-1.01882
969	5.69212	42023.6	0.220057	-1.04737	0.614284	0.20748	-1.11086	0.232634	1.00934	0.230481	0.218125	-1.05665	0.242837	1.05361
970	5.42793	41857.7	0.0192548	1.07346	0.709165	0.0170761	-1.05042	0.0214335	1.19493	0.0179371	0.0200931	1.1202	0.0157811	-1.13662
971	5.54612	41857.7	0.0985293	-1.00204	0.992921	0.0786681	-1.25503	0.118391	1.19912	0.0987308	0.0954856	-1.03399	0.101976	1.03287
972	6.8136	41481.4	4.64992	1.50863	0.339143	5.34546	1.73429	3.95439	1.28297	3.08221	2.03286	-1.51619	4.13156	1.34045
973	6.37559	41403.1	0.0100394	-1.01412	0.962695	0.00966919	-1.05295	0.0104095	1.02243	0.0101812	0.0128413	1.26128	0.00752099	-1.3537
974	6.54833	41403.1	0.00593129	-1.9015	0.651222	0.00427482	-2.63833	0.00758776	-1.48639	0.0112784	0.0213023	1.88877	0.00125446	-8.99061
975	5.15904	41771.5	0.000840947	-1.15308	0.804424	0.00116465	1.20106	0.000517246	-1.8747	0.000969681	0.00129149	1.33187	0.000647868	-1.49673
976	6.42288	41324.8	0.110464	-1.08649	0.773093	0.0876813	-1.36881	0.133248	1.11022	0.120019	0.137957	1.14946	0.10208	-1.17573
977	6.51748	41324.8	0.006128	1.86119	0.016473	0.00576477	1.75086	0.00649124	1.97151	0.00329253	0.0032305	-1.0192	0.00335455	1.01884
978	6.0589	41285.6	0.63935	-1.14989	0.195598	0.678622	-1.08335	0.600078	-1.22515	0.735185	0.704161	-1.04406	0.76621	1.0422
979	5.62955	41608.9	0.0199575	-1.01258	0.970437	0.0144607	-1.39749	0.0254543	1.25957	0.0202086	0.0177923	-1.13581	0.022625	1.11957
980	4.87692	41605.1	0.0154631	1.03903	0.834691	0.0173907	1.16855	0.0135356	-1.09949	0.0148822	0.013369	-1.11319	0.0163954	1.10168
981	5.29758	41567.4	0.00227311	1.2638	0.164902	0.00244611	1.35999	0.00210011	1.16761	0.00179863	0.0016611	-1.08279	0.00193616	1.07646
982	5.76164	41443	0.0206984	-1.17285	0.157199	0.021174	-1.14651	0.0202228	-1.20044	0.0242762	0.0227322	-1.06792	0.0258203	1.0636
983	5.80335	41443	0.00316755	-1.82149	0.513292	0.000537548	-10.7333	0.00579754	1.00483	0.00576966	0.00776699	1.34618	0.00377233	-1.52947
984	5.89373	41443	0.0497466	-1.10236	0.411975	0.0462325	-1.18615	0.0532606	-1.02963	0.0548388	0.0583291	1.06365	0.0513484	-1.06797
985	5.13629	41438.7	0.000480145	-1.48618	0.105633	0.00054607	-1.30676	0.000414219	-1.72271	0.000713581	0.000763279	1.06965	0.000663882	-1.07486
986	5.42098	41401.5	0.00127472	-1.62593	0.263485	0.00179133	-1.15701	0.000758098	-2.73395	0.0020726	0.00203272	-1.01962	0.00211248	1.01924
987	4.90271	41397.1	0.00179956	1.24037	0.248331	0.00165196	1.13864	0.00194717	1.34211	0.00145082	0.00160903	1.10905	0.00129261	-1.1224
988	6.67788	40933.2	0.0977633	-1.21316	0.650785	0.0699169	-1.69634	0.12561	1.05908	0.118603	0.146675	1.23669	0.0905313	-1.31008
989	5.66952	41235.6	0.0308858	-1.17996	0.564453	0.0235597	-1.54688	0.0382118	1.0485	0.0364441	0.039953	1.09628	0.0329352	-1.10654
990	6.26454	40894.1	0.0496482	1.18006	0.739824	0.0652028	1.54976	0.0340937	-1.23403	0.0420727	0.0296927	-1.41694	0.0544527	1.29425
991	4.80867	41230.8	0.00295488	1.14899	0.136846	0.00293246	1.14027	0.00297729	1.15771	0.00257171	0.00241481	-1.06498	0.00272862	1.06101
992	5.93197	41194.2	0.0952162	-1.34102	0.356039	0.0890981	-1.4331	0.101334	-1.26006	0.127687	0.15427	1.20819	0.101104	-1.26293
993	6.31389	40854.9	0.0290306	1.2632	0.709438	0.0416092	1.81052	0.016452	-1.39691	0.0229819	0.0166443	-1.38077	0.0293195	1.27577
994	5.49398	41152.7	0.0024141	-1.10292	0.835317	0.00318862	1.19758	0.00163958	-1.62393	0.00266256	0.00195026	-1.36523	0.00337486	1.26752
995	5.75469	41152.7	0.00388186	-1.08425	0.314497	0.00410542	-1.0252	0.00365831	-1.1505	0.00420889	0.00410719	-1.02476	0.00431059	1.02416
996	5.35493	41111.2	0.00165347	1.27426	0.457299	0.00202432	1.56006	0.00128262	-1.01167	0.00129759	0.00141655	1.09168	0.00117863	-1.10093
997	6.12676	40776.6	0.0267713	-1.12461	0.410435	0.0285123	-1.05594	0.0250304	-1.20283	0.0301074	0.0328302	1.09044	0.0273846	-1.09943
998	6.1864	40776.6	0.0456993	1.02221	0.905647	0.0527051	1.17891	0.0386936	-1.1554	0.0447065	0.0423016	-1.05685	0.0471115	1.05379
999	7.34105	40704.7	0.00544555	-1.03222	0.819919	0.00488201	-1.15137	0.00600909	1.06905	0.00562098	0.00524477	-1.07173	0.0059972	1.06693
1000	5.55655	41028.3	0.0162305	1.06074	0.777689	0.0157728	1.03083	0.0166882	1.09066	0.0153011	0.0124555	-1.22846	0.0181467	1.18597
1001	5.46269	40945.3	0.00445242	1.18802	0.742589	0.00317113	-1.18184	0.00573371	1.5299	0.00374777	0.00511042	1.36359	0.00238513	-1.57131
1002	5.73383	40945.3	0.0385272	-1.18866	0.419907	0.0320264	-1.42994	0.0450279	-1.01705	0.0457958	0.0489302	1.06844	0.0426613	-1.07347
1003	6.08975	40580.9	0.0173379	-1.26958	0.1525	0.0182409	-1.20673	0.016435	-1.33933	0.0220119	0.0238745	1.08462	0.0201493	-1.09244
1004	5.62955	40862.4	0.00951352	1.01674	0.927742	0.00906344	-1.03237	0.00996359	1.06484	0.00935686	0.00789556	-1.18508	0.0108182	1.15617
1005	5.81204	40862.4	0.00690719	-1.7967	0.235472	0.0038489	-3.22434	0.00996547	-1.24532	0.0124102	0.0135977	1.09569	0.0112227	-1.10581
1006	6.05684	40502.6	0.0144849	-1.35011	0.0972022	0.0161776	-1.20884	0.0127922	-1.52876	0.0195562	0.0197857	1.01174	0.0193267	-1.01188
1007	5.71471	40779.5	0.0272775	-1.45945	0.190202	0.0288128	-1.38168	0.0257422	-1.54649	0.0398102	0.0335759	-1.18568	0.0460446	1.1566
1008	5.10898	40773.2	0.00434318	-1.28381	0.445346	0.00559544	1.00352	0.00309092	-1.80394	0.00557583	0.00519951	-1.07238	0.00595215	1.06749
1009	5.18482	40773.2	0.00576111	1.3024	0.413834	0.00445998	1.00825	0.00706224	1.59654	0.00442347	0.00455085	1.02879	0.0042961	-1.02965
1010	6.42905	40424.3	0.00641555	-1.33987	0.372133	0.00666236	-1.29024	0.00616874	-1.39348	0.00859601	0.00670073	-1.28285	0.0104913	1.22048
1011	6.90297	40393.1	0.026433	1.95226	0.276744	0.0297674	2.19853	0.0230985	1.70598	0.0135397	0.00549864	-2.46237	0.0215808	1.59389
1012	6.54216	40345.9	0.00533051	1.09223	0.640485	0.00614982	1.26011	0.0045112	-1.08184	0.00488037	0.0049864	1.02172	0.00477435	-1.02221
1013	5.79119	40613.6	0.0123001	1.19877	0.585198	0.009626	-1.06593	0.0149743	1.4594	0.0102606	0.0102678	1.0007	0.0102534	-1.0007
1014	5.86592	40613.6	0.024213	1.22953	0.536437	0.0198668	1.00883	0.0285593	1.45023	0.0196929	0.0239863	1.21802	0.0153995	-1.2788
1015	7.17574	40239.1	0.0457834	-1.21926	0.650771	0.0420288	-1.32818	0.049538	-1.12685	0.0558217	0.0744936	1.33449	0.0371498	-1.50261
1016	5.49572	40572.1	0.00919172	-1.26832	0.340344	0.0106339	-1.09632	0.00774958	-1.50435	0.0116581	0.0102912	-1.13282	0.0130249	1.11724
1017	6.10208	40189.3	0.0142991	-1.69185	0.475954	0.0140175	-1.72584	0.0145807	-1.65917	0.0241919	0.0333599	1.37897	0.0150239	-1.61023
1018	6.30567	40189.3	0.105832	1.23085	0.380361	0.108868	1.26616	0.102797	1.19555	0.0859828	0.103501	1.20374	0.0684649	-1.25587
1019	5.62433	40447.7	0.00797691	1.11012	0.682336	0.00648932	-1.1073	0.0094645	1.31715	0.00718561	0.0064263	-1.11816	0.00794492	1.10567
1020	6.17817	40150.2	0.0420756	-1.21507	0.00114969	0.0420577	-1.21559	0.0420934	-1.21456	0.051125	0.0508184	-1.00603	0.0514315	1.006
1021	5.55133	40406.2	0.0133705	-1.17371	0.44179	0.0110836	-1.41588	0.0156574	-1.00228	0.015693	0.0148394	-1.05752	0.0165466	1.0544
1022	6.93904	40111	0.00568926	4.52077	0.0137622	0.00611254	4.85711	0.00526598	4.18443	0.00125847	0.000947513	-1.32818	0.00156943	1.24709
1023	7.35913	40045	0.0207175	1.75861	0.316884	0.0239267	2.03102	0.0175083	1.48619	0.0117806	0.00583563	-2.01874	0.0177257	1.50464
1024	6.05479	40071.9	0.0112172	-1.29831	0.662808	0.0156934	1.07759	0.00674103	-2.16041	0.0145634	0.00970492	-1.50062	0.0194219	1.33361
1025	6.02394	39993.6	0.286526	-1.36938	0.218928	0.297003	-1.32107	0.276048	-1.42135	0.392362	0.451268	1.15013	0.333457	-1.17665
1026	6.41672	39993.6	0.0528844	1.10096	0.682505	0.05059	1.05319	0.0551788	1.14872	0.0480349	0.0580163	1.20779	0.0380535	-1.2623
1027	5.92676	40240.3	0.00361378	-1.07586	0.764326	0.00291661	-1.33303	0.00431094	1.1088	0.00388792	0.00427902	1.10059	0.00349683	-1.11184
1028	5.23327	40198.9	0.0477292	1.3731	0.272143	0.0418231	1.20319	0.0536353	1.54301	0.0347602	0.0349235	1.0047	0.0345969	-1.00472
1029	6.54627	39915.3	0.00225007	-1.44419	0.0580371	0.00217769	-1.49219	0.00232244	-1.39919	0.00324953	0.00300827	-1.0802	0.00349079	1.07424
1030	6.58123	39915.3	0.00693055	-1.0919	0.862867	0.00378683	-1.99837	0.0100743	1.33126	0.0075675	0.00840476	1.11064	0.00673024	-1.1244
1031	6.62441	39915.3	0.0130231	-1.6269	0.675815	0.00758832	-2.79209	0.0184579	-1.14787	0.0211873	0.0371324	1.75258	0.0052422	-4.04168
1032	7.19124	39773.4	0.0138743	-1.05111	0.166789	0.0138756	-1.05101	0.013873	-1.05121	0.0145835	0.0143933	-1.01321	0.0147736	1.01304
1033	5.27151	40074.5	0.00666398	1.30291	0.187555	0.00593527	1.16044	0.0073927	1.44538	0.00511469	0.00540975	1.05769	0.00481964	-1.06122
1034	6.49897	39797.8	0.163239	1.18579	0.597394	0.145602	1.05767	0.180876	1.31391	0.137662	0.174807	1.26983	0.100517	-1.36954
1035	6.06096	39758.7	0.0195155	-1.6075	0.208674	0.0183176	-1.71262	0.0207134	-1.51453	0.0313711	0.0377363	1.2029	0.0250058	-1.25455
1036	7.02818	49156.2	0.0108044	-1.38272	0.10631	0.0122366	-1.22088	0.00937225	-1.59402	0.0149395	0.0146174	-1.02204	0.0152616	1.02156
1037	6.18023	39680.4	0.00669439	1.28432	0.360038	0.00770005	1.47725	0.00568874	1.09138	0.00521241	0.00596861	1.14508	0.00445621	-1.1697
1038	6.65732	39680.4	0.00807319	-1.56092	0.444502	0.00752259	-1.67517	0.00862378	-1.46126	0.0126016	0.0173631	1.37784	0.00784018	-1.60731
1039	5.87288	39908.6	0.00795303	1.21629	0.654197	0.00530055	-1.2336	0.0106055	1.62194	0.00653876	0.00711108	1.08753	0.00596644	-1.09592
1040	6.11031	39602.1	0.00955101	-1.34724	0.657119	0.00957064	-1.34448	0.00953139	-1.35001	0.0128675	0.0184179	1.43135	0.00731713	-1.75855
1041	6.6347	39602.1	0.00574476	-1.37396	0.257735	0.00437455	-1.80431	0.00711498	-1.10936	0.00789306	0.00783612	-1.00727	0.00794999	1.00721
1042	5.44184	39825.6	0.00110928	1.00949	0.990802	0.00174933	1.59197	0.000469222	-2.34185	0.00109885	0.000616211	-1.78323	0.00158149	1.43922
1043	6.78481	39562.9	0.037893	1.63245	0.112082	0.0340205	1.46562	0.0417656	1.79928	0.0232124	0.0269441	1.16077	0.0194806	-1.19156
1044	6.58123	39523.7	0.00559387	-1.0067	0.899159	0.00583764	1.03663	0.00535011	-1.05257	0.00563138	0.00572641	1.01688	0.00553635	-1.01716
1045	6.90203	39523.7	0.153662	2.87595	0.0497399	0.135985	2.54511	0.171338	3.20679	0.0534299	0.0383581	-1.39292	0.0685017	1.28209
1046	5.53743	39701.2	0.00316373	-1.08404	0.821945	0.00214532	-1.59865	0.00418214	1.21942	0.00342962	0.00322352	-1.06393	0.00363571	1.06009
1047	5.99636	48332.1	0.00787058	-2.20603	0.560142	0.00531116	-3.2691	0.01043	-1.66469	0.0173627	0.0308255	1.77538	0.00389993	-4.45206
1048	5.14387	39650.1	0.00676998	-1.3019	0.0709836	0.00734489	-1.2	0.00619506	-1.42272	0.00881386	0.00878466	-1.00332	0.00884305	1.00331
1049	5.65736	39576.8	0.141933	1.01719	0.873896	0.131344	-1.06235	0.152521	1.09308	0.139534	0.131413	-1.0618	0.147654	1.0582
1050	7.11762	39269	0.00667378	-1.04808	0.958259	0.00931382	1.33156	0.00403375	-1.73404	0.00699468	0.0117412	1.67859	0.00224819	-3.11125
1051	5.22458	39535.4	0.0108225	-1.05819	0.683827	0.0110955	-1.03215	0.0105494	-1.08558	0.0114522	0.0101442	-1.12894	0.0127602	1.11421
1052	5.6139	39535.4	0.0137286	1.08747	0.629927	0.0118594	-1.0645	0.0155978	1.23553	0.0126243	0.0132144	1.04674	0.0120342	-1.04904
1053	5.90068	39535.4	0.0206078	-1.0202	0.879469	0.0218095	1.03735	0.0194061	-1.08337	0.0210241	0.0189183	-1.11131	0.02313	1.10016
1054	6.07946	39288.8	0.0044463	1.14991	0.836385	0.0051592	1.33429	0.0037334	-1.03569	0.00386664	0.00150027	-2.5773	0.00623301	1.612
1055	5.97021	39493.9	0.0409931	-1.05223	0.607687	0.0410999	-1.0495	0.0408863	-1.05498	0.0431343	0.040113	-1.07532	0.0461555	1.07004
1056	6.026	39249.7	0.00932422	-2.59851	0.297771	0.0128649	-1.88335	0.00578355	-4.18931	0.024229	0.0343106	1.41609	0.0141475	-1.7126
1057	6.42494	39249.7	0.0109401	1.32368	0.504186	0.00997653	1.2071	0.0119037	1.44027	0.0082649	0.011435	1.38356	0.00509482	-1.62221
1058	5.17572	39483.7	0.107406	1.39116	0.0622915	0.0995398	1.28927	0.115273	1.49305	0.0772064	0.0763609	-1.01107	0.0780519	1.01095
1059	6.11031	39210.5	0.0180839	-1.30921	0.392514	0.0176822	-1.33895	0.0184856	-1.28076	0.0236756	0.0288301	1.21771	0.0185212	-1.2783
1060	6.31595	39210.5	0.0254064	-1.38039	0.522652	0.0270742	-1.29536	0.0237386	-1.47737	0.0350707	0.0226021	-1.55166	0.0475393	1.35553
1061	7.36559	39152.6	0.0213921	-1.66888	0.567714	0.0245637	-1.4534	0.0182206	-1.95937	0.0357008	0.0565665	1.58446	0.0148351	-2.40651
1062	5.46096	39410.9	0.00338293	1.33967	0.78443	0.000671607	-3.75993	0.00609426	2.41338	0.00252519	0.00296883	1.17568	0.00208156	-1.21313
1063	5.86071	39410.9	0.00174899	-1.15626	0.0768662	0.00179552	-1.12629	0.00170246	-1.18786	0.00202228	0.00208795	1.03248	0.00195661	-1.03357
1064	6.51131	39171.4	0.0233188	1.34309	0.326439	0.0225502	1.29883	0.0240873	1.38736	0.017362	0.0219198	1.26251	0.0128043	-1.35596
1065	7.3036	39113.8	0.0480017	2.88892	0.0850796	0.0512816	3.08632	0.0447218	2.69152	0.0166158	0.00739056	-2.24824	0.025841	1.55521
1066	5.49398	39369.5	0.010226	-1.01158	0.96855	0.0116245	1.12374	0.00882754	-1.17184	0.0103445	0.00807955	-1.28033	0.0126094	1.21895
1067	5.29758	39328	0.00678655	1.35021	0.126303	0.00612476	1.21854	0.00744834	1.48187	0.00502631	0.00482055	-1.04268	0.00523206	1.04094
1068	5.54612	39328	0.00222119	-1.64552	0.0957215	0.00232103	-1.57473	0.00212135	-1.72296	0.00365501	0.00318685	-1.1469	0.00412316	1.12809
1069	5.80857	39328	0.273637	-1.10186	0.45892	0.24924	-1.20972	0.298033	-1.01167	0.301511	0.282984	-1.06547	0.320037	1.06144
1070	6.19257	39093.1	0.0239153	1.26098	0.168626	0.0226407	1.19377	0.02519	1.32819	0.0189657	0.0209274	1.10343	0.017004	-1.11537
1071	7.21577	38997.4	0.274445	1.46093	0.202048	0.252123	1.3421	0.296767	1.57975	0.187856	0.147353	-1.27487	0.22836	1.21561
1072	6.72106	39014.8	0.0657628	1.32531	0.322773	0.0742994	1.49734	0.0572262	1.15327	0.0496208	0.040626	-1.22141	0.0586157	1.18127
1073	6.87324	39014.8	0.02463	1.76944	0.328951	0.0328391	2.35919	0.0164209	1.17969	0.0139197	0.0122996	-1.13171	0.0155397	1.11639
1074	6.42288	38936.5	0.0158553	1.32851	0.483209	0.0152771	1.28006	0.0164335	1.37695	0.0119347	0.0164907	1.38175	0.00737866	-1.61746
1075	6.07741	38897.3	0.00759439	1.02282	0.768961	0.00804	1.08284	0.00714878	-1.03863	0.00742495	0.00766157	1.03187	0.00718833	-1.03292
1076	6.15966	38897.3	0.00559577	1.01906	0.907677	0.00579183	1.05477	0.00539972	-1.01692	0.0054911	0.00626496	1.14093	0.00471724	-1.16405
1077	6.64498	38897.3	0.00846447	-1.03109	0.955815	0.00773399	-1.12847	0.00919495	1.05355	0.0087276	0.0128704	1.47468	0.00458476	-1.90361
1078	5.87635	39037.7	0.000987394	-1.38291	0.678334	0.000913689	-1.49447	0.0010611	-1.28685	0.00136548	0.00214897	1.57379	0.000581981	-2.34626
1079	6.11031	38819	0.00998867	-1.02935	0.895178	0.0111275	1.08225	0.0088498	-1.16182	0.0102819	0.0118857	1.15599	0.00867806	-1.18481
1080	5.94066	38996.2	0.081929	-1.07025	0.0457109	0.0825765	-1.06186	0.0812814	-1.07878	0.0876844	0.0887823	1.01252	0.0865865	-1.01268
1081	5.99114	46924.5	0.0155659	1.078	0.505296	0.0150471	1.04207	0.0160847	1.11393	0.0144396	0.0157389	1.08998	0.0131403	-1.09888
1082	6.50925	38740.7	0.0200022	1.64941	0.272351	0.0182995	1.509	0.0217048	1.78981	0.0121269	0.0170926	1.40948	0.00716115	-1.69343
1083	6.91025	38740.7	0.0506165	1.3614	0.369308	0.0519265	1.39663	0.0493066	1.32616	0.0371799	0.0255628	-1.45445	0.0487969	1.31246
1084	6.25632	38701.5	0.00406604	1.50004	0.483224	0.00541264	1.99683	0.00271943	1.00325	0.00271061	0.00186935	-1.45003	0.00355188	1.31036
1085	6.03628	38662.4	0.00411924	1.69654	0.267308	0.00304419	1.25377	0.00519429	2.13931	0.00242802	0.00270751	1.11511	0.00214853	-1.13008
1086	5.38622	38830.4	0.0142389	1.09316	0.874928	0.00752612	-1.7307	0.0209516	1.60852	0.0130254	0.0141504	1.08637	0.0119005	-1.09453
1087	5.71993	38788.9	0.728922	-1.09009	0.0884165	0.708805	-1.12103	0.749039	-1.06082	0.794592	0.788772	-1.00738	0.800412	1.00732
1088	6.2049	38584.1	0.00583042	-1.49471	0.385365	0.00725135	-1.20182	0.00440948	-1.97637	0.00871479	0.0109131	1.25225	0.00651651	-1.33734
1089	7.37076	38531.8	0.00207162	-1.1478	0.483203	0.0023286	-1.02112	0.00181463	-1.31035	0.00237779	0.00262796	1.10521	0.00212762	-1.11758
1090	6.31595	38544.9	0.00145838	1.79639	0.242205	0.0018105	2.23012	0.00110627	1.36267	0.000811839	0.00098783	1.21678	0.000635848	-1.27678
1091	6.42083	38505.8	0.00243539	-1.14524	0.671047	0.00213759	-1.30478	0.00273319	-1.02046	0.0027891	0.00344243	1.23425	0.00213576	-1.3059
1092	7.22223	38454.2	0.000986305	-4.74314	0.130497	0.000471859	-9.91435	0.00150075	-3.11723	0.00467818	0.00606903	1.29731	0.00328733	-1.42309
1093	7.43921	38376.6	0.0112867	1.72069	0.2297	0.00852676	1.29993	0.0140467	2.14146	0.00655941	0.00675963	1.03052	0.0063592	-1.03148
1094	6.39615	38388.3	0.0110985	1.00809	0.94831	0.0101318	-1.08662	0.0120651	1.09589	0.0110094	0.0117482	1.0671	0.0102707	-1.07192
1095	6.85267	38388.3	0.00740381	1.27084	0.768216	0.0116635	2.002	0.00314409	-1.85297	0.00582593	0.00388133	-1.50101	0.00777053	1.33378
1096	5.29062	38540.1	0.00344238	1.09058	0.627834	0.00377468	1.19586	0.00311008	-1.01491	0.00315646	0.00277722	-1.13655	0.0035357	1.12015
1097	5.38969	38498.6	0.00526699	-1.01013	0.983553	0.00306935	-1.73338	0.00746464	1.40303	0.00532035	0.00466304	-1.14096	0.00597767	1.12355
1098	6.75808	38310	0.0262263	1.31336	0.497267	0.0309179	1.54831	0.0215346	1.07841	0.0199688	0.0139794	-1.42845	0.0259582	1.29994
1099	5.4905	38457.1	0.0130281	1.26327	0.0352643	0.0126448	1.2261	0.0134113	1.30043	0.010313	0.00995596	-1.03586	0.01067	1.03462
1100	5.90764	38457.1	0.0459173	-1.04248	0.798691	0.0485608	1.01448	0.0432738	-1.10616	0.0478678	0.0416993	-1.14793	0.0540363	1.12886
1101	5.69038	38415.6	0.00232347	-1.87018	0.0616718	0.001833	-2.37059	0.00281394	-1.54421	0.0043453	0.0041531	-1.04628	0.00453751	1.04423
1102	6.04862	38231.7	0.00449794	1.52573	0.395772	0.00308817	1.04752	0.00590772	2.00393	0.00294807	0.00262991	-1.12098	0.00326622	1.10792
1103	5.5496	38291.2	0.0251142	-1.02323	0.913357	0.0211255	-1.21643	0.0291029	1.13251	0.0256976	0.0282648	1.0999	0.0231304	-1.11099
1104	5.99153	41474.8	0.0175082	1.06538	0.841811	0.0143941	-1.14171	0.0206223	1.25487	0.0164339	0.02001	1.21761	0.0128577	-1.27813
1105	6.18434	38114.2	0.0107403	1.28513	0.0818418	0.0102341	1.22456	0.0112464	1.34569	0.00835736	0.00783535	-1.06662	0.00887937	1.06246
1106	7.32426	38066.2	0.00352654	-1.41893	0.661678	0.00206496	-2.42325	0.00498812	-1.00317	0.00500391	0.00751525	1.50187	0.00249258	-2.00753
1107	7.36947	38066.2	0.0154142	2.76639	0.128951	0.0186543	3.34787	0.0121742	2.1849	0.00557198	0.00335736	-1.65963	0.0077866	1.39746
1108	5.74426	38249.8	0.0285586	-1.15488	0.429467	0.0243666	-1.35356	0.0327505	-1.00706	0.0329817	0.0346241	1.0498	0.0313394	-1.05241
1109	6.70667	38035.9	0.00238566	-1.31941	0.209108	0.00201497	-1.56214	0.00275635	-1.14197	0.00314767	0.00333848	1.06062	0.00295686	-1.06453
1110	5.66605	38125.4	0.029348	-1.30223	0.485929	0.0238138	-1.60487	0.0348823	-1.09563	0.038218	0.0471	1.2324	0.029336	-1.30277
1111	5.82942	38125.4	0.134348	-1.34737	0.28438	0.13607	-1.33032	0.132626	-1.36487	0.181017	0.148853	-1.21608	0.21318	1.17768
1112	6.50514	37957.6	0.0404311	1.62738	0.00376816	0.0395766	1.59298	0.0412857	1.66178	0.0248443	0.0252807	1.01756	0.024408	-1.01788
1113	5.42446	38083.9	0.0096539	1.37843	0.067613	0.00900676	1.28603	0.010301	1.47083	0.00700354	0.00667328	-1.04949	0.00733379	1.04716
1114	5.4905	38083.9	0.00266799	1.14961	0.806824	0.00385195	1.65977	0.00148402	-1.56384	0.00232077	0.00192932	-1.2029	0.00271223	1.16868
1115	5.86071	38042.4	0.0338551	-1.38723	0.0241263	0.0336829	-1.39432	0.0340272	-1.38021	0.0469647	0.0490315	1.04401	0.0448979	-1.04603
1116	5.7599	37959.5	0.00502796	-1.22911	0.340509	0.00422403	-1.46303	0.00583188	-1.05968	0.0061799	0.00571544	-1.08126	0.00664436	1.07516
1117	6.30567	37801	0.0165075	1.0684	0.374138	0.0158611	1.02656	0.0171539	1.11024	0.0154507	0.0147804	-1.04535	0.016121	1.04339
1118	6.35914	37801	0.0123005	1.17445	0.508312	0.0144102	1.37589	0.0101908	-1.02773	0.0104734	0.00958786	-1.09236	0.0113589	1.08455
1119	6.41466	37801	0.0814603	1.23678	0.133452	0.0860142	1.30592	0.0769064	1.16764	0.0658648	0.0702923	1.06722	0.0614372	-1.07207
1120	6.60591	37801	0.0245643	1.12523	0.68051	0.0226239	1.03634	0.0265047	1.21411	0.0218305	0.0164354	-1.32826	0.0272256	1.24713
1121	7.02686	44880.7	0.0193667	-1.71085	0.6227	0.0138556	-2.39133	0.0248777	-1.33185	0.0331334	0.0563829	1.70169	0.00988395	-3.35225
1122	5.20372	37835.1	0.0018573	-1.9888	0.258474	0.00215943	-1.71054	0.00155516	-2.37518	0.00369379	0.00482923	1.30739	0.00255834	-1.44382
1123	6.70256	37683.6	0.00531065	1.59136	0.179431	0.00608892	1.82457	0.00453239	1.35815	0.00333718	0.00275492	-1.21135	0.00391944	1.17448
1124	7.37205	37639.4	0.0116711	1.42012	0.238735	0.0118592	1.44301	0.011483	1.39723	0.0082184	0.00614734	-1.3369	0.0102895	1.252
1125	5.99153	40766.5	0.0252443	1.22496	0.412929	0.0271511	1.31748	0.0233375	1.13243	0.0206083	0.0247068	1.19888	0.0165098	-1.24825
1126	6.10825	37644.4	0.0621118	1.31566	0.00438813	0.0615295	1.30333	0.0626941	1.32799	0.0472096	0.0480108	1.01697	0.0464084	-1.01726
1127	5.26629	37752.1	0.00415784	-1.44442	0.306337	0.00393389	-1.52664	0.00438179	-1.37059	0.00600565	0.00734381	1.22282	0.00466749	-1.2867
1128	5.61738	37752.1	0.175224	-1.30306	0.240481	0.146485	-1.55871	0.203964	-1.11945	0.228327	0.242758	1.0632	0.213896	-1.06747
1129	6.53187	37605.3	0.0924932	1.17123	0.3007	0.0914781	1.15838	0.0935083	1.18408	0.0789709	0.0886921	1.1231	0.0692498	-1.14038
1130	5.54091	37710.7	0.00333088	-1.37948	0.176253	0.00320459	-1.43385	0.00345717	-1.32909	0.0045949	0.00399283	-1.15079	0.00519697	1.13103
1131	6.6676	37566.1	0.011309	1.02007	0.935732	0.0102122	-1.08562	0.0124058	1.119	0.0110865	0.0132689	1.19685	0.00890412	-1.2451
1132	5.36536	37627.7	0.0173437	1.04177	0.872774	0.0186652	1.12114	0.0160223	-1.03908	0.0166484	0.0130499	-1.27575	0.0202468	1.21614
1133	6.20285	37448.6	0.00566216	1.0296	0.816341	0.00618196	1.12411	0.00514236	-1.06943	0.0054994	0.00582989	1.0601	0.00516891	-1.06394
1134	5.31322	37544.8	0.0719582	1.20242	0.069304	0.0686624	1.14735	0.0752539	1.25749	0.0598445	0.0591574	-1.01161	0.0605315	1.01148
1135	5.73905	37544.8	0.0130582	-1.12214	0.583653	0.0122365	-1.1975	0.0138798	-1.05571	0.0146531	0.0169749	1.15845	0.0123313	-1.18828
1136	6.427	37409.5	0.00776962	1.31632	0.375425	0.00724042	1.22667	0.00829881	1.40598	0.00590251	0.00746621	1.26492	0.00433881	-1.3604
1137	5.04376	37445.5	0.0128159	-1.17289	0.053027	0.0132391	-1.1354	0.0123927	-1.21294	0.0150317	0.0153534	1.02141	0.0147099	-1.02188
1138	5.42793	37420.4	0.00606959	1.08656	0.812548	0.00631453	1.13041	0.00582465	1.04271	0.00558607	0.00381129	-1.46567	0.00736085	1.31772
1139	5.91807	37378.9	0.243586	1.96041	0.00420735	0.245562	1.97632	0.241609	1.9445	0.124252	0.116743	-1.06432	0.131761	1.06043
1140	6.03283	37113.3	0.0176021	2.82533	0.0682798	0.0198714	3.18957	0.0153328	2.46108	0.00623011	0.00839222	1.34704	0.00406799	-1.53149
1141	5.71645	37337.4	0.0777707	1.91009	0.0587955	0.0689109	1.69249	0.0866304	2.12769	0.0407156	0.0375601	-1.08401	0.0438712	1.0775
1142	5.48703	37254.5	0.00270656	-1.15856	0.575953	0.00207177	-1.51354	0.00334135	1.06558	0.00313572	0.0032664	1.04167	0.00300504	-1.04349
1143	7.02818	43427	0.0123898	-1.88041	0.588171	0.00794001	-2.93424	0.0168396	-1.38352	0.0232979	0.0397748	1.70722	0.00682108	-3.41558
1144	5.54612	37213	0.00408844	-1.08471	0.760653	0.00421331	-1.05256	0.00396357	-1.11889	0.00443478	0.00344921	-1.28574	0.00542035	1.22224
1145	5.69733	37213	0.00289402	-1.16588	0.585952	0.00362032	1.07298	0.00216771	-1.55652	0.00337408	0.00320262	-1.05354	0.00354554	1.05082
1146	5.82595	37213	0.76136	1.34135	0.0422168	0.802354	1.41357	0.720366	1.26913	0.567607	0.570869	1.00575	0.564344	-1.00578
1147	5.62607	37130.1	0.022449	-1.03496	0.832037	0.0196037	-1.18518	0.0252944	1.08869	0.0232339	0.0248192	1.06823	0.0216485	-1.07323
1148	6.6532	37018	0.0345999	1.02689	0.856551	0.0317446	-1.06141	0.0374552	1.11163	0.0336938	0.0370676	1.10013	0.0303201	-1.11127
1149	6.91346	37034.8	0.086406	2.27516	0.134648	0.0958861	2.52478	0.076926	2.02554	0.037978	0.0205583	-1.84733	0.0553976	1.45868
1150	6.70873	36978.8	0.0101252	4.92415	0.47356	0.0175473	8.53368	0.00270318	1.31462	0.00205624	0.0018431	-1.11564	0.00226938	1.10365
1151	6.1062	36900.5	0.0104395	1.1488	0.215275	0.00994072	1.09391	0.0109384	1.20369	0.00908734	0.00965442	1.0624	0.00852027	-1.06656
1152	5.08623	36987.9	0.00294069	-1.85012	0.212179	0.00357743	-1.52081	0.00230394	-2.36144	0.00544061	0.00666715	1.22544	0.00421407	-1.29106
1153	5.71471	36964.2	0.00265392	2.23284	0.0948191	0.00310273	2.61045	0.0022051	1.85524	0.00118858	0.00137638	1.15801	0.00100078	-1.18766
1154	6.56683	36861.4	0.00734964	-1.17251	0.341176	0.00659682	-1.30631	0.00810246	-1.06356	0.00861749	0.00860247	-1.00175	0.00863251	1.00174
1155	5.23501	36922.7	0.002459	-2.90078	0.109336	0.00332519	-2.14515	0.0015928	-4.47828	0.00713301	0.00858082	1.20297	0.00568521	-1.25466
1156	5.94414	36922.7	0.00312725	1.23345	0.396061	0.00260871	1.02892	0.0036458	1.43797	0.00253537	0.00234516	-1.08111	0.00272558	1.07502
1157	7.44696	36785.7	0.0147621	1.61043	0.269692	0.0165923	1.81009	0.0129318	1.41076	0.00916656	0.00594982	-1.54064	0.0123833	1.35092
1158	6.40026	36783.1	0.00645851	1.01683	0.940874	0.00601826	-1.05539	0.00689877	1.08614	0.00635164	0.00754919	1.18854	0.00515409	-1.23235
1159	5.42619	36839.8	0.00214433	-1.3407	0.479612	0.00280527	-1.02482	0.00148339	-1.93806	0.0028749	0.00234409	-1.22644	0.0034057	1.18463
1160	6.46401	36743.9	0.0778772	1.2807	0.107999	0.0799204	1.31431	0.0758339	1.2471	0.060808	0.0665731	1.09481	0.0550429	-1.10474
1161	6.5072	36743.9	0.00136106	-1.97862	0.437464	0.0014916	-1.80546	0.00123053	-2.18852	0.00269303	0.00131495	-2.04801	0.00407111	1.51172
1162	7.1822	36708.1	0.00166031	-1.92918	0.168537	0.00145491	-2.20155	0.00186572	-1.71679	0.00320305	0.00250367	-1.27934	0.00390244	1.21835
1163	6.7807	36704.8	0.0442952	2.45679	0.0376535	0.0493772	2.73866	0.0392131	2.17492	0.0180297	0.0167283	-1.0778	0.0193311	1.07218
1164	5.99153	39290.8	0.0162526	1.18619	0.0814123	0.0155464	1.13464	0.0169588	1.23773	0.0137016	0.0133797	-1.02405	0.0140234	1.02349
1165	5.35493	36715.4	0.00591619	-1.68713	0.302903	0.00695744	-1.43463	0.00487494	-2.04748	0.00998136	0.0127484	1.27722	0.0072143	-1.38355
1166	5.89026	36673.9	0.00406929	-3.23959	0.105198	0.0026168	-5.03778	0.00552179	-2.38742	0.0131828	0.0160514	1.2176	0.0103143	-1.27812
1167	6.72312	36587.3	0.0149	1.15047	0.774471	0.019841	1.53197	0.00995908	-1.30045	0.0129513	0.00963152	-1.34467	0.016271	1.25633
1168	5.08927	36530.4	0.0027608	-2.22663	0.0890263	0.00288489	-2.13085	0.00263671	-2.33142	0.00614729	0.00722437	1.17521	0.0050702	-1.21244
1169	6.28922	36430.7	0.013798	1.93042	0.384087	0.00951644	1.33141	0.0180795	2.52944	0.00714765	0.0113723	1.59106	0.00292295	-2.44535
1170	6.58945	36391.5	0.00619541	1.57581	0.329104	0.00443459	1.12794	0.00795624	2.02368	0.00393156	0.00375787	-1.04622	0.00410525	1.04418
1171	5.69212	36342.1	0.00448997	-1.27758	0.515381	0.00397394	-1.44348	0.005006	-1.14588	0.0057363	0.00724097	1.26231	0.00423163	-1.35558
1172	6.65526	36274.1	0.00660167	1.06599	0.795259	0.00523085	-1.18393	0.0079725	1.28734	0.00619298	0.00602093	-1.02858	0.00636504	1.02778
1173	5.90938	36259.2	0.00138306	1.20276	0.829893	0.00226079	1.96606	0.000505328	-2.27557	0.00114991	0.00152633	1.32735	0.000773489	-1.48665
1174	6.93619	36214.8	0.0351523	1.38911	0.0721006	0.0377156	1.49041	0.032589	1.28782	0.0253055	0.0241848	-1.04634	0.0264263	1.04429
1175	4.839	36239.2	0.012265	-1.04924	0.793582	0.0139966	1.08763	0.0105334	-1.22173	0.012869	0.0139176	1.08149	0.0118203	-1.08871
1176	6.40026	36156.6	0.0124746	1.33904	0.29326	0.0124611	1.33759	0.0124882	1.3405	0.00931607	0.0108835	1.16825	0.00774865	-1.20228
1177	6.06096	36117.5	0.0132784	1.32028	0.0615216	0.0140101	1.39303	0.0125467	1.24753	0.0100573	0.0104661	1.04065	0.00964849	-1.04237
1178	6.12882	36117.5	0.0848835	1.11677	0.190838	0.0864161	1.13693	0.0833508	1.09661	0.076008	0.0717161	-1.05985	0.0802999	1.05647
1179	6.15144	36117.5	0.0413632	1.1307	0.334461	0.0398177	1.08845	0.0429087	1.17295	0.0365819	0.040044	1.09464	0.0331197	-1.10454
1180	5.78945	36134.8	0.00683517	-1.07897	0.805054	0.00847147	1.14868	0.00519886	-1.41857	0.00737496	0.00636985	-1.15779	0.00838006	1.13629
1181	5.19392	36114.4	0.00599303	-1.87904	0.317271	0.00469769	-2.39717	0.00728838	-1.54508	0.0112611	0.0150315	1.33482	0.00749074	-1.50334
1182	7.28293	36009.7	0.00427098	-2.14714	0.410883	0.00478533	-1.91635	0.00375662	-2.44112	0.00917038	0.0138943	1.51513	0.00444644	-2.06241
1183	6.43728	36000	0.00752891	1.09948	0.415888	0.00815312	1.19064	0.00690469	1.00833	0.00684769	0.00708934	1.03529	0.00660603	-1.03658
1184	5.65388	36010.4	0.0137055	-1.08726	0.811686	0.0105359	-1.41435	0.0168751	1.13245	0.0149015	0.0179682	1.2058	0.0118347	-1.25913
1185	6.33035	35960.8	0.164235	1.04328	0.607483	0.153352	-1.02654	0.175118	1.11242	0.157422	0.160424	1.01907	0.15442	-1.01944
1186	5.5496	35968.9	0.0067084	-1.09193	0.772779	0.00486035	-1.50711	0.00855645	1.1681	0.0073251	0.00760389	1.03806	0.00704632	-1.03956
1187	6.91025	35921.7	0.0020379	-1.02069	0.930797	0.00237556	1.14206	0.00170024	-1.2234	0.00208007	0.00234609	1.12789	0.00181406	-1.14664
1188	5.34972	35927.4	0.00601068	-1.90617	0.327742	0.00564707	-2.0289	0.00637429	-1.79743	0.0114574	0.015683	1.36882	0.00723168	-1.58433
1189	5.84333	35927.4	0.00673538	1.91915	0.265253	0.00878323	2.50266	0.00468752	1.33565	0.00350955	0.00400054	1.1399	0.00301857	-1.16265
1190	5.30627	35886	0.00176525	-2.67003	0.263061	0.00111579	-4.22417	0.00241471	-1.9519	0.00471327	0.00651167	1.38156	0.00291487	-1.61697
1191	5.63129	35844.5	0.0560683	-1.1272	0.587135	0.0452635	-1.39627	0.0668732	1.05812	0.0632001	0.0658495	1.04192	0.0605508	-1.04375
1192	5.74774	35844.5	0.0685725	-1.15005	0.325522	0.0608158	-1.29673	0.0763292	-1.03318	0.0788618	0.0770566	-1.02343	0.080667	1.02289
1193	5.89547	35844.5	0.00319661	-1.05959	0.838957	0.00402122	1.18722	0.00237199	-1.42795	0.00338709	0.00334964	-1.01118	0.00342454	1.01106
1194	5.91459	35844.5	0.00135634	-1.03812	0.78345	0.00128695	-1.09409	0.00142573	1.01256	0.00140804	0.00125854	-1.11878	0.00155753	1.10617
1195	6.50925	35804.2	0.0165827	1.42099	0.164317	0.0143556	1.23016	0.0188097	1.61183	0.0116698	0.011167	-1.04502	0.0121725	1.04308
1196	5.24717	35803	0.021727	-2.90714	0.030071	0.0253422	-2.49243	0.0181118	-3.48742	0.0631635	0.0695657	1.10136	0.0567614	-1.11279
1197	6.24603	35765.1	0.655823	-1.11167	0.290253	0.622719	-1.17076	0.688927	-1.05825	0.729056	0.768373	1.05393	0.689739	-1.057
1198	6.44345	35647.6	0.00507871	-1.02326	0.801003	0.00524291	1.00886	0.00491452	-1.05745	0.00519684	0.00481969	-1.07825	0.00557399	1.07257
1199	5.07562	35573.6	0.00237646	-1.10255	0.847747	0.0015684	-1.6706	0.00318452	1.21539	0.00262017	0.00339379	1.29525	0.00184655	-1.41895
1200	6.02188	35491	0.0243129	1.42988	0.159014	0.0214053	1.25888	0.0272206	1.60088	0.0170035	0.0186168	1.09488	0.0153901	-1.10483
1201	6.56066	35451.9	0.0018413	-1.0983	0.79648	0.00229886	1.13676	0.00138374	-1.46147	0.0020223	0.00243425	1.20371	0.00161034	-1.25582
1202	5.92502	35388.3	0.0141857	1.03146	0.830753	0.0124441	-1.10519	0.0159274	1.1581	0.013753	0.014129	1.02734	0.013377	-1.02811
1203	4.75558	35324.1	0.00289826	-2.34586	0.454522	0.00281803	-2.41265	0.00297849	-2.28267	0.00679892	0.0101776	1.49695	0.00342018	-1.98788
1204	5.34798	35305.4	0.0153142	-2.24738	0.277728	0.0138123	-2.49176	0.0168162	-2.04665	0.0344169	0.0472636	1.37327	0.0215702	-1.59558
1205	5.54091	35305.4	0.0119167	-1.03866	0.94799	0.00790404	-1.56596	0.0159294	1.28698	0.0123774	0.0171754	1.38764	0.00757945	-1.63302
1206	6.66349	35256.1	0.00800063	1.06165	0.808339	0.00963842	1.27898	0.00636284	-1.18438	0.00753602	0.00715139	-1.05378	0.00792065	1.05104
1207	6.6203	35216.9	0.00571585	-1.23424	0.362372	0.00459634	-1.53486	0.00683536	-1.03209	0.00705474	0.00728916	1.03323	0.00682032	-1.03437
1208	6.93082	35216.9	0.0427559	1.02172	0.966316	0.0550146	1.31466	0.0304972	-1.37215	0.0418469	0.0272372	-1.53639	0.0564565	1.34912
1209	6.40026	35138.6	0.00403728	1.52019	0.296155	0.00398075	1.4989	0.00409382	1.54147	0.00265578	0.00364006	1.37062	0.0016715	-1.58886
1210	6.54627	35138.6	0.00613104	1.67629	0.455258	0.00727019	1.98774	0.00499188	1.36483	0.00365751	0.00609724	1.66705	0.00121779	-3.00341
1211	5.83464	35098	0.0154201	1.18735	0.252033	0.0143393	1.10413	0.0165009	1.27057	0.0129869	0.0119086	-1.09055	0.0140653	1.08304
1212	6.12265	35099.5	0.0616918	1.23874	0.123769	0.0662487	1.33023	0.057135	1.14724	0.0498023	0.049019	-1.01598	0.0505855	1.01573
1213	6.35297	35099.5	0.0165488	-1.0406	0.657265	0.0162015	-1.06291	0.0168961	-1.01922	0.0172208	0.018476	1.07289	0.0159655	-1.07862
1214	6.43111	35099.5	0.0115266	1.32786	0.694865	0.00783016	-1.10861	0.0152231	1.75369	0.00868061	0.0137584	1.58495	0.00360286	-2.40937
1215	6.84239	35099.5	0.00344678	1.02977	0.967749	0.00469822	1.40365	0.00219534	-1.52466	0.00334715	0.0015582	-2.14808	0.0051361	1.53447
1216	6.05479	35060.3	0.0028059	1.04709	0.923806	0.00380101	1.41844	0.00181078	-1.47987	0.00267972	0.00206904	-1.29516	0.00329041	1.22789
1217	6.28716	35060.3	0.0807903	-1.03799	0.89449	0.0741219	-1.13137	0.0874587	1.04292	0.0838593	0.103195	1.23057	0.064524	-1.29966
1218	6.77247	35060.3	0.0638223	1.1181	0.635546	0.0734415	1.28661	0.0542032	-1.0531	0.0570813	0.0496109	-1.15058	0.0645517	1.13087
1219	6.19257	35021.2	0.0128398	1.26042	0.0459735	0.0123028	1.20771	0.0133767	1.31313	0.0101869	0.0104298	1.02385	0.00994396	-1.02443
1220	6.48663	35021.2	0.0057399	-1.04199	0.924385	0.00773374	1.29307	0.00374607	-1.59658	0.00598091	0.00494411	-1.2097	0.0070177	1.17335
1221	5.44705	34973.6	0.0119049	-1.59304	0.0750752	0.0111104	-1.70695	0.0126993	-1.49339	0.018965	0.0208568	1.09975	0.0170732	-1.11081
1222	7.13958	34962.1	0.0716426	1.13441	0.768619	0.0727864	1.15252	0.0704987	1.11629	0.0631542	0.0379434	-1.66443	0.088365	1.39919
1223	4.86024	34949.7	0.00240259	-1.21897	0.606395	0.00185238	-1.58105	0.0029528	1.00823	0.00292869	0.00225626	-1.29803	0.00360112	1.2296
1224	5.11202	34949.7	0.0296265	1.25436	0.679022	0.0237987	1.00762	0.0354543	1.50111	0.0236188	0.0125214	-1.88628	0.0347162	1.46986
1225	5.9424	34932.1	0.00159435	-1.13669	0.697704	0.00119526	-1.51623	0.00199343	1.09996	0.00181228	0.00153506	-1.18059	0.0020895	1.15297
1226	6.6676	34942.9	0.0133923	1.39199	0.258911	0.0127354	1.32371	0.0140493	1.46027	0.00962099	0.00729602	-1.31866	0.011946	1.24166
1227	6.25015	34903.7	0.101703	1.13945	0.319154	0.099155	1.11091	0.104251	1.168	0.0892559	0.0983748	1.10217	0.080137	-1.11379
1228	5.48876	34849.2	0.0100819	-1.0515	0.902943	0.0106012	1	0.00956267	-1.1086	0.0106012	0.00687202	-1.54266	0.0143303	1.35177
1229	5.70081	34807.7	0.00244833	-1.58912	0.309298	0.00235189	-1.65428	0.00254476	-1.5289	0.00389068	0.00282725	-1.37614	0.00495412	1.27333
1230	6.02355	34625.9	0.00589361	1.15199	0.843699	0.00349516	-1.46375	0.00829206	1.6208	0.00511604	0.00762994	1.49138	0.00260214	-1.96609
1231	5.62086	34766.3	0.00777611	-1.05067	0.805534	0.00675486	-1.20952	0.00879735	1.07677	0.00817012	0.00720469	-1.134	0.00913555	1.11817
1232	7.45987	34768.1	0.00520757	1.03785	0.943491	0.00416791	-1.20388	0.00624723	1.24505	0.00501764	0.00715055	1.42508	0.00288472	-1.73938
1233	5.91807	34683.3	0.00491373	-1.10844	0.384487	0.00507893	-1.07239	0.00474852	-1.14701	0.00544659	0.0049933	-1.09078	0.00589987	1.08322
1234	6.34474	34708	0.00381096	1.18527	0.518898	0.00424964	1.32171	0.00337228	1.04884	0.00321526	0.0038451	1.19589	0.00258543	-1.24361
1235	4.75558	34658.5	0.00109831	-1.77206	0.151708	0.00112012	-1.73755	0.0010765	-1.80797	0.00194627	0.00231992	1.19198	0.00157262	-1.2376
1236	6.55861	34590.5	0.0174841	1.11716	0.374425	0.0171657	1.09681	0.0178025	1.13751	0.0156505	0.0172358	1.10129	0.0140652	-1.11271
1237	7.24677	34574.1	0.00594626	-1.73343	0.483426	0.00905354	-1.1385	0.00283898	-3.63067	0.0103074	0.014366	1.39376	0.00624878	-1.64951
1238	7.33459	34496.4	0.00802711	1.20304	0.784373	0.00907454	1.36002	0.00697968	1.04606	0.00667238	0.00246263	-2.70945	0.0108821	1.63092
1239	5.69212	34434.5	0.00157936	-1.39533	0.521386	0.000911641	-2.41732	0.00224708	1.01967	0.00220373	0.002214	1.00466	0.00219346	-1.00468
1240	5.78423	34434.5	0.0396041	1.33831	0.160322	0.0375015	1.26726	0.0417066	1.40936	0.0295926	0.0255253	-1.15934	0.0336599	1.13744
1241	4.79957	34408.9	0.00423989	-1.14909	0.851819	0.00426942	-1.14114	0.00421037	-1.15714	0.004872	0.00220571	-2.20881	0.00753828	1.54727
1242	5.86766	34351.6	0.00641722	-1.20819	0.587055	0.00458562	-1.69076	0.00824882	1.06393	0.00775319	0.00874627	1.12809	0.00676011	-1.1469
1243	7.14732	34380	0.0171094	1.93551	0.258086	0.0189161	2.13989	0.0153027	1.73113	0.00883977	0.00387356	-2.28208	0.013806	1.5618
1244	5.12264	34325.7	0.0222646	-1.84497	0.0806167	0.0244128	-1.68263	0.0201165	-2.04198	0.0410775	0.0463482	1.12831	0.0358068	-1.1472
1245	6.18845	34355.6	0.0165335	1.21227	0.119259	0.0175972	1.29026	0.0154699	1.13428	0.0136385	0.013922	1.02079	0.013355	-1.02123
1246	5.01343	34284.1	0.00369156	-1.09132	0.751419	0.00351707	-1.14547	0.00386606	-1.04207	0.00402869	0.00311635	-1.29276	0.00494103	1.22646
1247	5.43315	34268.6	0.00438624	-3.6778	0.177183	0.00443124	-3.64045	0.00434125	-3.71591	0.0161317	0.0194875	1.20802	0.0127759	-1.26267
1248	5.83464	34268.6	0.00187398	-1.11554	0.681107	0.00158936	-1.3153	0.00215859	1.03258	0.00209049	0.00173547	-1.20457	0.00244551	1.16982
1249	6.42083	34316.4	0.0662017	-1.21471	0.660299	0.0680041	-1.18252	0.0643992	-1.24871	0.0804159	0.052646	-1.52748	0.108186	1.34533
1250	5.34972	34227.1	0.024749	-1.98794	0.36805	0.0211809	-2.32283	0.0283171	-1.73745	0.0491996	0.0701003	1.42481	0.0282989	-1.73857
1251	6.26043	34277.3	0.0121097	1.68342	0.0863429	0.0127806	1.77668	0.0114389	1.59016	0.00719353	0.00720108	1.00105	0.00718599	-1.00105
1252	6.56066	34238.1	0.0144988	1.01675	0.869989	0.0151423	1.06187	0.0138553	-1.02921	0.01426	0.0131443	-1.08488	0.0153756	1.07824
1253	7.06338	34186	0.0103792	1.23532	0.646887	0.00710005	-1.18338	0.0136584	1.6256	0.00840207	0.0101248	1.20504	0.00667932	-1.25792
1254	5.23327	34061.3	0.015074	-3.02432	0.103911	0.0155546	-2.93088	0.0145934	-3.12392	0.0455887	0.056266	1.23421	0.0349113	-1.30584
1255	6.12265	34081.5	0.0073891	1.08899	0.784884	0.0081377	1.19932	0.0066405	-1.0218	0.00678526	0.00499726	-1.3578	0.00857327	1.26351
1256	4.91787	33993	0.0512088	1.00491	0.99437	0.0364027	-1.39986	0.066015	1.29546	0.0509588	0.0232664	-2.19023	0.0786512	1.54343
1257	5.4175	33978.3	0.00612935	-1.07282	0.157236	0.00594946	-1.10526	0.00630923	-1.04223	0.00657568	0.00666666	1.01384	0.0064847	-1.01403
1258	5.61738	33978.3	0.00831313	1.00516	0.960078	0.00758163	-1.09086	0.00904463	1.0936	0.00827049	0.00808539	-1.02289	0.0084556	1.02238
1259	5.94587	33978.3	0.0794126	1.24394	0.281594	0.0693157	1.08578	0.0895094	1.4021	0.0638395	0.0604123	-1.05673	0.0672667	1.05368
1260	6.20696	34042.4	0.00197294	-1.40609	0.612343	0.00266905	-1.03937	0.00127683	-2.17268	0.00277413	0.00392748	1.41575	0.00162078	-1.7116
1261	6.52365	34042.4	0.00717715	-2.03364	0.576176	0.00746245	-1.95589	0.00689185	-2.11783	0.0145957	0.00515377	-2.83205	0.0240377	1.6469
1262	6.87118	34042.4	0.0141723	1.06779	0.853699	0.0181747	1.36935	0.0101699	-1.30508	0.0132725	0.011695	-1.13489	0.0148501	1.11886
1263	7.38496	34030.8	0.0846023	2.44884	0.0992789	0.0951441	2.75398	0.0740605	2.14371	0.0345479	0.0211224	-1.63561	0.0479734	1.38861
1264	5.52353	33936.8	0.00743967	-1.19151	0.753441	0.00545273	-1.62569	0.00942662	1.06342	0.00886446	0.0122899	1.38642	0.00543903	-1.62979
1265	6.03097	33743.3	0.0119821	1.147	0.759495	0.0112714	1.07896	0.0126928	1.21503	0.0104465	0.0147707	1.41394	0.00612227	-1.70631
1266	4.95579	33868.2	0.0144856	-1.14426	0.853165	0.0105677	-1.56848	0.0184035	1.1103	0.0165752	0.00742485	-2.2324	0.0257256	1.55205
1267	6.06712	33885.8	0.00217781	-1.28922	0.795105	0.00231972	-1.21035	0.00203591	-1.37907	0.00280768	0.000684828	-4.09983	0.00493053	1.75609
1268	5.68864	33771	0.00444436	-1.03217	0.912908	0.00329194	-1.39351	0.00559677	1.22005	0.00458734	0.00449059	-1.02155	0.00468409	1.02109
1269	5.28193	33688	0.00503148	-1.71906	0.0152466	0.004903	-1.7641	0.00515997	-1.67625	0.0086494	0.00821613	-1.05273	0.00908266	1.05009
1270	6.66349	33729.1	0.00361389	-1.26443	0.762153	0.000923843	-4.94619	0.00630394	1.37957	0.0045695	0.00395453	-1.15551	0.00518447	1.13458
1271	5.82769	33605.1	0.0105149	1.0441	0.793284	0.00937879	-1.07378	0.0116509	1.15691	0.0100708	0.00911249	-1.10516	0.0110291	1.09516
1272	6.89423	33715.6	0.279157	1.38488	0.317017	0.321325	1.59408	0.236989	1.17569	0.201574	0.200592	-1.0049	0.202557	1.00487
1273	7.106	33681.6	0.0288524	-2.06027	0.553039	0.0531953	-1.11746	0.00450956	-13.1817	0.0594438	0.0236426	-2.51427	0.095245	1.60227
1274	5.88678	33522.1	0.0180456	1.19025	0.320385	0.0168692	1.11266	0.019222	1.26785	0.0151611	0.0133002	-1.13991	0.017022	1.12274
1275	6.7951	33572.5	0.0139935	1.47011	0.12061	0.0147195	1.54638	0.0132676	1.39385	0.00951868	0.0110704	1.16302	0.00796698	-1.19477
1276	5.12567	33410.6	0.00589554	-1.33292	0.197936	0.00514439	-1.52754	0.00664669	-1.18228	0.00785826	0.00714851	-1.09929	0.00856802	1.09032
1277	5.42446	33397.7	0.0176227	-2.10877	0.0442459	0.017	-2.18601	0.0182453	-2.0368	0.0371622	0.0413689	1.1132	0.0329555	-1.12765
1278	5.34972	33356.3	0.140753	-1.1401	0.403482	0.137299	-1.16879	0.144207	-1.1128	0.160473	0.178914	1.11492	0.142033	-1.12984
1279	6.62236	33415.9	0.00480663	2.20419	0.0858782	0.00458131	2.10086	0.00503196	2.30752	0.00218068	0.00297281	1.36325	0.00138855	-1.57048
1280	5.62086	33273.3	0.0182121	1.03737	0.81572	0.0159228	-1.10257	0.0205014	1.16778	0.017556	0.0166166	-1.05653	0.0184953	1.05351
1281	6.11031	33376.8	0.0180882	1.29876	0.110577	0.0173582	1.24634	0.0188183	1.35118	0.0139273	0.0139346	1.00052	0.0139201	-1.00052
1282	5.95978	33231.9	0.0120571	-1.07448	0.772867	0.0140305	1.08301	0.0100838	-1.28474	0.0129551	0.0148306	1.14477	0.0110795	-1.16928
1283	5.48876	33190.4	0.00671171	1.00074	0.998393	0.0049757	-1.34789	0.00844771	1.25959	0.00670671	0.0080544	1.20095	0.00535903	-1.25148
1284	6.26248	33298.5	0.0123652	1.01002	0.962732	0.0100646	-1.2164	0.0146658	1.19794	0.0122425	0.011904	-1.02844	0.0125811	1.02765
1285	5.52179	33066	0.00397401	-2.76102	0.176045	0.0025353	-4.32783	0.00541273	-2.02713	0.0109723	0.0140565	1.28109	0.00788814	-1.39099
1286	6.05067	33102.7	0.00242309	-1.04535	0.906458	0.00274629	1.08422	0.00209989	-1.20624	0.00253298	0.00177176	-1.42964	0.00329419	1.30052
1287	6.66554	33063.5	0.0548371	-1.23012	0.144229	0.0530812	-1.27081	0.0565931	-1.19195	0.0674563	0.0623557	-1.0818	0.072557	1.07561
1288	5.6139	32900.1	0.0188323	-1.07035	0.817328	0.0139404	-1.44594	0.0237241	1.17696	0.020157	0.0213776	1.06055	0.0189365	-1.06445
1289	6.72929	33024.4	0.00571633	1.12884	0.716267	0.00669705	1.32251	0.00473562	-1.06932	0.00506389	0.00385178	-1.31469	0.006276	1.23936
1290	7.16024	33022	0.341021	1.61765	0.0658614	0.336047	1.59405	0.345995	1.64124	0.210813	0.175988	-1.19788	0.245637	1.16519
1291	6.18228	32946.1	0.0250278	1.49145	0.0967626	0.0236946	1.412	0.026361	1.57089	0.0167809	0.0192097	1.14473	0.0143521	-1.16923
1292	6.43728	32906.9	0.0284709	1.72167	0.0657126	0.0300711	1.81844	0.0268707	1.62491	0.0165368	0.0193312	1.16898	0.0137423	-1.20334
1293	6.03283	32620	0.00580343	1.20924	0.776829	0.00408095	-1.17601	0.00752591	1.56815	0.00479923	0.00737845	1.53742	0.00222001	-2.1618
1294	6.11031	32789.5	0.0578813	1.21087	0.106218	0.0601905	1.25918	0.0555722	1.16256	0.0478014	0.0450701	-1.0606	0.0505328	1.05714
1295	6.36119	32789.5	0.028628	1.42754	0.00118533	0.0283342	1.41289	0.0289217	1.44219	0.0200541	0.0200857	1.00158	0.0200224	-1.00158
1296	7.43275	32789.2	0.0119737	1.35789	0.764253	0.00626574	-1.40731	0.0176816	2.0052	0.00881787	0.0160316	1.81808	0.00160413	-5.49699
1297	5.69559	32609.8	0.000716436	-2.23482	0.148105	0.000558643	-2.86606	0.000874229	-1.83145	0.00160111	0.0012504	-1.28047	0.00195181	1.21904
1298	6.53393	32750.3	0.296933	1.26749	0.190305	0.280547	1.19754	0.313319	1.33743	0.234269	0.206649	-1.13366	0.261889	1.1179
1299	6.75602	32750.3	0.00760349	1.43236	0.105358	0.00708106	1.33395	0.00812591	1.53077	0.00530836	0.00468873	-1.13215	0.00592799	1.11673
1300	5.35667	32568.3	0.0264159	-1.18634	0.0360169	0.0258654	-1.21159	0.0269663	-1.16213	0.0313383	0.0305514	-1.02576	0.0321252	1.02511
1301	6.71695	32711.2	0.000623947	-3.32009	0.481213	0.000716712	-2.89036	0.000531181	-3.89991	0.00207156	0.000387306	-5.34863	0.00375581	1.81304
1302	5.23848	32526.9	0.00387433	1.10833	0.786108	0.0032337	-1.081	0.00451496	1.2916	0.00349564	0.00245391	-1.42452	0.00453737	1.29801
1303	5.53917	32526.9	0.00337511	1.69341	0.0983508	0.0037108	1.86184	0.00303942	1.52498	0.00199308	0.00166595	-1.19636	0.00232022	1.16413
1304	5.18937	32495.5	0.000761783	-1.1138	0.745322	0.000831885	-1.01994	0.000691681	-1.22669	0.000848477	0.000626517	-1.35427	0.00107044	1.2616
1305	5.84159	32485.4	0.00894765	-1.17295	0.614041	0.00870459	-1.2057	0.00919071	-1.14193	0.0104951	0.00789101	-1.33001	0.0130992	1.24813
1306	6.60796	32632.9	0.00353306	1.64003	0.40968	0.00249919	1.16011	0.00456693	2.11995	0.00215427	0.00217801	1.01102	0.00213052	-1.01115
1307	6.64909	32632.9	0.00668972	1.02003	0.455541	0.00669911	1.02146	0.00668033	1.0186	0.00655835	0.00670115	1.02177	0.00641555	-1.02226
1308	7.39917	32556.4	1.52284	1.07469	0.35034	1.43969	1.01601	1.606	1.13337	1.41701	1.38954	-1.01976	1.44447	1.01938
1309	6.32418	32476.3	0.00389828	1.36358	0.271641	0.00402997	1.40965	0.00376658	1.31751	0.00285885	0.00353762	1.23743	0.00218008	-1.31135
1310	6.27071	32437.1	0.00195743	-1.15075	0.73945	0.00265525	1.17879	0.00125962	-1.78825	0.00225251	0.00191961	-1.17342	0.00258541	1.14779
1311	6.48046	32437.1	0.0143641	1.5278	0.46773	0.00916175	-1.0262	0.0195665	2.08113	0.00940183	0.011422	1.21487	0.00738164	-1.27368
1312	6.04245	32398	0.0317123	1.40757	0.0836615	0.0303101	1.34533	0.0331146	1.46981	0.0225299	0.0249963	1.10947	0.0200634	-1.12293
1313	5.28193	32195.1	0.0745804	1.13583	0.631947	0.0603784	-1.0875	0.0887823	1.35212	0.0656617	0.0728817	1.10996	0.0584417	-1.12354
1314	5.94066	32195.1	0.0080408	1.21596	0.608584	0.00672085	1.01635	0.00936075	1.41557	0.0066127	0.008586	1.29841	0.00463939	-1.42534
1315	6.2049	32358.8	0.00474613	1.03404	0.777165	0.00522075	1.13745	0.0042715	-1.07454	0.00458989	0.00449863	-1.02028	0.00468114	1.01988
1316	6.89792	32358.8	0.03177	2.87724	0.376153	0.0136334	1.23471	0.0499065	4.51977	0.0110418	0.0139112	1.25986	0.00817249	-1.3511
1317	5.73209	32153.6	0.0176971	2.24307	0.00395703	0.0171311	2.17134	0.018263	2.3148	0.00788967	0.00813982	1.03171	0.00763953	-1.03274
1318	6.69227	32319.6	0.00381661	-1.5821	0.311807	0.00218986	-2.75736	0.00544335	-1.10929	0.00603825	0.00634898	1.05146	0.00572751	-1.05425
1319	5.87461	32112.2	0.015955	-1.07564	0.866374	0.0157804	-1.08755	0.0161296	-1.064	0.0171619	0.0228244	1.32995	0.0114994	-1.49242
1320	5.91285	32112.2	0.00789454	1.91804	0.0738859	0.00684142	1.66217	0.00894766	2.1739	0.00411595	0.00384126	-1.07151	0.00439064	1.06674
1321	6.89948	32309.8	0.365074	1.56676	0.0800732	0.347571	1.49164	0.382576	1.64187	0.233012	0.268758	1.15341	0.197266	-1.18121
1322	6.16172	32241.3	0.0252373	-1.09255	0.725333	0.0228805	-1.20509	0.0275941	1.00076	0.027573	0.0328529	1.19149	0.0222932	-1.23684
1323	5.35667	32029.2	0.0200288	1.20478	0.512915	0.0161669	-1.0283	0.0238906	1.43707	0.0166245	0.014697	-1.13115	0.018552	1.11594
1324	6.74163	32123.9	0.0302794	1.58252	0.342186	0.0275641	1.44061	0.0329946	1.72444	0.0191336	0.0277392	1.44976	0.010528	-1.8174
1325	5.45226	31904.8	0.0262277	1.39368	0.291315	0.0211313	1.12287	0.0313241	1.66449	0.018819	0.0199267	1.05886	0.0177113	-1.06254
1326	5.55307	31904.8	0.0119914	-1.30739	0.597323	0.0172586	1.10086	0.00672415	-2.33151	0.0156775	0.0129646	-1.20926	0.0183904	1.17304
1327	6.02726	31817.6	0.00311849	-1.00357	0.994632	0.00232822	-1.34421	0.00390875	1.24895	0.00312963	0.004367	1.39537	0.00189226	-1.65391
1328	6.52982	32084.7	0.00428299	1.50154	0.475742	0.00588716	2.06394	0.00267883	-1.06479	0.00285239	0.00249668	-1.14248	0.00320811	1.12471
1329	6.57095	32084.7	0.00316795	3.87977	0.348176	0.00502763	6.15731	0.00130827	1.60223	0.00081653	0.00134929	1.65246	0.000283773	-2.8774
1330	6.65937	32084.7	0.0173826	1.21662	0.266183	0.0163201	1.14225	0.0184452	1.29098	0.0142877	0.0160127	1.12074	0.0125627	-1.13731
1331	4.75407	31871.5	0.0135287	-1.52927	0.526658	0.0118058	-1.75245	0.0152516	-1.35652	0.0206891	0.0299526	1.44775	0.0114255	-1.81078
1332	5.73035	31738.9	0.0157849	-1.2995	0.118357	0.0171553	-1.19569	0.0144144	-1.42305	0.0205125	0.0193619	-1.05942	0.021663	1.05609
1333	6.12059	31928.1	0.0419063	1.14991	0.308045	0.0381019	1.04551	0.0457107	1.2543	0.0364433	0.0351127	-1.03789	0.0377738	1.03651
1334	5.28367	31697.4	0.0163305	1.40366	0.549262	0.0121453	1.04393	0.0205156	1.76338	0.0116342	0.00656129	-1.77316	0.0167072	1.43604
1335	6.17406	31889	0.00824771	1.1096	0.624628	0.00694063	-1.07095	0.00955479	1.28545	0.00743304	0.0079941	1.07548	0.00687199	-1.08164
1336	5.527	31656	0.125643	1.18518	0.509926	0.101534	-1.04409	0.149751	1.4126	0.106011	0.111342	1.05028	0.100681	-1.05294
1337	6.6203	31849.8	0.027484	1.74641	0.221698	0.0231978	1.47405	0.0317702	2.01877	0.0157374	0.0208881	1.32729	0.0105867	-1.48653
1338	6.88763	31849.8	0.0138844	-1.08247	0.885363	0.0193683	1.28869	0.00840052	-1.78911	0.0150295	0.0106527	-1.41086	0.0194062	1.29121
1339	5.49224	31614.5	0.0112981	-1.03561	0.889147	0.0115085	-1.01668	0.0110878	-1.05525	0.0117004	0.00915875	-1.27751	0.0142421	1.21723
1340	5.94414	31614.5	0.00566097	1.04016	0.886522	0.0053744	-1.01265	0.00594754	1.09282	0.00544239	0.00676493	1.24301	0.00411985	-1.32102
1341	6.89948	31841.2	0.0254733	1.41428	0.218659	0.0243139	1.34991	0.0266328	1.47865	0.0180115	0.0139597	-1.29025	0.0220634	1.22496
1342	7.04917	31819.2	0.00997587	7.99001	0.154103	0.0121307	9.71588	0.00782105	6.26414	0.00124854	0.00125488	1.00507	0.00124221	-1.0051
1343	5.70428	31573	0.000518373	-5.84475	0.00976054	0.000736493	-4.11377	0.000300252	-10.0907	0.00302976	0.00290771	-1.04198	0.00315181	1.04029
1344	7.39271	31663.9	0.877705	-1.04738	0.897845	1.13777	1.23766	0.617639	-1.48839	0.919288	1.03908	1.13031	0.799491	-1.14984
1345	5.63302	31407.2	0.448097	-1.01876	0.472063	0.4397	-1.03822	0.456493	-1.00003	0.456504	0.451925	-1.01013	0.461084	1.01003
1346	7.10083	31586.3	0.0509722	-1.07393	0.546489	0.0553253	1.01068	0.0466191	-1.17421	0.0547407	0.0576518	1.05318	0.0518296	-1.05617
1347	6.28305	31497.4	0.018752	-1.05001	0.757139	0.0178411	-1.10362	0.0196629	-1.00137	0.0196898	0.0172026	-1.14459	0.0221771	1.12632
1348	4.748	31247.6	0.0115729	-1.37372	0.278433	0.0109507	-1.45177	0.0121951	-1.30363	0.015898	0.0187657	1.18038	0.0130303	-1.22008
1349	6.7334	31458.3	0.0164663	1.20945	0.4036	0.0182077	1.33736	0.0147249	1.08154	0.0136147	0.0115333	-1.18047	0.0156961	1.15288
1350	5.89026	31199.8	0.00423683	1.28909	0.697828	0.00215794	-1.52307	0.00631572	1.9216	0.00328669	0.00287403	-1.14358	0.00369935	1.12555
1351	5.03315	31081.2	0.00481988	-1.39763	0.695127	0.00343447	-1.96141	0.00620529	-1.08559	0.0067364	0.0107368	1.59384	0.00273604	-2.4621
1352	5.28193	31075.4	0.00423828	-1.33573	0.295186	0.00467593	-1.21071	0.00380063	-1.48954	0.00566121	0.00657445	1.16132	0.00474796	-1.19234
1353	5.60348	30992.5	0.00472429	1.33054	0.617115	0.00310532	-1.14341	0.00634327	1.78651	0.00355065	0.00472884	1.33182	0.00237245	-1.49661
1354	5.7599	30992.5	0.00555971	-1.02653	0.793164	0.00531036	-1.07474	0.00580907	1.01784	0.00570723	0.00528147	-1.08061	0.006133	1.0746
1355	6.16172	31223.4	0.0119171	-1.79974	0.255912	0.0109662	-1.95581	0.0128681	-1.66674	0.0214478	0.0274234	1.27861	0.0154722	-1.38622
1356	5.36189	30951	0.0139515	1.0206	0.957989	0.0131721	-1.03779	0.0147309	1.07762	0.0136699	0.00899876	-1.51909	0.018341	1.34171
1357	6.30978	31184.2	0.0878995	1.23533	0.0371487	0.090911	1.27765	0.084888	1.19301	0.0711547	0.0725539	1.01966	0.0697556	-1.02006
1358	6.63881	31184.2	0.00322826	-2.77016	0.0749193	0.00486188	-1.83937	0.00159464	-5.60804	0.00894281	0.00865457	-1.0333	0.00923105	1.03223
1359	6.12265	31145.1	0.0116176	1.34585	0.46039	0.0120906	1.40064	0.0111446	1.29106	0.00863219	0.00537266	-1.60669	0.0118917	1.3776
1360	5.0832	30873.2	0.0363141	-1.08676	0.670786	0.0312778	-1.26174	0.0413503	1.04778	0.0394646	0.0433973	1.09965	0.035532	-1.11068
1361	6.05479	31105.9	0.0201698	1.27861	0.174776	0.0183671	1.16433	0.0219725	1.39288	0.0157748	0.0146459	-1.07708	0.0169037	1.07156
1362	5.42793	30785.1	0.164613	-1.06041	0.59903	0.164256	-1.06272	0.16497	-1.05812	0.174558	0.160919	-1.08476	0.188198	1.07814
1363	6.03422	31027.6	0.0468959	1.01678	0.95338	0.0378913	-1.21722	0.0559004	1.21201	0.046122	0.0536306	1.1628	0.0386134	-1.19446
1364	6.89175	30949.3	0.248763	1.44958	0.261239	0.265102	1.54479	0.232423	1.35437	0.17161	0.124599	-1.37731	0.218622	1.27394
1365	5.48355	30660.7	0.0114584	-1.25546	0.399299	0.0126163	-1.14023	0.0103004	-1.3966	0.0143856	0.011886	-1.21029	0.0168851	1.17375
1366	6.427	30871	0.110336	1.52302	0.0631886	0.100622	1.38894	0.12005	1.6571	0.0724457	0.070048	-1.03423	0.0748434	1.0331
1367	5.67995	30577.7	0.00844791	-2.05516	0.0999927	0.00540566	-3.21177	0.0114901	-1.51101	0.0173618	0.0171108	-1.01467	0.0176128	1.01446
1368	7.35397	30849.1	0.771864	1.00178	0.996475	0.757888	-1.01663	0.78584	1.01992	0.770495	1.04481	1.35602	0.49618	-1.55285
1369	6.39615	30753.5	0.0360055	-1.16982	0.389963	0.0321609	-1.30967	0.0398501	-1.05696	0.0421201	0.0462138	1.09719	0.0380264	-1.10765
1370	6.69433	30753.5	0.0037366	-1.39731	0.278339	0.00380376	-1.37263	0.00366943	-1.42288	0.00522117	0.00421645	-1.23829	0.00622589	1.19243
1371	6.0589	30714.4	0.00468042	1.27993	0.217743	0.0047794	1.307	0.00458143	1.25286	0.00365677	0.00308891	-1.18384	0.00422463	1.15529
1372	6.34474	30714.4	0.0149051	1.83004	0.244093	0.0143079	1.75672	0.0155023	1.90336	0.0081447	0.0122416	1.50301	0.00404782	-2.01212
1373	5.72862	30411.9	0.0237179	-1.02026	0.790426	0.0249578	1.03138	0.022478	-1.07654	0.0241985	0.0251869	1.04084	0.0232102	-1.04258
1374	6.56683	30675.2	0.00186286	-1.72726	0.467709	0.00260503	-1.23517	0.00112068	-2.87115	0.00321765	0.00188705	-1.70512	0.00454825	1.41353
1375	6.79098	30596.9	0.0304878	1.19753	0.588881	0.0365264	1.43471	0.0244493	-1.0413	0.025459	0.0203893	-1.24865	0.0305288	1.19914
1376	5.64693	30287.5	0.109381	-1.18672	0.126365	0.116028	-1.11874	0.102734	-1.26349	0.129804	0.134334	1.0349	0.125275	-1.03616
1377	6.52159	30557.8	0.153252	1.04103	0.707896	0.139721	-1.05361	0.166783	1.13295	0.147211	0.150742	1.02398	0.143681	-1.02457
1378	5.29758	30204.5	0.00337758	-1.40426	0.442206	0.00321461	-1.47544	0.00354054	-1.33962	0.00474298	0.00617033	1.30094	0.00331564	-1.43049
1379	5.53395	30204.5	0.152645	-1.18217	0.39384	0.135623	-1.33055	0.169667	-1.06357	0.180453	0.19984	1.10744	0.161065	-1.12037
1380	5.09685	30166.1	0.00951112	-1.76158	0.331593	0.00811911	-2.0636	0.0109031	-1.53668	0.0167546	0.0222816	1.32988	0.0112276	-1.49227
1381	5.36362	30121.6	0.00947254	-1.44683	0.496745	0.0107474	-1.2752	0.00819765	-1.67184	0.0137052	0.0186837	1.36326	0.00872668	-1.57049
1382	4.97096	30082.9	0.00299341	-1.38456	0.478631	0.0040736	-1.01742	0.00191322	-2.16626	0.00414455	0.00492433	1.18815	0.00336476	-1.23175
1383	6.01613	30052.4	0.0185148	2.23994	0.306683	0.0193456	2.34045	0.017684	2.13942	0.00826578	0.0157525	1.90575	0.000779049	-10.6101
1384	6.11237	30362	0.017605	1.15462	0.310519	0.0164522	1.07901	0.0187579	1.23023	0.0152475	0.0165657	1.08646	0.0139292	-1.09464
1385	6.72312	30362	0.0386369	1.33076	0.254791	0.0329144	1.13366	0.0443594	1.52786	0.0290338	0.0310768	1.07037	0.0269907	-1.07569
1386	6.21313	30322.9	0.171937	1.03737	0.902921	0.127394	-1.30103	0.21648	1.30612	0.165743	0.171409	1.03419	0.160077	-1.0354
1387	6.77453	30322.9	0.018143	1.65755	0.00625232	0.0185748	1.69699	0.0177113	1.6181	0.0109457	0.0113206	1.03425	0.0105708	-1.03546
1388	5.70428	29997.2	0.00730616	-1.03468	0.913182	0.0074765	-1.0111	0.00713582	-1.05938	0.00755953	0.00960823	1.27101	0.00551082	-1.37176
1389	6.06301	30283.7	0.00733582	1.22383	0.703729	0.00993301	1.65712	0.00473863	-1.26495	0.00599415	0.00437913	-1.3688	0.00760917	1.26943
1390	7.0595	30305.9	0.261995	1.07016	0.671478	0.259451	1.05977	0.264539	1.08055	0.244818	0.279645	1.14226	0.20999	-1.16585
1391	6.64086	30244.6	0.190077	1.60882	0.14152	0.179377	1.51825	0.200777	1.69939	0.118147	0.0897088	-1.317	0.146585	1.2407
1392	5.62086	29872.8	0.0256295	-1.30697	0.0796653	0.0238865	-1.40234	0.0273725	-1.22375	0.0334971	0.0350945	1.04769	0.0318996	-1.05008
1393	5.75816	29872.8	0.00838011	1.32787	0.394745	0.00662796	1.05024	0.0101323	1.60551	0.00631093	0.00551534	-1.14425	0.00710651	1.12606
1394	5.72514	29748.3	0.0704	-1.26156	0.0243149	0.0693277	-1.28107	0.0714723	-1.24263	0.0888135	0.0915348	1.03064	0.0860923	-1.03161
1395	6.52776	30048.8	0.00233622	-1.27704	0.367567	0.0019146	-1.55826	0.00275783	-1.08181	0.00298345	0.00298138	-1.00069	0.00298551	1.00069
1396	6.29127	29892.2	0.253595	1.12844	0.147561	0.242975	1.08118	0.264215	1.17569	0.224731	0.218104	-1.03038	0.231358	1.02949
1397	6.56889	29853	0.00535857	1.36352	0.646548	0.00524501	1.33462	0.00547212	1.39241	0.00392995	0.00660111	1.67969	0.0012588	-3.12198
1398	4.92091	29500.5	0.00654726	-1.86478	0.625457	0.00246973	-4.94353	0.0106248	-1.14912	0.0122092	0.0212427	1.7399	0.00317562	-3.84466
1399	5.93371	29499.5	0.273431	-1.13046	0.156767	0.281423	-1.09835	0.265439	-1.1645	0.309102	0.295149	-1.04727	0.323055	1.04514
1400	5.17572	29459	0.00174747	-2.57822	0.46394	0.00147411	-3.05632	0.00202082	-2.22946	0.00450534	0.00756416	1.67893	0.00144652	-3.1146
1401	5.4175	29458	0.0327739	-1.03067	0.75856	0.0302967	-1.11494	0.0352512	1.04358	0.033779	0.035201	1.0421	0.032357	-1.04395
1402	5.03011	29417.4	0.00404626	-1.98896	0.103477	0.00330924	-2.43193	0.00478329	-1.68249	0.00804785	0.00923599	1.14763	0.00685972	-1.1732
1403	5.6504	29416.6	0.00509446	1.19808	0.168535	0.00486617	1.14439	0.00532274	1.25176	0.0042522	0.00424754	-1.0011	0.00425685	1.00109
1404	7.05563	29762.7	0.244578	1.48278	0.147754	0.267704	1.62298	0.221452	1.34258	0.164945	0.139257	-1.18447	0.190634	1.15574
1405	7.26744	29723.9	0.0206366	-1.01691	0.983076	0.0299271	1.42607	0.0113461	-1.84959	0.0209857	0.00974585	-2.15329	0.0322255	1.5356
1406	5.96847	29333.6	0.0186603	1.46007	0.431089	0.0139363	1.09044	0.0233843	1.8297	0.0127804	0.012607	-1.01375	0.0129538	1.01357
1407	6.65526	29657.3	0.00113266	-2.09732	0.199828	0.0017637	-1.34691	0.00050162	-4.73576	0.00237555	0.0021865	-1.08646	0.0025646	1.07958
1408	7.22482	29685.1	0.0147856	1.13024	0.867651	0.0182123	1.39218	0.0113589	-1.15169	0.0130818	0.0047353	-2.76262	0.0214284	1.63802
1409	7.38626	29685.1	0.00201039	-1.13627	0.868541	0.00284757	1.24656	0.00117321	-1.94708	0.00228434	0.00108729	-2.10095	0.00348139	1.52402
1410	4.97248	29292.6	0.0722219	-1.2797	0.33255	0.0653324	-1.41465	0.0791114	-1.16826	0.0924226	0.0780525	-1.18411	0.106793	1.15548
1411	6.47635	29539.8	0.00679513	-1.25868	0.300598	0.0055547	-1.53975	0.00803556	-1.06438	0.00855287	0.00827971	-1.03299	0.00882603	1.03194
1412	5.49745	29167.8	0.0297114	-1.09525	0.495416	0.0263547	-1.23475	0.0330681	1.01618	0.0325415	0.0318656	-1.02121	0.0332173	1.02077
1413	6.43111	29500.7	0.228843	1.05505	0.254988	0.22779	1.0502	0.229895	1.05991	0.216902	0.224388	1.03451	0.209416	-1.03575
1414	5.83985	29126.3	1.90492	-1.09559	0.0574423	1.92183	-1.08595	1.88801	-1.10541	2.08702	2.04463	-1.02073	2.1294	1.02031
1415	6.80743	29461.5	0.020424	1.32618	0.288152	0.023032	1.49552	0.017816	1.15683	0.0154006	0.0130597	-1.17925	0.0177416	1.152
1416	6.22753	29422.3	0.0246258	1.26164	0.147208	0.02573	1.31821	0.0235217	1.20507	0.0195189	0.0176029	-1.10885	0.021435	1.09816
1417	6.16995	29383.2	0.00272266	1.16918	0.728343	0.00196988	-1.18215	0.00347545	1.49244	0.0023287	0.00296689	1.27405	0.00169052	-1.37751
1418	6.7478	29383.2	0.063047	1.25392	0.119052	0.06779	1.34825	0.0583041	1.15959	0.05028	0.0512901	1.02009	0.0492698	-1.0205
1419	6.11648	29304.9	0.066013	1.14251	0.473419	0.0631355	1.09271	0.0688906	1.19231	0.057779	0.0667274	1.15487	0.0488306	-1.18325
1420	6.90297	29303	0.0160371	2.39258	0.0167725	0.0171617	2.56035	0.0149126	2.22482	0.00670286	0.00718708	1.07224	0.00621865	-1.07786
1421	5.62745	30160	0.0154231	1.26804	0.41354	0.014123	1.16114	0.0167233	1.37493	0.012163	0.00925671	-1.31397	0.0150693	1.23895
1422	5.92675	30160	0.0468497	1.0433	0.789354	0.0475391	1.05865	0.0461604	1.02795	0.0449053	0.0385621	-1.16449	0.0512485	1.14126
1423	6.58123	29226.6	0.0370459	1.26627	0.454973	0.0300114	1.02582	0.0440804	1.50671	0.029256	0.0339799	1.16147	0.024532	-1.19256
1424	7.13441	29258.3	0.133559	1.47628	0.110994	0.143692	1.58829	0.123425	1.36426	0.09047	0.0784873	-1.15267	0.102453	1.13245
1425	6.87385	30084.4	0.0211252	1.32462	0.340287	0.0246759	1.54727	0.0175744	1.10198	0.0159481	0.0137611	-1.15892	0.018135	1.13713
1426	6.03774	28987.5	0.00946021	1.20696	0.684905	0.00715953	-1.09477	0.0117609	1.50049	0.00783803	0.00526056	-1.48996	0.0104155	1.32884
1427	6.34678	30051.6	0.0557632	1.98826	0.101176	0.0494997	1.76493	0.0620268	2.21159	0.0280463	0.035265	1.25739	0.0208275	-1.3466
1428	6.53677	30018.9	0.0270187	1.81813	0.338225	0.0289217	1.94619	0.0251156	1.69007	0.0148607	0.0244122	1.64274	0.00530917	-2.79906
1429	7.33818	29970.2	0.0154077	1.11941	0.287015	0.0160725	1.16771	0.0147429	1.07112	0.0137641	0.0128343	-1.07244	0.0146938	1.06755
1430	6.80644	29920.7	0.0393031	1.54029	0.0095257	0.0398593	1.56209	0.0387468	1.5185	0.0255166	0.0242808	-1.0509	0.0267524	1.04843
1431	5.23345	28711.8	0.00676399	1.30949	0.335804	0.00573123	1.10955	0.00779676	1.50943	0.00516537	0.00590839	1.14385	0.00442235	-1.16801
1432	5.41469	28596.2	0.0108026	-1.45367	0.26098	0.00997887	-1.57367	0.0116263	-1.35068	0.0157034	0.0126537	-1.24102	0.0187531	1.19421
1433	5.61425	28567.5	0.0215041	-1.01636	0.923252	0.0194744	-1.12229	0.0235339	1.07678	0.0218559	0.0193418	-1.12999	0.02437	1.11503
1434	7.3605	28837.3	0.004257	1.48034	0.419559	0.00290542	1.01034	0.00560857	1.95033	0.00287569	0.0031012	1.07842	0.00265019	-1.08509
1435	6.06506	28778.8	0.00610657	1.72421	0.355964	0.00759911	2.14564	0.00461403	1.30279	0.00354166	0.00198817	-1.78136	0.00509515	1.43863
1436	4.95965	28510.4	0.0176341	-1.76857	0.206508	0.014693	-2.12258	0.0205751	-1.51577	0.0311872	0.024451	-1.2755	0.0379234	1.21599
1437	5.93854	28509.9	0.0202132	-1.13257	0.344187	0.0180366	-1.26925	0.0223898	-1.02247	0.0228929	0.0230353	1.00622	0.0227506	-1.00626
1438	6.57604	28749.7	0.0164702	1.69434	0.390348	0.0156062	1.60546	0.0173343	1.78323	0.0097207	0.0158656	1.63215	0.00357578	-2.71848
1439	6.72811	28749.7	0.00487134	-1.16186	0.732539	0.00387917	-1.45903	0.00586352	1.03599	0.00565981	0.00740623	1.30857	0.00391339	-1.44627
1440	5.25077	28481.1	0.00445624	-1.58685	0.0353901	0.00402667	-1.75614	0.00488582	-1.44733	0.00707141	0.00680499	-1.03915	0.00733783	1.03768
1441	6.43207	28691.4	0.0247792	1.65614	0.0582937	0.0270212	1.80599	0.0225372	1.5063	0.014962	0.0139018	-1.07626	0.0160222	1.07086
1442	6.96607	30083.7	0.0105342	4.4575	0.0612572	0.0105206	4.45172	0.0105479	4.46327	0.00236326	0.00315181	1.33367	0.00157471	-1.50076
1443	5.72473	28423.5	0.00371632	-1.23275	0.486342	0.00361548	-1.26713	0.00381717	-1.20018	0.00458128	0.00356465	-1.2852	0.00559792	1.22191
1444	6.33272	28662.2	0.00748129	1.22206	0.71816	0.00840316	1.37265	0.00655941	1.07147	0.00612186	0.00298202	-2.05292	0.00926171	1.51289
1445	6.67742	28662.2	0.131725	1.04281	0.911379	0.102947	-1.22701	0.160502	1.27062	0.126317	0.158236	1.25269	0.0943981	-1.33813
1446	5.02188	28395.4	0.0345639	-1.59117	0.117507	0.0289916	-1.897	0.0401361	-1.37026	0.0549971	0.0603117	1.09663	0.0496826	-1.10697
1447	5.09004	28395.4	0.00256915	-2.66079	0.428652	0.00172355	-3.9662	0.00341474	-2.0019	0.00683597	0.0110866	1.6218	0.00258538	-2.64408
1448	5.84945	28365.9	0.154017	-1.16901	0.0636213	0.148854	-1.20956	0.15918	-1.13109	0.180047	0.175471	-1.02608	0.184623	1.02542
1449	6.25769	28603.9	0.0573382	1.40886	0.267263	0.0574127	1.41069	0.0572637	1.40703	0.0406984	0.0332715	-1.22322	0.0481252	1.18249
1450	6.17861	28574.8	0.0427078	1.19393	0.260717	0.042127	1.17769	0.0432885	1.21016	0.0357709	0.0402009	1.12385	0.0313408	-1.14135
1451	6.88424	28574.8	0.00194277	-1.52863	0.496812	0.00304743	1.02615	0.000838111	-3.54342	0.00296978	0.00239081	-1.24217	0.00354875	1.19495
1452	5.33451	28308.4	0.032685	-1.70823	0.114586	0.0412497	-1.35354	0.0241202	-2.31479	0.0558333	0.0565249	1.01239	0.0551417	-1.01254
1453	6.51724	28545.6	0.0208972	-1.1056	0.910649	0.0342837	1.48389	0.00751062	-3.07617	0.023104	0.0119974	-1.92575	0.0342106	1.48072
1454	5.46993	28279.6	0.0331923	-1.48003	0.0572223	0.029249	-1.67956	0.0371356	-1.32287	0.0491255	0.0496972	1.01164	0.0485539	-1.01177
1455	6.06912	28516.5	0.00648406	1.14047	0.759845	0.00675844	1.18873	0.00620968	1.09221	0.00568543	0.00341934	-1.66273	0.00795153	1.39858
1456	6.36313	28516.5	0.0275642	1.34698	0.209385	0.0250734	1.22526	0.0300549	1.4687	0.0204637	0.0234497	1.14592	0.0174776	-1.17085
1457	6.74636	28487.4	0.0149208	-1.11524	0.161625	0.0142744	-1.16574	0.0155672	-1.06893	0.0166403	0.0170954	1.02735	0.0161852	-1.02812
1458	7.14082	28516.1	0.416817	1.36826	0.199324	0.454268	1.49119	0.379366	1.24532	0.304634	0.258586	-1.17807	0.350681	1.15116
1459	6.93297	29824.3	0.0188337	1.27336	0.549602	0.0187214	1.26576	0.018946	1.28095	0.0147906	0.0195171	1.31956	0.010064	-1.46965
1460	5.54476	28193.2	0.0272286	-1.21821	0.285132	0.0275971	-1.20194	0.0268602	-1.23491	0.0331701	0.0290771	-1.14076	0.037263	1.12339
1461	5.08856	28107.8	0.0037716	-2.16684	0.416904	0.0017141	-4.76779	0.00582911	-1.40201	0.00817247	0.0119888	1.46698	0.00435611	-1.87609
1462	6.57604	28341.6	0.00573382	1.09847	0.717878	0.00605094	1.15922	0.0054167	1.03771	0.00521984	0.00641437	1.22885	0.0040253	-1.29676
1463	7.36579	28340.9	0.123162	1.13833	0.831082	0.141889	1.31142	0.104435	-1.036	0.108195	0.0493508	-2.19236	0.167039	1.54387
1464	6.25567	28283.3	0.0071767	1.14499	0.760153	0.00717218	1.14426	0.00718122	1.14571	0.00626794	0.00397107	-1.5784	0.00856481	1.36645
1465	7.4002	28282.5	0.00196133	-1.82037	0.603005	0.00130814	-2.72933	0.00261452	-1.36559	0.00357035	0.00611834	1.71365	0.00102236	-3.49227
1466	5.40935	27991.7	0.0137887	-1.82978	0.00674978	0.0134042	-1.88226	0.0141732	-1.78015	0.0252303	0.0260934	1.03421	0.0243673	-1.03542
1467	6.67945	28225.1	0.0408568	1.02714	0.857636	0.0356254	-1.11655	0.0460883	1.15865	0.0397775	0.0406673	1.02237	0.0388876	-1.02288
1468	5.60535	27934.1	0.0255002	1.46833	0.591255	0.0128747	-1.34891	0.0381256	2.19531	0.0173668	0.0197108	1.13497	0.0150229	-1.15603
1469	6.44018	28166.8	0.00913748	1.62541	0.354255	0.00821627	1.46154	0.0100587	1.78928	0.00562164	0.00841319	1.49657	0.00283009	-1.98638
1470	5.64633	27905.3	0.137512	-1.06526	0.588454	0.129268	-1.1332	0.145756	-1.00501	0.146486	0.135106	-1.08424	0.157867	1.07769
1471	5.9136	27905.3	0.0422445	1.16931	0.204178	0.0389658	1.07856	0.0455233	1.26006	0.0361278	0.0364115	1.00785	0.0358441	-1.00792
1472	6.90655	28137.6	0.00458567	-1.82683	0.619266	0.00470064	-1.78214	0.00447069	-1.87381	0.00837721	0.00281312	-2.97791	0.0139413	1.66419
1473	6.90103	28165.6	0.0612578	2.29525	0.242539	0.0699715	2.62174	0.0525441	1.96876	0.026689	0.00750642	-3.55549	0.0458716	1.71874
1474	5.76571	27876.5	0.00226461	-1.12033	0.74758	0.00281441	1.10929	0.00171482	-1.47952	0.00253712	0.00303039	1.19442	0.00204384	-1.24135
1475	5.72294	27819	0.0399852	1.23806	0.489364	0.0359939	1.11448	0.0439765	1.36164	0.0322967	0.0240587	-1.34241	0.0405347	1.25507
1476	6.05493	28050.2	0.0920003	1.10283	0.1846	0.0910672	1.09165	0.0929334	1.11402	0.0834219	0.0876261	1.0504	0.0792177	-1.05307
1477	6.73825	28050.2	0.0116358	1.42282	0.193547	0.0106994	1.30832	0.0125722	1.53733	0.00817799	0.00970673	1.18693	0.00664924	-1.22991
1478	5.23828	27705.1	0.00612649	1.09905	0.853881	0.00750297	1.34598	0.00475001	-1.17354	0.00557434	0.00783095	1.40482	0.00331774	-1.68016
1479	5.33808	27703.8	0.014922	-1.17075	0.720623	0.00881358	-1.98216	0.0210304	1.20381	0.0174699	0.0184843	1.05807	0.0164554	-1.06165
1480	6.8153	27933.6	0.0261245	-1.24296	0.374178	0.0313323	-1.03636	0.0209167	-1.55243	0.0324716	0.0345127	1.06286	0.0304305	-1.06707
1481	5.5412	27675	0.00421851	-3.65142	0.204831	0.00333998	-4.61186	0.00509703	-3.02206	0.0154035	0.0213706	1.38738	0.00943652	-1.63233
1482	5.13597	27647.6	0.00207573	-2.11212	0.435738	0.00305735	-1.43398	0.00109411	-4.00708	0.00438419	0.00656146	1.49662	0.00220692	-1.98657
1483	5.48775	27646.2	0.00467123	-1.893	0.00893793	0.00428056	-2.06577	0.0050619	-1.7469	0.00884263	0.00877185	-1.00807	0.00891342	1.008
1484	6.50912	27817	0.0490308	1.01822	0.969064	0.0601298	1.24871	0.0379319	-1.26947	0.0481536	0.0314659	-1.53034	0.0648413	1.34655
1485	6.17253	27787.9	0.0291884	1.34225	0.23911	0.0300657	1.38258	0.0283112	1.30191	0.021746	0.0261473	1.2024	0.0173446	-1.25376
1486	6.66728	27729.6	0.00764805	-1.57346	0.421135	0.00602868	-1.99611	0.00926742	-1.29852	0.0120339	0.0160913	1.33716	0.0079765	-1.50867
1487	5.25077	27473.5	0.0246639	-1.27085	0.557908	0.02272	-1.37958	0.0266079	-1.178	0.0313441	0.0219596	-1.42735	0.0407286	1.2994
1488	5.90825	27473.5	0.0270881	-1.02984	0.878176	0.0224551	-1.24233	0.0317212	1.1371	0.0278966	0.0283728	1.01707	0.0274204	-1.01737
1489	6.00927	29075.3	0.0115474	1.37387	0.0614618	0.0109264	1.3	0.0121683	1.44774	0.00840499	0.00787368	-1.06748	0.0089363	1.06321
1490	6.35299	27700.5	0.0184961	1.28109	0.215361	0.0180774	1.25208	0.0189149	1.31009	0.0144378	0.0122095	-1.18251	0.0166662	1.15434
1491	6.12792	27671.3	0.0169928	1.16531	0.177467	0.0181182	1.24249	0.0158673	1.08814	0.0145821	0.014932	1.024	0.0142322	-1.02459
1492	5.40222	27415.9	0.0331516	-1.54241	0.0608433	0.0295164	-1.73237	0.0367868	-1.38999	0.0511334	0.0540337	1.05672	0.0482331	-1.06013
1493	7.21096	27640	0.00225637	-2.23863	0.553162	0.00275062	-1.83637	0.00176211	-2.86655	0.00505118	0.00897679	1.77717	0.00112556	-4.48771
1494	6.82747	27583.9	0.0333138	1.39734	0.31702	0.0329915	1.38382	0.0336362	1.41086	0.0238409	0.0166843	-1.42894	0.0309974	1.30018
1495	5.79243	27300.8	0.022177	-1.25744	0.512956	0.0229936	-1.21278	0.0213604	-1.30551	0.0278862	0.0206932	-1.3476	0.0350792	1.25794
1496	6.57198	27525.6	0.0351763	1.17439	0.569438	0.0388184	1.29599	0.0315341	1.0528	0.0299527	0.0367853	1.22811	0.0231201	-1.29553
1497	5.47706	27272	0.0353273	-1.29578	0.242004	0.0293187	-1.56134	0.0413359	-1.10742	0.0457764	0.0436979	-1.04757	0.0478549	1.04541
1498	6.37733	27496.4	0.0500612	1.18654	0.0159525	0.0494053	1.17099	0.050717	1.20208	0.042191	0.041428	-1.01842	0.0429539	1.01808
1499	5.34699	27243.2	0.0333513	-1.12671	0.751489	0.0217748	-1.72572	0.0449278	1.19562	0.0375771	0.0388537	1.03397	0.0363005	-1.03517
1500	6.21106	27467.3	0.0054964	1.78438	0.160992	0.00450836	1.46362	0.00648444	2.10514	0.00308029	0.00358167	1.16277	0.00257891	-1.19442
1501	6.90971	27494	0.013548	1.77475	0.571581	0.0211622	2.77219	0.00593385	-1.28648	0.00763376	0.00318155	-2.39939	0.012086	1.58323
1502	7.32609	27494	0.00224477	1.07794	0.879374	0.00268192	1.28786	0.00180761	-1.15205	0.00208246	0.00291969	1.40204	0.00124522	-1.67236
1503	6.72811	27409	0.0584262	1.31572	0.0861135	0.0613837	1.38233	0.0554687	1.24912	0.0444061	0.0476691	1.07348	0.0411431	-1.07931
1504	6.44424	27379.9	0.0136245	1.72674	0.375741	0.0160582	2.03519	0.0111908	1.4183	0.00789029	0.0123428	1.5643	0.00343783	-2.29514
1505	5.40935	27128.1	0.00841218	-2.81498	0.232898	0.00783817	-3.02113	0.00898619	-2.63517	0.0236802	0.0146697	-1.61422	0.0326906	1.38051
1506	6.01886	28681.7	0.00223141	1.39199	0.166941	0.00227015	1.41616	0.00219266	1.36782	0.00160303	0.00189553	1.18246	0.00131053	-1.22319
1507	6.62267	27321.6	0.00761245	2.07267	0.543927	0.0120135	3.27095	0.00321143	-1.14366	0.00367278	0.000482145	-7.61757	0.00686341	1.86872
1508	6.65917	27321.6	0.0172475	1.20055	0.749569	0.024793	1.72577	0.00970199	-1.48076	0.0143663	0.0121089	-1.18643	0.0166238	1.15713
1509	5.69087	27070.5	0.00810193	-1.9305	0.143832	0.00608343	-2.57105	0.0101204	-1.54547	0.0156408	0.0181459	1.16017	0.0131357	-1.19071
1510	5.72473	27041.7	0.0404966	1.07092	0.77747	0.0345654	-1.094	0.0464278	1.22777	0.0378146	0.0319964	-1.18184	0.0436328	1.15386
1511	5.94923	27041.7	0.00198644	-1.34004	0.680117	0.00171157	-1.55526	0.00226132	-1.17715	0.00266192	0.00404967	1.52133	0.00127418	-2.08913
1512	6.13603	27263.3	0.00375823	-1.33747	0.251326	0.00449991	-1.11703	0.00301655	-1.66632	0.00502652	0.00474273	-1.05984	0.00531032	1.05646
1513	7.11303	27260.3	0.00789713	1.03744	0.963843	0.0129095	1.69591	0.00288471	-2.63879	0.00761214	0.00762657	1.0019	0.00759771	-1.0019
1514	5.53942	26984.1	0.00179696	-4.5695	0.0911539	0.00156821	-5.23603	0.00202571	-4.0535	0.00821122	0.0102803	1.25198	0.00614214	-1.33687
1515	6.866	27205	0.0501486	1.21933	0.442989	0.0593852	1.44391	0.0409121	-1.00528	0.0411282	0.0433933	1.05508	0.038863	-1.05829
1516	5.47349	26897.8	0.0161509	-1.35017	0.188412	0.0153717	-1.41862	0.0169302	-1.28803	0.0218065	0.0190352	-1.14559	0.0245778	1.12709
1517	6.2435	27088.4	0.0841874	1.0423	0.635508	0.0881397	1.09123	0.0802351	-1.00668	0.0807711	0.0855111	1.05869	0.076031	-1.06234
1518	6.19078	27030.1	0.0115468	1.12612	0.611828	0.00953966	-1.07484	0.013554	1.32187	0.0102536	0.0110811	1.0807	0.00942609	-1.08779
1519	6.35097	27030.1	0.00156689	1.06543	0.805726	0.00136989	-1.07357	0.0017639	1.19938	0.00147067	0.00175213	1.19139	0.0011892	-1.23668
1520	6.53143	27001	0.0142056	1.26141	0.230151	0.0148928	1.32243	0.0135184	1.20039	0.0112617	0.00967864	-1.16356	0.0128447	1.14057
1521	5.24008	26753.8	0.0154324	-1.0121	0.984156	0.010623	-1.47032	0.0202418	1.29596	0.0156191	0.0088119	-1.77251	0.0224264	1.43583
1522	5.84054	26753.8	0.0872517	1.14104	0.443577	0.075895	-1.00753	0.0986084	1.28956	0.0764669	0.0756254	-1.01113	0.0773084	1.01101
1523	6.66526	26913.6	0.0298653	-1.06846	0.485127	0.0321166	1.00648	0.027614	-1.15557	0.03191	0.0327622	1.02671	0.0310577	-1.02744
1524	5.33986	26638.7	0.0307456	-1.08198	0.82832	0.0218079	-1.52541	0.0396832	1.19291	0.033266	0.0282953	-1.17567	0.0382367	1.14942
1525	5.89756	26638.7	0.00539859	1.10603	0.739184	0.00419886	-1.16247	0.00659831	1.35182	0.00488106	0.00425225	-1.14788	0.00550986	1.12883
1526	6.30838	26797	0.00990777	-1.00204	0.988201	0.0107062	1.07839	0.00910934	-1.08987	0.00992797	0.010838	1.09166	0.00901799	-1.10091
1527	5.41469	26552.3	0.0380311	-1.30302	0.147227	0.0344987	-1.43644	0.0415634	-1.19228	0.0495552	0.0530809	1.07115	0.0460296	-1.0766
1528	6.07317	26767.8	0.0124903	1.43082	0.0212958	0.0122178	1.39961	0.0127628	1.46204	0.00872949	0.00824281	-1.05904	0.00921616	1.05575
1529	6.00351	27927.3	0.00215801	-1.94437	0.181904	0.00116527	-3.60088	0.00315076	-1.33174	0.00419599	0.00399446	-1.05045	0.00439752	1.04803
1530	6.77678	26680.4	0.00440695	2.66844	0.477792	0.00136838	-1.20691	0.00744552	4.50831	0.00165151	0.00259579	1.57177	0.000707233	-2.33517
1531	5.24472	26410.9	0.0116909	1.38959	0.361168	0.0105206	1.25048	0.0128613	1.52869	0.00841325	0.0058793	-1.431	0.0109472	1.30119
1532	6.3388	26593	0.0096406	1.42566	0.554996	0.00809018	1.19638	0.011191	1.65494	0.00676221	0.0105533	1.56063	0.00297108	-2.27601
1533	5.49666	26350.8	0.00479298	1.3021	0.534195	0.00347711	-1.05863	0.00610884	1.65957	0.00368097	0.00297403	-1.2377	0.00438791	1.19205
1534	5.83341	26350.8	0.00764486	1.00565	0.988758	0.00495641	-1.53376	0.0103333	1.3593	0.00760192	0.00786208	1.03422	0.00734175	-1.03544
1535	5.93141	26350.8	0.00707894	-1.29018	0.00636635	0.00694491	-1.31508	0.00721298	-1.2662	0.00913308	0.00922876	1.01048	0.00903739	-1.01059
1536	6.23742	26563.8	0.0445049	1.117	0.478152	0.0438053	1.09944	0.0452045	1.13456	0.0398432	0.0451859	1.13409	0.0345006	-1.15486
1537	6.69162	26563.8	0.0102558	1.08177	0.586807	0.0097473	1.02813	0.0107644	1.13541	0.00948064	0.0105765	1.11559	0.00838481	-1.13069
1538	6.4341	26534.7	0.0259217	1.30341	0.169111	0.0230667	1.15985	0.0287768	1.44697	0.0198876	0.0197723	-1.00584	0.020003	1.0058
1539	5.68553	26264.4	0.0452303	-1.00002	0.999974	0.0238816	-1.89397	0.0665791	1.47197	0.0452312	0.0403706	-1.1204	0.0500917	1.10746
1540	6.07926	26418.1	0.0117489	1.91217	0.0624024	0.0104379	1.69882	0.0130598	2.12553	0.00614424	0.00547963	-1.12129	0.00680884	1.10817
1541	5.27037	26178.1	0.0111989	-1.11623	0.786858	0.00835963	-1.49534	0.0140381	1.123	0.0125005	0.00937969	-1.33272	0.0156214	1.24966
1542	5.40579	26178.1	0.017361	-1.32593	0.462223	0.0112196	-2.05173	0.0235025	1.02098	0.0230195	0.024296	1.05545	0.021743	-1.05871
1543	5.46815	26178.1	0.0136971	-1.32954	0.339156	0.010929	-1.6663	0.0164653	-1.10602	0.0182109	0.0158707	-1.14746	0.0205512	1.12851
1544	5.73185	26120.5	0.00244252	-1.95405	0.406698	0.00273129	-1.74746	0.00215376	-2.21605	0.00477283	0.00255589	-1.86738	0.00698976	1.46449
1545	5.96883	26062.9	0.0104186	-1.06953	0.637726	0.0112151	1.00647	0.00962204	-1.15807	0.011143	0.0100931	-1.10403	0.0121929	1.09422
1546	6.85991	26272.4	0.00144848	2.16534	0.575673	0.00262131	3.9186	0.000275657	-2.42671	0.000668941	0.000578626	-1.15609	0.000759256	1.13501
1547	5.90825	26034.1	0.008226	1.06957	0.688744	0.00778941	1.0128	0.0086626	1.12633	0.00769096	0.00662153	-1.16151	0.0087604	1.13905
1548	6.13603	26243.2	0.0166383	1.90646	0.0447573	0.0156539	1.79367	0.0176226	2.01924	0.00872732	0.00730182	-1.19523	0.0101528	1.16334
1549	6.52535	26243.2	0.0131296	1.78339	0.519862	0.0197954	2.68881	0.00646381	-1.13898	0.00736217	0.00403348	-1.82527	0.0106909	1.45213
1550	6.73825	26243.2	0.107729	1.11936	0.389964	0.116611	1.21166	0.0988463	1.02707	0.0962409	0.0905464	-1.06289	0.101935	1.05917
1551	6.06709	26185	0.0171461	1.4053	0.485079	0.0199245	1.63302	0.0143677	1.17758	0.0122011	0.00708568	-1.72193	0.0173164	1.41926
1552	6.44221	26185	0.056693	1.01847	0.835229	0.0587539	1.0555	0.0546321	-1.0189	0.0556648	0.0518313	-1.07396	0.0594983	1.06887
1553	6.30433	26126.7	0.0250091	1.4948	0.06962	0.0264146	1.57881	0.0236035	1.41079	0.0167307	0.0149019	-1.12272	0.0185595	1.10931
1554	5.84767	25890.2	0.0125638	-1.14958	0.66759	0.00989096	-1.46023	0.0152366	1.05494	0.0144431	0.0117839	-1.22566	0.0171022	1.18411
1555	5.41291	25861.4	0.005474	-1.15125	0.730291	0.00341819	-1.84365	0.00752981	1.19484	0.00630194	0.00667951	1.05991	0.00592436	-1.06373
1556	6.62065	26010.1	0.741793	-1.02188	0.686228	0.748012	-1.01338	0.735573	-1.03052	0.758024	0.723854	-1.04721	0.792195	1.04508
1557	7.37373	26033.8	0.0253497	-1.11278	0.450871	0.0254456	-1.10859	0.0252538	-1.11701	0.0282088	0.0306555	1.08674	0.025762	-1.09498
1558	5.74789	25746.2	0.00621523	-1.0963	0.844443	0.00520039	-1.31024	0.00723008	1.0611	0.00681376	0.00432517	-1.57537	0.00930234	1.36523
1559	5.87261	25717.4	0.00716663	-1.08933	0.593225	0.00623221	-1.25265	0.00810105	1.03769	0.00780679	0.00740641	-1.05406	0.00820717	1.05129
1560	6.24553	25922.7	0.110892	-1.26444	0.0722561	0.109954	-1.27522	0.111829	-1.25384	0.140216	0.131927	-1.06283	0.148504	1.05911
1561	5.46993	25688.7	0.0072937	-1.14928	0.447596	0.00750088	-1.11753	0.00708652	-1.18288	0.00838249	0.00952564	1.13637	0.00723935	-1.15791
1562	5.96883	25631.1	0.0441929	1.13924	0.0469824	0.0450178	1.16051	0.0433679	1.11797	0.0387916	0.037901	-1.0235	0.0396821	1.02296
1563	5.18191	25605.6	0.0231859	-1.11456	0.505133	0.0201038	-1.28544	0.0262679	1.01648	0.0258422	0.0270164	1.04544	0.0246679	-1.0476
1564	5.72473	25602.3	0.01831	1.23857	0.463462	0.0145345	-1.01711	0.0220854	1.49395	0.0147832	0.0158464	1.07192	0.01372	-1.07749
1565	5.33808	25487.1	0.00442503	-1.23302	0.549706	0.00551978	1.01166	0.00333029	-1.63835	0.00545616	0.00640048	1.17307	0.00451184	-1.2093
1566	6.54968	25660.4	0.0445318	1.28879	0.426833	0.0361274	1.04556	0.0529362	1.53202	0.0345531	0.0401324	1.16147	0.0289739	-1.19256
1567	7.16861	25683.4	0.00699678	1.24356	0.707334	0.00954312	1.69613	0.00445044	-1.26424	0.00562642	0.0037451	-1.50234	0.00750774	1.33437
1568	6.93921	25595.8	0.0298116	1.81128	0.198543	0.0360276	2.18894	0.0235957	1.43361	0.0164589	0.013142	-1.25239	0.0197758	1.20153
1569	5.46993	25314.4	0.00597529	1.04903	0.781974	0.00509367	-1.11825	0.0068569	1.20381	0.00569602	0.00576014	1.01126	0.00563189	-1.01139
1570	6.69162	25485.5	0.300373	3.40301	0.362864	0.479261	5.42968	0.121485	1.37634	0.0882669	0.0579735	-1.52254	0.11856	1.3432
1571	5.10337	25260.5	0.0198771	1.31951	0.580246	0.0126085	-1.19475	0.0271458	1.80203	0.015064	0.016215	1.07641	0.013913	-1.08273
1572	5.31491	25256.8	0.0159939	-1.04469	0.905567	0.0118955	-1.40462	0.0200923	1.20251	0.0167087	0.0201138	1.20379	0.0133036	-1.25595
1573	6.8153	25456.3	0.875783	-1.55078	0.388845	1.06371	-1.2768	0.687856	-1.97447	1.35815	1.75792	1.29435	0.958377	-1.41713
1574	5.24899	25228.1	0.43791	1.11943	0.533247	0.38643	-1.01232	0.489389	1.25102	0.391191	0.426797	1.09102	0.355585	-1.10013
1575	5.5412	25228.1	0.00555048	-1.27376	0.680637	0.00300633	-2.35169	0.00809464	1.14493	0.00706996	0.00899124	1.27175	0.00514867	-1.37316
1576	5.63742	25228.1	0.0368542	1.15744	0.286565	0.0343216	1.07791	0.0393867	1.23698	0.031841	0.0342302	1.07504	0.0294518	-1.08112
1577	6.13603	25427.2	0.0485293	1.29322	0.080181	0.0452246	1.20516	0.0518339	1.38128	0.0375259	0.0372201	-1.00822	0.0378317	1.00815
1578	7.11039	25449.7	0.0703854	1.01399	0.956552	0.0772416	1.11276	0.0635293	-1.09264	0.0694144	0.0551916	-1.2577	0.0836371	1.2049
1579	5.37728	25199.3	0.00480131	1.09671	0.840689	0.00299503	-1.46173	0.0066076	1.50931	0.00437791	0.00480157	1.09677	0.00395424	-1.10714
1580	5.91003	25199.3	0.00950379	-1.04089	0.744182	0.00889161	-1.11256	0.010116	1.02259	0.00989245	0.0107314	1.08481	0.00905351	-1.09266
1581	5.9617	25199.3	0.00649258	1.66697	0.523989	0.00973036	2.49826	0.00325479	-1.19665	0.00389485	0.00287817	-1.35324	0.00491152	1.26103
1582	6.89929	25420.5	0.00273596	3.00934	0.0533302	0.00290729	3.19779	0.00256463	2.82089	0.000909156	0.000504259	-1.80295	0.00131405	1.44535
1583	6.45235	25368.9	0.0355703	-1.51673	0.549276	0.0486079	-1.10991	0.0225328	-2.39431	0.0539505	0.0317564	-1.69888	0.0761446	1.41138
1584	5.78174	25141.7	0.0507563	-1.1544	0.0939691	0.0482003	-1.21562	0.0533123	-1.09906	0.0585932	0.0590019	1.00698	0.0581844	-1.00703
1585	6.15631	25339.8	0.0180265	1.23212	0.0600118	0.0186356	1.27376	0.0174174	1.19049	0.0146304	0.0140068	-1.04452	0.0152539	1.04262
1586	5.70869	25112.9	0.0435176	-1.09956	0.0873251	0.0447817	-1.06852	0.0422536	-1.13246	0.0478503	0.0473172	-1.01127	0.0483833	1.01114
1587	6.05695	25310.6	0.0626801	1.01071	0.978728	0.0845066	1.36266	0.0408537	-1.51799	0.0620157	0.0653716	1.05411	0.0586597	-1.05721
1588	6.25972	25310.6	0.164674	-1.08584	0.309184	0.169453	-1.05522	0.159894	-1.1183	0.17881	0.169503	-1.0549	0.188116	1.05205
1589	5.86905	25084.1	0.00965677	-1.07684	0.754356	0.00879554	-1.18228	0.010518	1.01146	0.0103988	0.00851582	-1.22112	0.0122818	1.18108
1590	6.43005	25281.5	0.134815	-1.32338	0.632757	0.137387	-1.2986	0.132242	-1.34912	0.17841	0.111461	-1.60065	0.24536	1.37526
1591	6.54562	25281.5	0.0940738	1.30965	0.556027	0.123551	1.72002	0.064597	-1.11199	0.0718311	0.060053	-1.19613	0.0836091	1.16397
1592	6.28811	25194	0.272162	-1.16482	0.264414	0.245357	-1.29207	0.298966	-1.06038	0.317019	0.328629	1.03662	0.305408	-1.03802
1593	6.18875	25135.8	0.0245843	2.4558	0.0377789	0.0244482	2.4422	0.0247204	2.46939	0.0100107	0.00709799	-1.41036	0.0129235	1.29096
1594	5.89934	24911.4	0.0126334	1.36249	0.117972	0.0113725	1.2265	0.0138943	1.49848	0.00927226	0.00912342	-1.01631	0.0094211	1.01605
1595	6.81125	25106.6	0.0232959	-1.27815	0.547006	0.0319859	1.07422	0.0146059	-2.03861	0.0297758	0.0273674	-1.088	0.0321841	1.08088
1596	6.11778	24990	0.00348111	1.32626	0.419632	0.00272873	1.03962	0.00423348	1.61291	0.00262475	0.00301956	1.15042	0.00222994	-1.17705
1597	5.23345	24771.5	0.00182351	-2.27463	0.474296	0.0021644	-1.91638	0.00148262	-2.79762	0.0041478	0.00151028	-2.74639	0.00678533	1.63589
1598	5.51804	24767.4	0.00462205	-1.26746	0.76313	0.00134801	-4.34588	0.00789609	1.34785	0.00585829	0.00731972	1.24946	0.00439685	-1.33238
1599	6.77678	24902.6	0.0316392	1.30499	0.241749	0.0360395	1.48648	0.0272389	1.12349	0.0242448	0.0233238	-1.03949	0.0251658	1.03799
1600	7.13553	24924.1	0.119168	1.60636	0.225604	0.118034	1.59107	0.120302	1.62165	0.0741849	0.048222	-1.5384	0.100148	1.34998
1601	5.32739	24623.5	0.0023464	-2.63672	0.00332163	0.00215725	-2.86791	0.00253556	-2.44002	0.00618681	0.00607081	-1.01911	0.00630281	1.01875
1602	6.4706	24786	0.00511593	-1.32748	0.213482	0.00535692	-1.26777	0.00487494	-1.39311	0.00679132	0.00589288	-1.15246	0.00768976	1.13229
1603	5.7568	24565.9	0.0641192	1.19611	0.426061	0.0558079	1.04107	0.0724306	1.35116	0.0536063	0.0538894	1.00528	0.0533232	-1.00531
1604	6.28811	24756.9	0.0819404	-1.02183	0.919266	0.0780671	-1.07253	0.0858137	1.0249	0.0837292	0.0686015	-1.22052	0.0988569	1.18067
1605	5.94923	24537.1	0.00426704	1.16721	0.639787	0.00477537	1.30626	0.00375871	1.02816	0.00365577	0.00265846	-1.37515	0.00465308	1.2728
1606	6.63484	24727.7	0.0147524	-1.87663	0.204377	0.0186127	-1.4874	0.010892	-2.54175	0.0276846	0.0218901	-1.26471	0.0334792	1.2093
1607	5.47884	24508.3	0.0156466	-1.50315	0.123961	0.013487	-1.74384	0.0178062	-1.32084	0.0235192	0.0256933	1.09244	0.0213451	-1.10185
1608	5.7176	24422	0.0346971	-1.039	0.872028	0.0317802	-1.13436	0.037614	1.04338	0.0360502	0.0428672	1.1891	0.0292332	-1.23319
1609	5.894	24422	0.00890853	1.24075	0.584572	0.00727406	1.01311	0.010543	1.46839	0.00717995	0.00929923	1.29517	0.00506066	-1.41878
1610	6.98086	24632.1	0.160688	-1.14202	0.379896	0.157727	-1.16346	0.163649	-1.12136	0.183509	0.203709	1.11007	0.16331	-1.12369
1611	5.61247	24393.2	0.0220337	-1.12843	0.744934	0.0152971	-1.62537	0.0287704	1.15713	0.0248635	0.0213771	-1.16309	0.0283499	1.14022
1612	5.26324	24364.4	0.00189912	-1.59001	0.0562647	0.00213486	-1.41444	0.00166339	-1.81534	0.00301962	0.00287294	-1.05105	0.0031663	1.04857
1613	6.20497	24552.9	0.0306204	1.55581	0.365961	0.021295	1.082	0.0399457	2.02963	0.0196813	0.0211096	1.07257	0.0182529	-1.07825
1614	6.74433	24552.9	0.0189035	1.07325	0.804086	0.0206266	1.17108	0.0171804	-1.0252	0.0176134	0.0133846	-1.31594	0.0218421	1.24009
1615	7.44784	24573.6	0.0593877	-1.18901	0.497836	0.071821	1.01712	0.0469544	-1.50385	0.0706124	0.0649346	-1.08744	0.0762902	1.08041
1616	5.09597	24340.1	0.00962087	1.1182	0.829065	0.00826135	-1.04146	0.0109804	1.27622	0.00860387	0.0125197	1.45512	0.00468805	-1.83528
1617	5.9225	24335.6	0.00553249	1.21916	0.697105	0.00334943	-1.35484	0.00771556	1.70023	0.00453794	0.00417703	-1.0864	0.00489886	1.07953
1618	5.404	24191.7	0.0111096	-1.15893	0.727038	0.00674368	-1.90924	0.0154756	1.20196	0.0128753	0.0134234	1.04257	0.0123272	-1.04446
1619	6.03668	24378	0.058919	1.11365	0.510457	0.0513869	-1.02956	0.0664511	1.25602	0.0529061	0.0536949	1.01491	0.0521173	-1.01513
1620	6.41585	24348.9	0.0106182	1.20318	0.57373	0.0130813	1.48228	0.00815511	-1.08216	0.00882511	0.00990807	1.12271	0.00774215	-1.13988
1621	7.18317	24369.2	0.0725102	1.02649	0.935115	0.0522182	-1.35277	0.0928023	1.31375	0.0706391	0.0721503	1.02139	0.069128	-1.02186
1622	6.71392	24319.7	0.00562736	1.50093	0.0619317	0.00517903	1.38135	0.00607569	1.62051	0.00374924	0.00394814	1.05305	0.00355033	-1.05603
1623	5.00558	24110	0.037342	1.11352	0.706403	0.0297857	-1.12588	0.0448984	1.33885	0.0335351	0.0379757	1.13242	0.0290946	-1.15263
1624	6.24147	24290.6	0.0372272	1.25953	0.286505	0.0344828	1.16668	0.0399717	1.35239	0.0295564	0.0341215	1.15445	0.0249913	-1.18267
1625	6.44221	24290.6	0.010109	1.6169	0.393952	0.0136808	2.1882	0.00653714	1.0456	0.00625207	0.0064858	1.03739	0.00601833	-1.03884
1626	5.07078	24081.3	0.00832622	1.25389	0.657196	0.00512941	-1.29455	0.011523	1.73532	0.00664029	0.0073132	1.10134	0.00596738	-1.11276
1627	6.29014	24232.3	0.0103318	-2.55784	0.454552	0.00845415	-3.12592	0.0122094	-2.16448	0.026427	0.00903976	-2.92342	0.0438142	1.65793
1628	6.57807	24203.1	0.334604	1.237	0.431923	0.349541	1.29222	0.319667	1.18178	0.270497	0.206547	-1.30961	0.334446	1.23641
1629	5.83163	23990.2	0.0152228	-1.09754	0.548925	0.0132282	-1.26303	0.0172174	1.03051	0.0167076	0.0172883	1.03475	0.016127	-1.036
1630	6.09751	24174	0.125021	1.35283	0.0258216	0.120391	1.30273	0.129652	1.40294	0.0924142	0.0950814	1.02886	0.0897469	-1.02972
1631	6.82747	24144.8	0.225355	1.38601	0.145528	0.249242	1.53292	0.201468	1.2391	0.162593	0.150046	-1.08362	0.17514	1.07717
1632	5.51626	23903.8	0.0202397	1.85959	0.351804	0.0127016	1.16701	0.0277779	2.55218	0.010884	0.008993	-1.21027	0.0127749	1.17374
1633	5.72651	23903.8	0.00366433	-1.15643	0.761347	0.00337079	-1.25713	0.00395788	-1.07066	0.00423753	0.00261461	-1.62071	0.00586046	1.38299
1634	7.45578	24106.4	0.248629	1.1712	0.337308	0.275176	1.29625	0.222082	1.04614	0.212286	0.200512	-1.05872	0.22406	1.05546
1635	5.63207	23875	0.084932	1.21497	0.579745	0.0658734	-1.0612	0.103991	1.4876	0.0699048	0.082678	1.18272	0.0571316	-1.22358
1636	5.24186	23846.2	0.000303264	-3.90872	0.236767	0.000101443	-11.6851	0.000505086	-2.34688	0.00118538	0.000697427	-1.69964	0.00167332	1.41164
1637	5.90469	23817.4	0.102433	1.31506	0.40181	0.0806193	1.03502	0.124246	1.59511	0.0778917	0.0698551	-1.11505	0.0859284	1.10318
1638	5.47527	23615.9	0.00914367	-1.33516	0.268745	0.0075017	-1.6274	0.0107856	-1.1319	0.0122083	0.0133872	1.09657	0.0110294	-1.10689
1639	6.72609	23795.1	0.0147934	1.2732	0.628697	0.0196013	1.68699	0.00998542	-1.16361	0.0116191	0.0117877	1.01451	0.0114505	-1.01472
1640	5.86727	23587.1	0.0814012	-1.01387	0.902584	0.0887197	1.075	0.0740827	-1.11402	0.0825299	0.0825758	1.00056	0.0824841	-1.00056
1641	6.61456	23736.8	0.0181659	1.61802	0.222158	0.0142152	1.26613	0.0221167	1.9699	0.0112273	0.0109023	-1.02981	0.0115523	1.02894
1642	6.93747	23756	0.0318991	-1.04573	0.919599	0.0398891	1.19579	0.0239092	-1.3952	0.033358	0.0433431	1.29933	0.0233728	-1.42721
1643	5.37549	23529.6	0.00101011	-1.60185	0.591222	0.00137406	-1.17756	0.000646158	-2.5041	0.00161804	0.000729995	-2.21651	0.00250609	1.54884
1644	5.76214	23472	0.00895094	1.01654	0.942086	0.00803582	-1.09576	0.00986606	1.12047	0.00880533	0.0103261	1.17271	0.00728454	-1.20877
1645	6.08534	23649.4	0.0437981	1.16451	0.0778836	0.0445188	1.18367	0.0430774	1.14534	0.0376109	0.0359225	-1.047	0.0392992	1.04489
1646	5.07374	23448.5	0.0152605	-1.03413	0.906186	0.0113556	-1.38974	0.0191654	1.21444	0.0157813	0.0156248	-1.01001	0.0159378	1.00992
1647	6.44829	23562	0.00555978	1.11369	0.825451	0.007729	1.54821	0.00339056	-1.47238	0.00499221	0.00564028	1.12982	0.00434415	-1.14918
1648	5.22218	23362.3	0.00115258	-1.2268	0.450291	0.00111602	-1.26698	0.00118913	-1.18908	0.00141398	0.00113548	-1.24527	0.00169247	1.19696
1649	6.02857	23503.7	0.00955398	1.00009	0.999352	0.00870474	-1.09746	0.0104032	1.08899	0.00955312	0.0091441	-1.04473	0.00996213	1.04282
1650	5.28284	23299.3	0.0301945	-1.07007	0.733395	0.0251731	-1.28352	0.0352159	1.08993	0.0323101	0.0343183	1.06216	0.0303019	-1.06627
1651	6.6835	23474.5	0.0254235	1.52352	0.0135447	0.0261359	1.56621	0.024711	1.48082	0.0166873	0.0159474	-1.0464	0.0174273	1.04434
1652	7.1792	23434.7	0.985059	-1.13172	0.684816	0.992629	-1.12308	0.977489	-1.14048	1.11481	1.35498	1.21544	0.874628	-1.27461
1653	5.24364	23212.9	0.00139791	-1.77819	0.0207846	0.00124044	-2.00394	0.00155539	-1.59816	0.00248576	0.00250998	1.00975	0.00246153	-1.00984
1654	5.6588	23212.9	0.00329873	1.0484	0.935737	0.0021355	-1.47339	0.00446196	1.4181	0.00314643	0.00434794	1.38187	0.00194492	-1.61777
1655	5.12115	23132.2	0.00787008	2.32514	0.206583	0.00937861	2.77083	0.00636154	1.87946	0.00338477	0.00335584	-1.00862	0.00341371	1.00855
1656	5.35233	23068.9	0.00405792	1.48688	0.404015	0.0029101	1.0663	0.00520575	1.90746	0.00272915	0.00326312	1.19565	0.00219517	-1.24325
1657	5.52338	23040.2	0.0702238	1.15428	0.676895	0.051506	-1.18118	0.0889416	1.46195	0.0608376	0.0660855	1.08626	0.0555898	-1.0944
1658	6.92277	23212.2	0.0642954	1.08983	0.759915	0.0708217	1.20045	0.0577691	-1.02123	0.0589958	0.045321	-1.30173	0.0726705	1.23179
1659	5.71225	23011.4	0.00201412	1.06805	0.817559	0.00171417	-1.10012	0.00231407	1.2271	0.0018858	0.00149958	-1.25755	0.00227201	1.2048
1660	6.41382	23183.1	0.0289369	-1.11686	0.774038	0.0326479	1.0102	0.0252258	-1.28117	0.0323184	0.0227013	-1.42364	0.0419356	1.29757
1661	6.60848	23124.8	0.0916378	1.17536	0.423689	0.0890852	1.14262	0.0941904	1.2081	0.077966	0.064497	-1.20883	0.091435	1.17275
1662	5.62138	22925	0.00658294	2.35377	0.00500981	0.00683141	2.44262	0.00633447	2.26493	0.00279676	0.00289983	1.03685	0.00269369	-1.03826
1663	6.8153	23066.5	0.00578752	1.09918	0.909273	0.00209488	-2.51341	0.00948016	1.8005	0.00526529	0.00693695	1.31749	0.00359364	-1.46517
1664	5.43786	22867.4	0.00205802	-3.36287	0.202496	0.00170294	-4.06405	0.0024131	-2.86803	0.00692085	0.00434394	-1.59322	0.00949776	1.37234
1665	Nd	Nd	0.0101879	-1.17131	0.883779	0.0132945	1.11408	0.00708125	-1.68517	0.0119331	0.00185455	-6.43453	0.0220117	1.84459
1666	6.07317	22979.1	0.00396139	-1.08454	0.878736	0.00396191	-1.0844	0.00396087	-1.08468	0.00429628	0.00255945	-1.6786	0.00603312	1.40426
1667	6.03465	22949.9	0.00321903	1.16104	0.456975	0.00319153	1.15112	0.00324653	1.17096	0.00277254	0.00325998	1.17581	0.0022851	-1.21331
1668	6.12184	22949.9	0.00356633	-1.1066	0.66095	0.00430819	1.09165	0.00282446	-1.39725	0.00394648	0.00402376	1.01958	0.00386921	-1.01997
1669	5.27571	22723.5	0.00097747	-2.52037	0.0448842	0.0012337	-1.99692	0.000721243	-3.41576	0.00246359	0.00266502	1.08176	0.00226216	-1.08904
1670	5.95101	22723.5	0.0468193	-1.19073	0.676217	0.0473377	-1.17769	0.0463009	-1.20406	0.0557492	0.0397403	-1.40284	0.0717581	1.28716
1671	6.22119	22833.4	0.392089	1.02349	0.640864	0.40415	1.05498	0.380028	-1.00806	0.383089	0.371775	-1.03043	0.394404	1.02953
1672	7.08392	22850.7	0.00402557	1.2734	0.540708	0.00477111	1.50923	0.00328003	1.03756	0.00316128	0.00407846	1.29013	0.0022441	-1.40871
1673	5.73185	22637.1	0.0293478	-1.13885	0.360261	0.0259332	-1.28881	0.0327623	-1.02016	0.0334228	0.0328523	-1.01737	0.0339934	1.01707
1674	6.89756	22733.8	0.0340862	1.8659	0.0434877	0.037427	2.04878	0.0307454	1.68302	0.0182679	0.0175798	-1.03914	0.0189561	1.03767
1675	6.29622	22687.6	0.00442634	-1.10381	0.86995	0.00196384	-2.48791	0.00688885	1.40996	0.00488584	0.00461673	-1.05829	0.00515496	1.05508
1676	5.09893	22499.4	0.0563956	-1.08874	0.874328	0.0673415	1.09676	0.0454496	-1.35095	0.0614001	0.0356986	-1.71996	0.0871016	1.41859
1677	5.92072	22493.2	0.00691209	-2.97616	0.448507	0.00578367	-3.55682	0.0080405	-2.55848	0.0205715	0.00600561	-3.42538	0.0351373	1.70806
1678	5.84054	22464.4	0.00652554	-1.18775	0.490813	0.00536315	-1.44518	0.00768794	-1.00817	0.00775073	0.00686017	-1.12982	0.00864129	1.1149
1679	6.56793	22629.3	0.0148309	5.99226	0.31925	0.0216007	8.7275	0.0080612	3.25703	0.00247502	0.00270852	1.09435	0.00224151	-1.10417
1680	5.65345	22435.6	0.0953795	-1.01412	0.932425	0.08135	-1.18901	0.109409	1.13112	0.096726	0.0976075	1.00911	0.0958444	-1.0092
1681	6.45235	22600.2	0.0911148	1.33361	0.237705	0.0996357	1.45833	0.0825939	1.20889	0.0683219	0.0576143	-1.18585	0.0790294	1.15672
1682	7.33006	22617	0.00283735	-1.5692	0.680707	0.00306402	-1.45311	0.00261067	-1.70544	0.00445235	0.00783415	1.75955	0.00107056	-4.15889
1683	5.25433	22378	0.00506203	-1.22377	0.0170379	0.00514271	-1.20457	0.00498135	-1.24359	0.00619475	0.00632093	1.02037	0.00606856	-1.02079
1684	6.0752	22512.8	0.0409483	1.05757	0.798445	0.0388178	1.00255	0.0430788	1.1126	0.0387191	0.0313614	-1.23461	0.0460769	1.19003
1685	5.47349	22320.5	0.00244947	-1.00334	0.993518	0.0021682	-1.1335	0.00273075	1.11112	0.00245765	0.00330337	1.34412	0.00161192	-1.52467
1686	5.13005	22298.1	0.00751949	-1.21765	0.762076	0.00713516	-1.28324	0.00790381	-1.15844	0.00915611	0.0138648	1.51427	0.00444742	-2.05875
1687	6.39355	22454.5	0.0185044	1.19439	0.591303	0.0213881	1.38052	0.0156207	1.00826	0.0154927	0.0117113	-1.32289	0.0192742	1.24408
1688	6.11981	22396.2	0.00102188	-1.35767	0.705427	0.00175424	1.26444	0.000289511	-4.79212	0.00138737	0.00140944	1.0159	0.00136531	-1.01616
1689	5.6196	22147.7	0.00777232	1.34781	0.354014	0.0062391	1.08193	0.00930553	1.61368	0.00576664	0.0064433	1.11734	0.00508999	-1.13294
1690	6.86802	22308.8	0.0925848	1.1344	0.631375	0.104625	1.28192	0.0805445	-1.0133	0.081616	0.0662021	-1.23283	0.0970298	1.18886
1691	5.36124	22090.2	0.280789	1.06893	0.739166	0.235174	-1.11697	0.326404	1.24258	0.262682	0.249838	-1.05141	0.275526	1.0489
1692	6.72	22250.5	0.0150475	1.84841	0.300072	0.0197686	2.42834	0.0103263	1.26847	0.00814078	0.00654528	-1.24376	0.00973629	1.19599
1693	6.65917	22192.2	0.0188128	1.06608	0.710815	0.0209857	1.18921	0.0166399	-1.0605	0.0176467	0.0192986	1.09361	0.0159948	-1.10328
1694	6.89235	22208.2	0.00422785	1.57129	0.309559	0.00372401	1.38404	0.00473168	1.75854	0.00269069	0.0016694	-1.61177	0.00371197	1.37956
1695	6.21714	22163	0.00690018	-1.26821	0.725593	0.00452052	-1.93581	0.00927984	1.06045	0.00875088	0.0126711	1.44798	0.00483068	-1.81152
1696	6.40166	22163	0.00787871	-1.04635	0.631604	0.00752191	-1.09599	0.00823551	-1.00102	0.00824392	0.00878926	1.06615	0.00769858	-1.07084
1697	5.4432	21975	0.0185403	-1.00526	0.987912	0.013403	-1.39057	0.0236776	1.2704	0.0186378	0.01867	1.00172	0.0186057	-1.00173
1698	6.6389	22133.9	0.0248332	1.89989	0.13871	0.0223201	1.70763	0.0273462	2.09215	0.0130708	0.0172852	1.32242	0.0088565	-1.47585
1699	5.8352	21946.2	0.0138789	1.18842	0.584385	0.0117503	1.00615	0.0160074	1.37068	0.0116784	0.0143362	1.22758	0.00902065	-1.29463
1700	5.95458	21888.6	0.609737	1.3716	0.219475	0.590805	1.32901	0.628669	1.41419	0.444544	0.536161	1.20609	0.352927	-1.25959
1701	5.2579	21859.8	0.00356778	-1.97099	0.163723	0.0040749	-1.72571	0.00306066	-2.29757	0.00703207	0.00855601	1.21671	0.00550813	-1.27667
1702	5.61604	21859.8	0.00793056	2.36678	0.0793714	0.00821905	2.45288	0.00764206	2.28069	0.00335078	0.00469354	1.40073	0.00200801	-1.6687
1703	5.52516	21831.1	0.00306244	1.05989	0.905259	0.00186352	-1.55049	0.00426135	1.47483	0.00288938	0.00335395	1.16078	0.00242482	-1.19159
1704	5.77818	21831.1	0.00771271	-1.1427	0.544947	0.00631878	-1.39479	0.00910664	1.03328	0.00881334	0.00942678	1.0696	0.0081999	-1.07481
1705	6.12995	21959	0.0513243	1.25263	0.211069	0.0548211	1.33798	0.0478275	1.16729	0.0409732	0.0454757	1.10989	0.0364706	-1.12346
1706	6.08534	21929.9	0.00815235	1.01512	0.964739	0.0104003	1.29503	0.00590441	-1.36015	0.00803091	0.00896351	1.11613	0.00709831	-1.13138
1707	5.0767	21751.7	0.00363404	-1.00345	0.992448	0.00292546	-1.2465	0.00434263	1.19088	0.00364659	0.00458292	1.25677	0.00271026	-1.34548
1708	6.34691	21755	0.0103082	-1.03848	0.818567	0.00882741	-1.21269	0.0117889	1.10127	0.0107049	0.0103599	-1.0333	0.0110499	1.03223
1709	5.48062	21543.2	0.00439134	6.17046	0.487583	0.000852592	1.19801	0.00793008	11.1429	0.000711671	0.000684422	-1.03981	0.00073892	1.03829
1710	6.45032	21696.7	0.0112893	2.24025	0.477196	0.00530302	1.05233	0.0172756	3.42817	0.00503932	0.00905069	1.79602	0.00102794	-4.90233
1711	6.64701	21696.7	0.0373855	1.16198	0.250711	0.0383111	1.19075	0.0364598	1.13321	0.0321739	0.0290511	-1.10749	0.0352966	1.09706
1712	6.39152	21667.6	0.0169982	-1.04339	0.929643	0.0151686	-1.16924	0.0188278	1.06157	0.0177358	0.010571	-1.67779	0.0249007	1.40398
1713	5.35411	21428	0.00226052	1.76957	0.332396	0.00282604	2.21227	0.001695	1.32687	0.00127744	0.00128941	1.00936	0.00126548	-1.00945
1714	6.54359	21580.1	0.0426859	1.296	0.285595	0.0469549	1.42562	0.0384169	1.16639	0.0329366	0.0381681	1.15883	0.0277051	-1.18883
1715	4.76406	21377.8	0.0214788	-1.52894	0.25768	0.0159088	-2.06425	0.0270488	-1.2141	0.0328399	0.0374828	1.14138	0.028197	-1.16466
1716	6.12995	21492.7	0.00705233	1.44228	0.26672	0.00604986	1.23727	0.0080548	1.6473	0.0048897	0.00589251	1.20509	0.00388689	-1.258
1717	5.94567	21312.9	0.019248	-1.59292	0.275498	0.0124974	-2.45336	0.0259987	-1.17932	0.0306606	0.0343176	1.11927	0.0270037	-1.13542
1718	6.88888	21478.1	0.00402786	9.23943	0.0647378	0.00497487	11.4118	0.00308086	7.06712	0.000435942	0.000600692	1.37792	0.000271192	-1.6075
1719	5.71582	21255.3	0.00300509	1.23183	0.751764	0.00451448	1.85055	0.0014957	-1.63104	0.00243954	0.00204321	-1.19397	0.00283587	1.16246
1720	5.9136	21255.3	0.00695108	-1.10937	0.639922	0.00560256	-1.37639	0.0082996	1.07629	0.00771129	0.00736314	-1.04728	0.00805945	1.04515
1721	6.03059	21259.6	0.00633929	-1.12414	0.457949	0.00613113	-1.16231	0.00654746	-1.0884	0.00712627	0.00628905	-1.13312	0.00796349	1.11748
1722	5.07819	21003.9	0.00897907	-1.20516	0.619652	0.00582201	-1.85867	0.0121361	1.12151	0.0108212	0.0110763	1.02357	0.0105661	-1.02414
1723	5.82451	20938.6	0.00470641	-1.38306	0.30796	0.0053891	-1.20785	0.00402372	-1.61772	0.00650924	0.00536815	-1.21257	0.00765033	1.1753
1724	6.52129	21055.5	0.00198685	1.61812	0.138651	0.00209287	1.70446	0.00188083	1.53178	0.00122787	0.00152612	1.24289	0.000929634	-1.32082
1725	6.85383	21055.5	0.00660656	1.21952	0.689979	0.0078032	1.44041	0.00540992	-1.00137	0.00541735	0.00313305	-1.7291	0.00770164	1.42166
1726	5.13301	20831.3	0.00393718	1.11123	0.64299	0.00401208	1.13237	0.00386229	1.09009	0.00354309	0.00426835	1.20469	0.00281784	-1.25738
1727	5.26859	20823.5	0.0155403	-1.19557	0.25234	0.0162101	-1.14617	0.0148705	-1.24942	0.0185794	0.016792	-1.10644	0.0203669	1.0962
1728	5.6196	20708.3	0.0185686	1.41797	0.181439	0.0160622	1.22657	0.021075	1.60937	0.0130952	0.0120491	-1.08682	0.0141413	1.07988
1729	4.68257	20687.5	0.00687283	-2.3272	0.0174651	0.00569448	-2.80876	0.00805118	-1.9866	0.0159945	0.0156725	-1.02054	0.0163164	1.02013
1730	5.15523	20658.7	0.00300079	-1.37134	0.441104	0.00344926	-1.19304	0.00255231	-1.61231	0.00411511	0.00303547	-1.35567	0.00519475	1.26236
1731	6.2435	20793.2	0.190558	1.19552	0.488113	0.195212	1.22471	0.185905	1.16633	0.159394	0.122706	-1.29899	0.196082	1.23017
1732	6.14617	20676.7	0.011918	1.21977	0.33831	0.012157	1.24422	0.0116791	1.19531	0.00977071	0.0114745	1.17438	0.00806688	-1.21121
1733	6.59023	20676.7	0.00496883	-1.05519	0.901904	0.00357347	-1.46722	0.00636419	1.21383	0.00524308	0.00385621	-1.35965	0.00662994	1.26451
1734	5.74967	20506.8	0.00345246	-1.26063	0.0764293	0.00323158	-1.3468	0.00367335	-1.18483	0.00435228	0.00420741	-1.03443	0.00449716	1.03329
1735	5.05744	20457.4	0.0548768	1.15678	0.535957	0.0473564	-1.00175	0.0623972	1.31531	0.0474392	0.0407886	-1.16305	0.0540897	1.14019
1736	6.71798	20531	0.0705184	1.40192	0.261952	0.0735298	1.46179	0.067507	1.34205	0.0503012	0.0375833	-1.33839	0.0630192	1.25284
1737	6.92074	20501.8	0.0226758	-1.36747	0.494543	0.0225275	-1.37647	0.022824	-1.35859	0.0310084	0.0228187	-1.3589	0.0391981	1.26411
1738	5.60356	20334.1	0.0125805	1.30399	0.225909	0.0121328	1.25758	0.0130282	1.35039	0.0096477	0.0112835	1.16956	0.00801185	-1.20418
1739	5.41648	20247.7	0.00706048	-1.1859	0.762209	0.0077117	-1.08575	0.00640926	-1.30639	0.008373	0.00463835	-1.80517	0.0121076	1.44603
1740	5.48418	20190.1	0.00692074	1.15074	0.131016	0.00708749	1.17847	0.006754	1.12302	0.00601416	0.00568943	-1.05708	0.0063389	1.05399
1741	5.88687	20190.1	0.00859664	1.19841	0.76503	0.0061905	-1.15877	0.0110028	1.53384	0.00717334	0.0105709	1.47363	0.0037758	-1.89982
1742	6.80922	20326.9	0.00354963	-2.19548	0.0430463	0.00392573	-1.98514	0.00317352	-2.45568	0.00779314	0.00862186	1.10634	0.00696442	-1.11899
1743	6.48276	20268.7	0.0936535	-1.0426	0.893498	0.113842	1.1659	0.0734646	-1.32912	0.0976432	0.0807276	-1.20954	0.114559	1.17324
1744	5.64454	20103.8	0.0311784	-1.02215	0.930165	0.0242176	-1.31595	0.0381392	1.19675	0.0318691	0.0323404	1.01479	0.0313979	-1.01501
1745	5.94567	20075	0.0435999	1.07583	0.470036	0.0444784	1.0975	0.0427215	1.05415	0.0405269	0.0438911	1.08301	0.0371626	-1.09053
1746	5.75858	20046.2	0.013899	1.32631	0.269778	0.013528	1.2909	0.01427	1.36171	0.0104795	0.0127111	1.21296	0.00824781	-1.27058
1747	6.08331	20181.2	0.00171184	1.7267	0.430349	0.00135018	1.36191	0.0020735	2.0915	0.000991392	0.00163127	1.64543	0.000351519	-2.82031
1748	6.35502	20152.1	0.00702734	1.57342	0.234373	0.00619013	1.38597	0.00786455	1.76087	0.00446629	0.00573681	1.28447	0.00319578	-1.39756
1749	6.70581	20152.1	0.0642258	1.30105	0.168168	0.0680816	1.37916	0.0603699	1.22294	0.0493647	0.0435085	-1.1346	0.0552208	1.11863
1750	6.02925	19994.5	0.00275358	-1.23601	0.426718	0.00321971	-1.05706	0.00228744	-1.48788	0.00340344	0.00386612	1.13594	0.00294077	-1.15733
1751	6.13603	20093.8	0.0559752	1.02286	0.890586	0.0637546	1.16502	0.0481959	-1.13545	0.0547241	0.0527045	-1.03832	0.0567437	1.03691
1752	6.23133	19977.2	0.00741485	1.25939	0.395338	0.00880782	1.49599	0.00602187	1.0228	0.00588763	0.00617587	1.04896	0.00559939	-1.05148
1753	5.61782	19815.9	0.0164766	1.27792	0.405748	0.0196795	1.52634	0.0132737	1.0295	0.0128933	0.0116679	-1.10502	0.0141186	1.09504
1754	5.25433	19787.1	0.00529205	-1.12868	0.363346	0.00584694	-1.02156	0.00473717	-1.26088	0.00597301	0.0057934	-1.031	0.00615261	1.03007
1755	6.87208	19918.9	0.178076	1.15349	0.552494	0.149746	-1.03094	0.206406	1.337	0.15438	0.13653	-1.13074	0.172229	1.11562
1756	5.48597	19729.5	0.0109519	-1.04187	0.879258	0.0100294	-1.1377	0.0118744	1.04066	0.0114105	0.00890937	-1.28073	0.0139116	1.21919
1757	5.3363	19700.7	0.00197589	-1.70318	0.507455	0.00175784	-1.91445	0.00219393	-1.53391	0.0033653	0.00164312	-2.04812	0.00508749	1.51175
1758	5.51091	19643.2	0.0124318	-1.03341	0.889366	0.0100417	-1.27938	0.0148219	1.15371	0.0128471	0.0139644	1.08697	0.0117298	-1.09525
1759	5.11967	19594.6	0.00250526	-1.32525	0.488556	0.00325542	-1.01987	0.0017551	-1.89168	0.0033201	0.00270817	-1.22596	0.00393203	1.18431
1760	4.64849	19508.3	0.00199511	-1.98545	0.0032481	0.00198808	-1.99246	0.00200213	-1.97848	0.00396118	0.00407328	1.0283	0.00384907	-1.02913
1761	5.65167	19499.2	0.012877	-1.64349	0.27154	0.00785982	-2.69257	0.0178942	-1.18268	0.0211631	0.0188845	-1.12066	0.0234417	1.10767
1762	5.01595	19335.8	0.00624485	-1.72651	0.167274	0.00517727	-2.08253	0.00731243	-1.47445	0.0107818	0.00893508	-1.20668	0.0126285	1.17128
1763	6.59226	19452.6	0.049304	1.1311	0.613473	0.0552913	1.26845	0.0433167	-1.0063	0.0435895	0.0360324	-1.20973	0.0511467	1.17337
1764	5.38262	19268.9	0.00551972	-1.29618	0.638389	0.00532369	-1.34391	0.00571575	-1.25173	0.00715456	0.00418052	-1.7114	0.0101286	1.41568
1765	6.02857	19277.7	0.112017	1.38627	0.149012	0.124212	1.53718	0.0998222	1.23535	0.0808048	0.0747376	-1.08118	0.0868719	1.07508
1766	6.12387	19248.6	0.0102149	-1.07208	0.937115	0.00565808	-1.93549	0.0147717	1.34887	0.0109512	0.0178437	1.62939	0.00405863	-2.69824
1767	6.65917	19219.5	0.0298854	4.57504	0.307152	0.0462948	7.0871	0.0134759	2.06298	0.00653227	0.0116404	1.78199	0.00142413	-4.58686
1768	6.42802	19132	0.0245474	-1.79662	0.476097	0.0319734	-1.37935	0.0171215	-2.57585	0.0441024	0.0228831	-1.92729	0.0653217	1.48114
1769	6.33069	19102.9	0.00286525	-2.18651	0.513333	0.00378792	-1.65392	0.00194259	-3.22503	0.00626492	0.00204957	-3.0567	0.0104803	1.67285
1770	5.34342	18923.5	0.00359816	-1.41318	0.419246	0.00293609	-1.73184	0.00426022	-1.19356	0.00508483	0.00376835	-1.34935	0.00640132	1.2589
1771	5.49131	18894.7	0.0781208	1.02792	0.849396	0.069738	-1.08978	0.0865036	1.13822	0.0759992	0.0811666	1.06799	0.0708319	-1.07295
1772	5.81381	18894.7	0.0888615	1.05128	0.721717	0.0788576	-1.0719	0.0988653	1.16963	0.0845273	0.0810895	-1.04239	0.087965	1.04067
1773	4.64256	18818.1	0.00994102	-1.31384	0.280702	0.00787678	-1.65815	0.0120053	-1.08793	0.0130609	0.0135887	1.04041	0.0125331	-1.04211
1774	5.404	18808.3	0.0039087	-1.49325	0.542989	0.00337482	-1.72947	0.00444258	-1.3138	0.00583666	0.00323765	-1.80275	0.00843568	1.44529
1775	5.63564	18808.3	0.197481	-1.17918	0.35489	0.178912	-1.30156	0.21605	-1.07783	0.232865	0.209769	-1.1101	0.255961	1.09918
1776	6.38138	18928	0.00483629	-3.86627	0.541557	0.00482889	-3.8722	0.0048437	-3.86036	0.0186984	0.00289718	-6.454	0.0344997	1.84506
1777	6.68756	18840.6	0.022544	-1.38394	0.765392	0.0359627	1.15267	0.00912527	-3.41902	0.0311995	0.00968095	-3.22277	0.0527181	1.68971
1778	6.22119	18811.4	0.625677	1.27223	0.188173	0.642519	1.30648	0.608835	1.23798	0.491795	0.425822	-1.15493	0.557769	1.13415
1779	5.093	18645.5	0.059305	-1.09706	0.790725	0.0410678	-1.58424	0.0775422	1.19184	0.0650611	0.0704551	1.08291	0.0596671	-1.0904
1780	5.25611	18635.6	0.00245366	-1.1513	0.583117	0.00195417	-1.44557	0.00295314	1.0454	0.00282488	0.00310433	1.09892	0.00254543	-1.10978
1781	6.12589	18753.1	0.0312254	-1.09294	0.937212	0.0133175	-2.56262	0.0491333	1.43969	0.0341276	0.0613921	1.7989	0.00686311	-4.97262
1782	5.72829	18578	0.247311	-1.01598	0.805459	0.235404	-1.06737	0.259217	1.03166	0.251263	0.258799	1.02999	0.243727	-1.03092
1783	5.50378	18549.2	0.106587	1.21986	0.285844	0.0937567	1.07301	0.119418	1.3667	0.087377	0.0909327	1.04069	0.0838213	-1.04242
1784	5.24472	18530.4	0.00684477	-1.14626	0.412261	0.00649342	-1.20829	0.00719612	-1.0903	0.00784591	0.00693698	-1.13103	0.00875484	1.11585
1785	5.42182	18520.4	0.00180674	-1.66183	0.583565	0.00180924	-1.65953	0.00180423	-1.66414	0.0030025	0.00144298	-2.08077	0.00456201	1.51941
1786	5.89221	18491.7	0.016168	-1.00096	0.99775	0.0117794	-1.37388	0.0205566	1.27022	0.0161835	0.0162423	1.00363	0.0161247	-1.00365
1787	4.73591	18472.9	0.00151857	-1.61347	0.0983759	0.00135161	-1.81277	0.00168552	-1.45365	0.00245016	0.00218186	-1.12297	0.00271846	1.1095
1788	6.89409	18528.6	0.0124205	1.31347	0.0698928	0.0117121	1.23855	0.013129	1.38839	0.00945626	0.00902826	-1.04741	0.00988426	1.04526
1789	5.60891	18347.7	0.26044	-1.0662	0.197273	0.268505	-1.03417	0.252374	-1.10027	0.27768	0.281801	1.01484	0.27356	-1.01506
1790	4.63367	18329.1	0.0195029	-1.16947	0.405282	0.0190603	-1.19662	0.0199454	-1.14352	0.022808	0.0196799	-1.15895	0.0259361	1.13715
1791	6.91871	18374.3	0.00817242	-1.29039	0.414783	0.00722381	-1.45984	0.00912102	-1.15619	0.0105456	0.0126685	1.2013	0.00842274	-1.25204
1792	5.00854	18185.3	0.0128184	-1.39475	0.325082	0.0115197	-1.55199	0.0141171	-1.26644	0.0178784	0.0141885	-1.26007	0.0215684	1.20639
1793	6.0311	18188	0.20568	1.228	0.0805273	0.212854	1.27083	0.198505	1.18516	0.167492	0.158446	-1.05709	0.176539	1.05401
1794	5.2254	18099	0.00295347	1.11739	0.517915	0.00268194	1.01466	0.00322501	1.22012	0.00264319	0.00235121	-1.12419	0.00293518	1.11047
1795	5.09004	18070.3	0.133309	1.02323	0.907481	0.110306	-1.1811	0.156312	1.19979	0.130283	0.129222	-1.00821	0.131345	1.00815
1796	5.62138	17973.5	0.257152	1.01825	0.900136	0.238479	-1.05898	0.275826	1.09219	0.252544	0.279108	1.10519	0.225979	-1.11755
1797	5.74254	17829.5	0.0161315	-1.20017	0.478487	0.0124011	-1.56119	0.0198619	1.02589	0.0193606	0.0195592	1.01026	0.019162	-1.01036
1798	7.06407	17944.5	0.231292	1.29507	0.577118	0.242966	1.36044	0.219617	1.2297	0.178594	0.0996021	-1.79307	0.257586	1.4423
1799	6.34083	17849.7	0.169994	1.06959	0.104177	0.17172	1.08045	0.168269	1.05873	0.158934	0.162409	1.02186	0.155459	-1.02235
1800	6.9288	17740.1	0.060048	-1.8686	0.461232	0.0678263	-1.65431	0.0522697	-2.14667	0.112206	0.169349	1.50927	0.055063	-2.03777
1801	5.27928	17484.1	0.0114623	-1.45537	0.478733	0.0113999	-1.46333	0.0115247	-1.44749	0.0166818	0.0118003	-1.41368	0.0215634	1.29263
1802	5.11967	17466.3	0.0546396	-1.64899	0.186623	0.0468095	-1.92483	0.0624697	-1.4423	0.0901001	0.106234	1.17907	0.0739663	-1.21812
1803	5.23667	17466.3	0.00845554	-1.00567	0.979755	0.00855822	1.00644	0.00835287	-1.01803	0.00850348	0.00683274	-1.24452	0.0101742	1.19648
1804	6.91871	17470.8	0.524577	-1.008	0.957864	0.572658	1.08299	0.476496	-1.10971	0.528773	0.477414	-1.10758	0.580132	1.09713
1805	5.40222	17311.3	0.00235126	-1.51896	0.527259	0.00177527	-2.01179	0.00292725	-1.22008	0.00357147	0.00206983	-1.72549	0.00507311	1.42045
1806	6.64092	17412.5	0.0220674	1.02222	0.873459	0.023061	1.06824	0.0210738	-1.02439	0.0215878	0.0240535	1.11422	0.019122	-1.12895
1807	6.00897	17270.4	0.00830224	1.11057	0.521712	0.00820296	1.09729	0.00840152	1.12385	0.00747563	0.00854425	1.14295	0.00640702	-1.16679
1808	6.83761	17325.1	0.0074162	1.5114	0.631183	0.0113898	2.3212	0.00344263	-1.42532	0.00490685	0.00285548	-1.71839	0.00695821	1.41806
1809	5.84232	17196.2	0.00312507	1.01606	0.945386	0.00368579	1.19837	0.00256435	-1.1994	0.00307567	0.00277017	-1.11028	0.00338118	1.09933
1810	6.34894	17208.5	0.0542308	-1.07896	0.0318778	0.0545047	-1.07354	0.053957	-1.08443	0.0585127	0.0577788	-1.0127	0.0592467	1.01254
1811	5.86549	17052.2	0.00839012	1.274	0.15942	0.00773642	1.17474	0.00904383	1.37326	0.00658566	0.00708442	1.07573	0.0060869	-1.08194
1812	6.74028	17150.2	0.0110627	1.80051	0.443186	0.0156626	2.54916	0.00646288	1.05186	0.00614421	0.00374437	-1.64092	0.00854406	1.39059
1813	5.22379	17006.1	0.00146513	1.14166	0.815473	0.00214602	1.67222	0.000784251	-1.63638	0.00128333	0.00121117	-1.05958	0.0013555	1.05623
1814	5.47349	16994.7	0.398156	1.04998	0.68526	0.363013	-1.0446	0.433299	1.14266	0.379203	0.380315	1.00293	0.378091	-1.00294
1815	5.7372	16994.7	0.0131552	-1.16117	0.409188	0.0142087	-1.07507	0.0121017	-1.26226	0.0152754	0.01352	-1.12984	0.0170308	1.11492
1816	5.65345	16965.9	0.0204689	-1.47668	0.394357	0.0114761	-2.63382	0.0294617	-1.02594	0.030226	0.0313658	1.03771	0.0290862	-1.03919
1817	4.75517	16919.8	0.00184302	-2.41132	0.0135888	0.00211023	-2.10598	0.00157582	-2.8202	0.00444411	0.00459393	1.03371	0.00429429	-1.03489
1818	4.65589	16833.6	0.0249712	-1.12283	0.689778	0.0234376	-1.1963	0.0265048	-1.05786	0.0280384	0.0215714	-1.2998	0.0345054	1.23065
1819	5.30779	16821.9	0.0422294	1.18142	0.641453	0.0303072	-1.17941	0.0541516	1.51496	0.0357445	0.0363724	1.01757	0.0351166	-1.01788
1820	5.61069	16764.4	0.044551	1.02476	0.91297	0.0376708	-1.15407	0.0514312	1.18301	0.0434748	0.0381321	-1.14011	0.0488175	1.12289
1821	5.97239	16764.4	0.026557	1.08948	0.681374	0.0286953	1.1772	0.0244187	1.00176	0.0243759	0.0203166	-1.1998	0.0284352	1.16653
1822	4.97891	16747.3	0.00309648	-1.63555	0.421431	0.00248042	-2.04177	0.00371255	-1.36415	0.00506446	0.00320195	-1.58168	0.00692696	1.36776
1823	5.09893	16747.3	0.00413053	-1.33691	0.514451	0.00329854	-1.67411	0.00496253	-1.11277	0.00552213	0.00395797	-1.39519	0.00708629	1.28325
1824	5.38619	16735.6	0.00121905	1.00133	0.998237	0.000569968	-2.13596	0.00186813	1.53449	0.00121743	0.00116427	-1.04565	0.00127058	1.04366
1825	5.17005	16661	0.0517085	-1.09546	0.680449	0.0433347	-1.30715	0.0600823	1.06069	0.0566448	0.0505613	-1.12032	0.0627283	1.1074
1826	6.22931	16742.2	0.00190423	-1.516	0.405107	0.00277078	-1.04187	0.00103768	-2.78198	0.0028868	0.00324791	1.12509	0.0025257	-1.14297
1827	6.30636	16742.2	0.0296544	3.07832	0.0732472	0.026188	2.71849	0.0331208	3.43816	0.0096333	0.00505975	-1.90391	0.0142069	1.47476
1828	6.6389	16742.2	0.177931	1.20659	0.00238494	0.17935	1.21621	0.176513	1.19697	0.147466	0.147009	-1.00311	0.147923	1.0031
1829	5.85301	16591.6	0.025032	-1.11429	0.628027	0.0300159	1.07611	0.0200481	-1.3913	0.0278929	0.0270894	-1.02966	0.0286964	1.02881
1830	6.19281	16625.6	0.00322903	1.44405	0.324081	0.00352797	1.57774	0.00293008	1.31036	0.00223609	0.00153134	-1.46022	0.00294084	1.31517
1831	5.63385	16476.5	0.0243619	-1.04011	0.734989	0.0221395	-1.14451	0.0265842	1.04915	0.0253389	0.0241641	-1.04862	0.0265138	1.04637
1832	5.43786	16418.9	0.0010451	-1.44946	0.0599901	0.00112928	-1.34141	0.000960917	-1.57644	0.00151482	0.00142855	-1.0604	0.0016011	1.05696
1833	6.00528	16410.1	0.137607	1.11774	0.289173	0.146386	1.18905	0.128827	1.04643	0.123112	0.118034	-1.04302	0.128189	1.04124
1834	6.12589	16421.6	0.0179375	-1.04017	0.84181	0.0183367	-1.01752	0.0175382	-1.06385	0.0186581	0.0218134	1.16911	0.0155027	-1.20353
1835	5.61425	16275	0.191546	-1.13774	0.202004	0.193759	-1.12474	0.189332	-1.15104	0.217929	0.231843	1.06385	0.204015	-1.0682
1836	5.71938	16275	0.0289265	-1.17377	0.364003	0.0279151	-1.21629	0.0299379	-1.13411	0.033953	0.0297607	-1.14087	0.0381453	1.12347
1837	5.26502	16188.6	0.901046	1.09157	0.423878	0.87544	1.06055	0.926653	1.12259	0.825462	0.75409	-1.09465	0.896833	1.08646
1838	5.36302	16102.2	0.149387	-1.08138	0.347902	0.141452	-1.14204	0.157322	-1.02683	0.161544	0.155468	-1.03908	0.167619	1.03761
1839	5.55724	16102.2	0.0017519	-1.68552	0.697043	0.00284153	-1.03918	0.000662268	-4.4587	0.00295285	0.000513865	-5.74636	0.00539184	1.82598
1840	5.76927	16102.2	0.00842222	-1.44601	0.531233	0.00510649	-2.38493	0.011738	-1.03754	0.0121786	0.00842925	-1.44481	0.015928	1.30787
1841	5.49309	16073.5	0.0279674	-1.05886	0.823541	0.0276722	-1.07016	0.0282627	-1.0478	0.0296136	0.0231272	-1.28046	0.0361	1.21903
1842	5.94389	16073.5	0.0277172	-1.0623	0.946687	0.0198894	-1.48039	0.0355451	1.2072	0.0294441	0.00795386	-3.70187	0.0509344	1.72987
1843	6.34894	16159.3	0.0432345	-6.38375	0.40961	0.0282595	-9.76658	0.0582095	-4.74146	0.275998	0.0514886	-5.36038	0.500508	1.81345
1844	5.02188	16028.3	0.00210377	1.06694	0.917387	0.00105122	-1.87571	0.00315633	1.60074	0.00197179	0.0015723	-1.25408	0.00237128	1.2026
1845	5.40757	16015.9	0.00178776	-1.11691	0.649662	0.00139557	-1.43079	0.00217994	1.09173	0.00199677	0.00204492	1.02411	0.00194863	-1.02471
1846	6.61456	16101	0.0162098	-1.14487	0.664696	0.0204899	1.1041	0.0119296	-1.55564	0.0185581	0.0167013	-1.11118	0.0204149	1.10006
1847	6.134	16071.9	0.0210782	1.1535	0.595089	0.0252887	1.38391	0.0168677	-1.08333	0.0182733	0.0167467	-1.09116	0.0198	1.08355
1848	6.22728	16071.9	0.103576	1.55646	0.0090502	0.104862	1.57579	0.102289	1.53712	0.0665458	0.0632405	-1.05226	0.069851	1.04967
1849	6.08129	16013.6	0.149175	1.63707	0.0358466	0.155266	1.70391	0.143084	1.57023	0.0911232	0.100638	1.10441	0.0816088	-1.11659
1850	6.48885	16013.6	0.0422707	1.26127	0.445568	0.0420419	1.25444	0.0424995	1.2681	0.0335144	0.0408846	1.21991	0.0261442	-1.28191
1851	5.62851	15843.2	0.063896	-1.39268	0.0831605	0.056639	-1.57112	0.071153	-1.25064	0.0889866	0.0916376	1.02979	0.0863357	-1.03071
1852	6.82139	15926.1	0.00799112	-1.57397	0.564913	0.0048094	-2.61524	0.0111728	-1.12574	0.0125778	0.0184874	1.46985	0.00666814	-1.88625
1853	5.82985	15670.4	0.0093533	-1.01915	0.934215	0.00829133	-1.14968	0.0104153	1.09262	0.00953239	0.0111329	1.1679	0.00793188	-1.20178
1854	5.35946	15584.1	0.022138	-1.15014	0.320504	0.0196557	-1.29539	0.0246202	-1.03418	0.0254618	0.0259894	1.02072	0.0249342	-1.02116
1855	5.07967	15539.3	0.00301038	-1.21331	0.778195	0.00206351	-1.77006	0.00395725	1.08343	0.00365253	0.00189524	-1.92722	0.00540983	1.48112
1856	5.5412	15497.7	0.0296679	-1.2686	0.256582	0.0252574	-1.49012	0.0340784	-1.10441	0.0376366	0.0351375	-1.07112	0.0401357	1.0664
1857	7.44916	15520.6	0.067261	-1.51716	0.328498	0.0770379	-1.32462	0.0574841	-1.7752	0.102046	0.127366	1.24813	0.0767255	-1.33001
1858	5.63207	15411.3	0.0405863	-1.38452	0.070216	0.0362736	-1.54913	0.044899	-1.25153	0.0561925	0.056891	1.01243	0.0554939	-1.01259
1859	5.76392	15411.3	0.0384092	-1.06506	0.798074	0.0300081	-1.36323	0.0468103	1.14428	0.040908	0.0426021	1.04141	0.039214	-1.0432
1860	6.15631	15459.8	0.0102511	1.31743	0.171854	0.0107197	1.37766	0.00978245	1.25721	0.0077811	0.00669585	-1.16208	0.00886635	1.13947
1861	6.8153	15430.7	0.0263002	1.21075	0.341071	0.0227362	1.04668	0.0298642	1.37482	0.0217222	0.0207458	-1.04707	0.0226987	1.04495
1862	6.93227	15433	0.0252815	1.04467	0.713588	0.0232539	-1.04071	0.027309	1.12845	0.0242005	0.0257584	1.06437	0.0226427	-1.0688
1863	6.33474	15401.5	0.00485158	2.01842	0.325316	0.0029624	1.23246	0.00674075	2.80438	0.00240365	0.00227338	-1.0573	0.00253392	1.0542
1864	6.00712	15320.4	0.148788	-1.13441	0.458472	0.166333	-1.01476	0.131244	-1.28606	0.168787	0.169043	1.00152	0.168531	-1.00152
1865	4.96706	15251.7	0.0023891	-1.17358	0.57015	0.00196857	-1.42429	0.00280964	1.00208	0.00280382	0.00325388	1.16052	0.00235375	-1.19121
1866	5.48062	15094.7	0.00153818	-1.50156	0.564643	0.00156642	-1.47449	0.00150993	-1.52966	0.00230967	0.00136355	-1.69387	0.0032558	1.40964
1867	6.81936	15110.1	0.0152382	1.40337	0.503038	0.00984427	-1.10301	0.0206322	1.90013	0.0108583	0.0112475	1.03584	0.0104691	-1.03717
1868	6.05087	14993.5	0.00236145	1.16957	0.856675	0.000830258	-2.43185	0.00389263	1.92794	0.00201907	0.00134817	-1.49763	0.00268996	1.33228
1869	6.68148	14993.5	0.0336712	1.45611	0.256609	0.0401132	1.73469	0.0272292	1.17753	0.0231241	0.0212459	-1.0884	0.0250023	1.08122
1870	6.52129	14935.2	0.0249646	1.2232	0.109649	0.0265612	1.30142	0.0233681	1.14497	0.0204093	0.0208143	1.01984	0.0200044	-1.02024
1871	5.1745	14849.1	0.0129902	-1.02152	0.957952	0.00876498	-1.51395	0.0172155	1.29735	0.0132697	0.0132464	-1.00176	0.013293	1.00176
1872	5.95992	14778	0.00461215	-1.14431	0.78563	0.00342826	-1.53948	0.00579605	1.09821	0.00527774	0.00706572	1.33878	0.00348975	-1.51235
1873	5.24899	14749.2	0.00461676	-1.03195	0.925729	0.0059179	1.24215	0.00331561	-1.43692	0.00476426	0.00424637	-1.12196	0.00528215	1.1087
1874	5.89756	14749.2	0.00242671	-1.07498	0.931418	0.00089105	-2.92764	0.00396236	1.51892	0.00260867	0.00153864	-1.69544	0.0036787	1.41018
1875	6.25567	14760.4	0.0501012	1.04764	0.747712	0.0562114	1.17541	0.0439911	-1.0871	0.0478229	0.0487438	1.01926	0.046902	-1.01963
1876	6.60645	14672.9	0.19378	-1.03391	0.797881	0.197938	-1.0122	0.189623	-1.05658	0.200352	0.178224	-1.12416	0.22248	1.11045
1877	5.45568	14547.7	0.00322666	1.15903	0.80124	0.00239199	-1.16386	0.00406134	1.45884	0.00278395	0.0040824	1.46641	0.00148549	-1.87409
1878	5.49666	14547.7	0.00411173	1.13342	0.713634	0.00302197	-1.20045	0.00520149	1.43382	0.00362772	0.00327606	-1.10734	0.00397937	1.09693
1879	4.93001	14503.9	0.0165735	-1.25744	0.572861	0.0158149	-1.31776	0.0173322	-1.2024	0.0208402	0.0144989	-1.43736	0.0271814	1.30428
1880	5.07374	14417.7	0.00734176	1.1085	0.76457	0.00542571	-1.2207	0.00925782	1.3978	0.00662315	0.00576936	-1.14799	0.00747693	1.12891
1881	5.37371	14403.8	0.0115439	-1.00641	0.979062	0.00914514	-1.27039	0.0139426	1.2001	0.0116179	0.0123188	1.06033	0.0109169	-1.06421
1882	6.43207	14439.8	0.0253191	1.09747	0.363141	0.0272257	1.18011	0.0234125	1.01482	0.0230706	0.0233348	1.01145	0.0228063	-1.01159
1883	6.03663	14345.5	0.0117086	-1.13823	0.573849	0.0113756	-1.17156	0.0120417	-1.10675	0.0133271	0.0157337	1.18058	0.0109206	-1.22037
1884	5.47171	14259.8	0.00135181	-1.80198	0.0407584	0.00124718	-1.95314	0.00145643	-1.67253	0.00243593	0.00223579	-1.08951	0.00263606	1.08216
1885	6.89033	14264.9	0.0991463	-2.27009	0.415506	0.0764037	-2.94582	0.121889	-1.84653	0.225071	0.34657	1.53982	0.103572	-2.17308
1886	5.74254	14173.4	0.0186596	-1.17773	0.665274	0.0135515	-1.62166	0.0237677	1.08153	0.0219759	0.0177939	-1.23502	0.0261579	1.1903
1887	6.22525	14235.8	0.34213	1.13264	0.102473	0.33255	1.10092	0.35171	1.16435	0.302064	0.312162	1.03343	0.291967	-1.03458
1888	5.5608	14087.1	0.000745585	-1.86067	0.593917	0.00088101	-1.57465	0.000610159	-2.27365	0.00138729	0.000375199	-3.69746	0.00239937	1.72954
1889	7.17655	16791.9	0.00442337	-1.04126	0.956656	0.00546246	1.18597	0.00338429	-1.36097	0.00460589	0.00181847	-2.53284	0.00739332	1.60519
1890	5.94983	16676.4	0.00469663	-1.97518	0.61166	0.0044711	-2.07481	0.00492215	-1.88468	0.00927668	0.00272755	-3.4011	0.0158258	1.70598
1891	6.07068	16736	0.0486665	-1.03088	0.505173	0.0478477	-1.04852	0.0494854	-1.01382	0.0501692	0.0484924	-1.03458	0.051846	1.03342
1892	5.12785	13957.1	0.00285556	-1.07089	0.843724	0.00339834	1.1113	0.00231277	-1.32222	0.00305799	0.00233418	-1.31009	0.0037818	1.23669
1893	6.14963	16680.1	0.00679557	-1.35799	0.739823	0.0102005	1.10535	0.00339065	-2.7217	0.00922832	0.00382812	-2.41067	0.0146285	1.58518
1894	6.7163	13958.1	0.0353898	1.57201	0.579962	0.0187936	-1.19788	0.051986	2.30922	0.0225124	0.0228371	1.01442	0.0221877	-1.01463
1895	5.56083	13945.3	0.00197266	-1.81441	0.103706	0.00168415	-2.12524	0.00226117	-1.5829	0.00357921	0.00309685	-1.15576	0.00406158	1.13477
1896	6.55534	13960.5	0.0155261	1.46853	0.37447	0.0151536	1.4333	0.0158986	1.50377	0.0105725	0.00621965	-1.69986	0.0149254	1.41172
1897	5.67512	13937.5	0.15062	-1.14745	0.645579	0.114939	-1.50366	0.1863	1.07795	0.172829	0.172378	-1.00262	0.17328	1.00261
1898	6.91555	13952.7	0.0079105	-1.49902	0.501538	0.00346494	-3.42229	0.0123561	1.042	0.011858	0.00990769	-1.19685	0.0138083	1.16447
1899	5.02412	13933.8	0.00473752	-1.21783	0.806375	0.00237758	-2.42662	0.00709746	1.23017	0.00576947	0.00292327	-1.97364	0.00861567	1.49332
1900	5.38016	13929.8	0.00605252	-1.06362	0.862306	0.00413778	-1.55581	0.00796727	1.23762	0.00643759	0.00684966	1.06401	0.00602551	-1.06839
1901	6.2608	13944.8	0.0223566	-1.29151	0.331248	0.0256079	-1.12753	0.0191052	-1.51131	0.0288738	0.0249143	-1.15892	0.0328333	1.13713
1902	6.35836	13944.8	0.0398167	1.17757	0.362704	0.0377309	1.11588	0.0419025	1.23926	0.0338125	0.0291216	-1.16108	0.0385035	1.13873
1903	5.1723	13918.2	0.00263467	1.05269	0.887449	0.001843	-1.35801	0.00342634	1.369	0.00250281	0.00227724	-1.09905	0.00272838	1.09013
1904	6.67353	13929.1	0.317219	1.43472	0.146637	0.297302	1.34464	0.337136	1.5248	0.221102	0.257532	1.16477	0.184671	-1.19727
1905	5.51843	13890.8	0.00640504	-1.10544	0.788662	0.00480106	-1.47476	0.00800902	1.13115	0.00708041	0.00556204	-1.27299	0.00859877	1.21445
1906	5.95718	13883	0.0058208	-1.48921	0.272206	0.00462001	-1.87628	0.0070216	-1.23454	0.00866841	0.00719937	-1.20405	0.0101375	1.16947
1907	5.61244	13875.2	0.00178765	-1.26788	0.621778	0.00115008	-1.97076	0.00242523	1.07001	0.00226654	0.00279606	1.23363	0.00173701	-1.30485
1908	6.4803	13882	0.104858	1.18047	0.00185325	0.104202	1.17309	0.105514	1.18786	0.0888271	0.0890443	1.00244	0.08861	-1.00245
1909	5.77467	13844	0.00182268	-1.5462	0.332557	0.00106906	-2.63616	0.00257629	-1.09391	0.00281822	0.00259704	-1.08517	0.0030394	1.07848
1910	5.87238	13844	0.00954705	-1.31852	0.41683	0.0108532	-1.15984	0.00824091	-1.52749	0.0125879	0.00989246	-1.27248	0.0152834	1.21413
1911	7.41108	13819.2	0.0723303	-2.19893	0.440898	0.0961507	-1.65417	0.04851	-3.27869	0.15905	0.246806	1.55176	0.0712931	-2.23092
1912	5.11155	13801.3	0.000651818	-1.81616	0.353584	0.000871561	-1.35826	0.000432074	-2.73983	0.00118381	0.000797987	-1.48349	0.00156963	1.32591
1913	6.02067	13811.4	0.00483807	-2.08208	0.0534774	0.00404064	-2.49298	0.0056355	-1.78746	0.0100732	0.00909532	-1.10752	0.0110511	1.09708
1914	4.65217	13793.5	0.0279485	-1.56108	0.264484	0.0304611	-1.43231	0.0254359	-1.71528	0.0436297	0.0337298	-1.29351	0.0535297	1.22691
1915	5.46496	13773.8	0.00147983	-1.01553	0.945816	0.00153002	1.0181	0.00142965	-1.05118	0.00150281	0.00179802	1.19644	0.0012076	-1.24446
1916	6.66978	13756.4	0.0906011	1.41466	0.0139105	0.0932934	1.45669	0.0879088	1.37262	0.0640446	0.065709	1.02599	0.0623802	-1.02668
1917	5.39122	13719.2	0.0181127	-1.17378	0.713978	0.0106771	-1.99122	0.0255483	1.20169	0.0212604	0.0207007	-1.02704	0.0218202	1.02633
1918	5.25296	13711.4	0.220703	-1.28893	0.151571	0.201639	-1.4108	0.239766	-1.18645	0.284471	0.263785	-1.07842	0.305157	1.07272
1919	5.16045	13692.3	0.00817488	-1.40929	0.0632005	0.0074043	-1.55596	0.00894547	-1.28789	0.0115208	0.0110884	-1.03899	0.0119532	1.03753
1920	5.71199	13688	0.00157626	-1.22388	0.0974717	0.00156059	-1.23617	0.00159193	-1.21184	0.00192916	0.00181113	-1.06517	0.00204718	1.06118
1921	6.16137	13701.5	0.00764549	-1.24196	0.588088	0.00826782	-1.14847	0.00702316	-1.35201	0.00949538	0.00666941	-1.42372	0.0123213	1.29762
1922	6.59286	13701.5	0.140976	1.17261	0.526734	0.157715	1.31184	0.124238	1.03338	0.120225	0.0986415	-1.2188	0.141808	1.17952
1923	6.79173	13693.6	0.00660906	-1.13112	0.728985	0.00534133	-1.39958	0.00787678	1.05366	0.00747561	0.00924457	1.23663	0.00570665	-1.30998
1924	5.00485	13676.7	0.00183532	-1.53006	0.48193	0.00186054	-1.50932	0.00181009	-1.55139	0.00280815	0.00372692	1.32718	0.00188938	-1.48628
1925	5.97746	13672.5	0.00338154	-1.18967	0.167139	0.00349367	-1.15149	0.00326941	-1.23047	0.00402292	0.00374316	-1.07474	0.00430267	1.06954
1926	6.08633	13685.8	0.00507129	-1.49047	0.323841	0.00516678	-1.46292	0.0049758	-1.51907	0.00755861	0.00564457	-1.33909	0.00947265	1.25323
1927	5.79311	13664.7	0.00203433	-1.40169	0.55096	0.00133544	-2.13523	0.00273321	-1.04327	0.00285149	0.00193852	-1.47096	0.00376446	1.32017
1928	6.41464	13670.1	0.00888297	-1.46676	0.559986	0.0116736	-1.11612	0.0060923	-2.13864	0.0130292	0.00773651	-1.68412	0.018322	1.40622
1929	5.02412	13645.5	0.0242621	1.04003	0.820167	0.0225555	-1.03427	0.0259688	1.11319	0.0233283	0.0201452	-1.15801	0.0265114	1.13645
1930	6.70918	13646.5	0.0153648	-1.26073	0.625334	0.0209446	1.08124	0.00978492	-1.97966	0.0193708	0.0151276	-1.2805	0.0236141	1.21905
1931	6.3077	13638.7	0.0941633	-1.11471	0.732071	0.102499	-1.02405	0.0858274	-1.22297	0.104965	0.0787963	-1.3321	0.131133	1.24931
1932	5.10117	13614.4	0.00603677	-1.321	0.386264	0.00779733	-1.02273	0.00427621	-1.86487	0.00797458	0.0078882	-1.01095	0.00806096	1.01083
1933	5.64563	13610.1	0.00170949	1.02493	0.956726	0.00162653	-1.02545	0.00179246	1.07467	0.00166792	0.000994277	-1.67752	0.00234156	1.40388
1934	6.85176	13623	0.0687499	-1.3782	0.38615	0.0889968	-1.06466	0.048503	-1.95351	0.0947511	0.0825398	-1.14794	0.106962	1.12888
1935	4.62698	13606.6	0.0360469	-1.83667	0.159582	0.0437667	-1.51271	0.0283271	-2.33721	0.0662062	0.0664103	1.00308	0.0660022	-1.00309
1936	6.49719	13615.1	0.64917	1.01196	0.868261	0.682375	1.06372	0.615966	-1.04145	0.641498	0.617754	-1.03844	0.665243	1.03701
1937	4.95299	13559.9	0.00377366	-1.45301	0.0727249	0.00330645	-1.65833	0.00424088	-1.29293	0.00548318	0.00562424	1.02573	0.00534211	-1.02641
1938	5.25296	13547.7	0.0216825	-1.64425	0.167633	0.0254726	-1.39961	0.0178925	-1.99254	0.0356516	0.0302765	-1.17753	0.0410267	1.15077
1939	6.92493	13513.1	0.179292	-7.80759	0.418241	0.117491	-11.9145	0.241094	-5.80621	1.39984	2.6049	1.86086	0.194778	-7.18684
1940	5.30642	13493.1	0.0133249	-1.30187	0.0328987	0.0130308	-1.33125	0.0136191	-1.27376	0.0173473	0.0166594	-1.04129	0.0180353	1.03966
1941	5.46496	13493.1	0.00689303	-1.41644	0.45843	0.00384083	-2.54204	0.00994522	1.01861	0.00976355	0.0105453	1.08007	0.00898181	-1.08703
1942	5.62719	13485.3	0.0202935	-1.09277	0.887216	0.00978127	-2.2672	0.0308058	1.38914	0.0221761	0.0224154	1.01079	0.0219368	-1.01091
1943	5.78205	13485.3	0.00805874	1.17483	0.39589	0.00706471	1.02992	0.00905276	1.31975	0.00685947	0.00737255	1.0748	0.0063464	-1.08084
1944	5.38569	13469.7	0.057316	-1.24355	0.314924	0.0506129	-1.40824	0.0640192	-1.11334	0.0712753	0.0631986	-1.1278	0.079352	1.11332
1945	6.86489	13481.7	0.00643236	-2.50692	0.226059	0.00320727	-5.02777	0.00965744	-1.66974	0.0161254	0.0207135	1.28452	0.0115374	-1.39767
1946	6.29832	13418.9	0.00738131	1.42185	0.409402	0.00712142	1.37179	0.00764119	1.47191	0.00519133	0.00309149	-1.67923	0.00729117	1.40449
1947	5.16637	13396.3	0.0083606	1.302	0.556049	0.0111034	1.72914	0.00561778	-1.14304	0.00642136	0.00605132	-1.06115	0.00679141	1.05763
1948	5.92584	13391.8	0.0065588	-1.76686	0.648995	0.00254231	-4.55824	0.0105753	-1.0958	0.0115885	0.0029929	-3.87199	0.020184	1.74173
1949	6.49156	13395.3	0.0549709	-1.09847	0.30721	0.0585407	-1.03148	0.0514012	-1.17475	0.0603837	0.0621527	1.0293	0.0586147	-1.03018
1950	6.39213	13387.5	0.00549972	-1.68393	0.380653	0.00655759	-1.41227	0.00444184	-2.08497	0.00926112	0.00605978	-1.52829	0.0124625	1.34567
1951	5.51105	13368.4	0.0059175	-1.4186	0.013412	0.00577278	-1.45416	0.00606223	-1.38473	0.00839455	0.00864561	1.02991	0.00814348	-1.03083
1952	5.08043	13334	0.0141514	-1.43691	0.103779	0.0147191	-1.38149	0.0135837	-1.49696	0.0203342	0.0224224	1.10269	0.018246	-1.11445
1953	5.4834	13329.4	0.00463086	-1.92675	0.115595	0.00622415	-1.43353	0.00303756	-2.93739	0.00892251	0.00876103	-1.01843	0.009084	1.0181
1954	5.65116	13306	0.0042953	-1.17605	0.793873	0.00557691	1.10402	0.00301369	-1.67617	0.00505147	0.00286048	-1.76595	0.00724246	1.43373
1955	6.83675	13316.8	0.00112074	1.639	0.192718	0.00123942	1.81257	0.00100205	1.46544	0.000683791	0.000491614	-1.39091	0.000875968	1.28105
1956	5.74702	13298.2	0.0171018	-1.44356	0.172105	0.0167193	-1.47658	0.0174843	-1.41197	0.0246874	0.0283011	1.14638	0.0210737	-1.17148
1957	6.68292	13309	0.0718442	-1.03712	0.866766	0.0841685	1.12961	0.0595199	-1.25187	0.0745109	0.081209	1.08989	0.0678129	-1.09877
1958	6.43528	13301.1	0.00264301	-1.75146	0.432303	0.0033969	-1.36276	0.00188913	-2.45041	0.00462914	0.00652105	1.40869	0.00273724	-1.69117
1959	5.91846	13274.8	0.024757	-1.65859	0.263813	0.0272264	-1.50816	0.0222877	-1.84235	0.0410617	0.0513687	1.25101	0.0307546	-1.33514
1960	5.26402	13267	0.00482819	-1.17489	0.464577	0.0054927	-1.03275	0.00416368	-1.3624	0.00567258	0.00634001	1.11766	0.00500514	-1.13335
1961	5.32301	13267	0.00186397	-3.02979	0.0468963	0.00261537	-2.15933	0.00111258	-5.07601	0.00564744	0.00525113	-1.07547	0.00604376	1.07018
1962	6.76546	13277.6	0.0475652	-1.47607	0.245435	0.0370405	-1.89548	0.0580899	-1.20864	0.0702095	0.0793277	1.12987	0.0610913	-1.14926
1963	6.37337	13269.7	0.00780177	-2.00469	0.0163104	0.00750905	-2.08284	0.00809449	-1.93219	0.0156401	0.0146698	-1.06614	0.0166104	1.06204
1964	6.06007	13261.9	0.00809787	-1.54725	0.065169	0.00790882	-1.58423	0.00828692	-1.51195	0.0125294	0.0137046	1.09379	0.0113542	-1.1035
1965	6.14261	13254	0.00903896	-1.82859	0.240658	0.00848536	-1.94789	0.00959257	-1.72306	0.0165285	0.0210328	1.27251	0.0120243	-1.3746
1966	6.20265	13254	0.00469822	-1.43003	0.470049	0.00278395	-2.41333	0.0066125	-1.01605	0.00671859	0.00796828	1.186	0.00546891	-1.22851
1967	5.86132	13228	0.0272824	-1.90173	0.340211	0.0130899	-3.96365	0.0414748	-1.25097	0.0518838	0.0657082	1.26645	0.0380594	-1.36323
1968	6.26268	13238.3	0.0436452	-1.20661	0.497279	0.0494849	-1.06422	0.0378054	-1.39299	0.0526627	0.0433828	-1.21391	0.0619426	1.17621
1969	5.39675	13212.4	0.0445985	-1.34325	0.270192	0.0372987	-1.60614	0.0518983	-1.15432	0.059907	0.0528689	-1.13312	0.0669452	1.11748
1970	5.59032	13189	0.0116187	-1.12429	0.238695	0.0110506	-1.18208	0.0121867	-1.07188	0.0130627	0.0130799	1.00132	0.0130456	-1.00132
1971	5.92952	13150.1	0.0299405	-1.43891	0.628818	0.0068486	-6.29058	0.0530324	1.23097	0.0430817	0.0457504	1.06195	0.040413	-1.06604
1972	6.84988	13152	0.00312686	-2.0775	0.442514	0.00463934	-1.40021	0.00161439	-4.02384	0.00649605	0.00328687	-1.97636	0.00970523	1.49402
1973	5.47049	13118.9	0.0892074	-1.1705	0.154701	0.0947264	-1.10231	0.0836884	-1.24769	0.104418	0.100448	-1.03952	0.108387	1.03801
1974	7.24636	13120.6	0.0490511	1.11653	0.762147	0.0429538	-1.02276	0.0551484	1.25533	0.0439316	0.0304647	-1.44205	0.0573985	1.30654
1975	5.52949	13103.3	0.00266328	-1.5196	0.283896	0.00265498	-1.52435	0.00267158	-1.51488	0.00404712	0.00470862	1.16345	0.00338561	-1.19539
1976	5.76361	13095.5	0.008291	-1.49953	0.492272	0.00364048	-3.41509	0.0129415	1.04094	0.0124326	0.0141833	1.14082	0.0106818	-1.1639
1977	7.47084	13104.9	0.23691	-1.79501	0.252534	0.267328	-1.59076	0.206491	-2.05944	0.425255	0.539641	1.26898	0.310868	-1.36796
1978	5.61982	13079.9	0.00188137	1.13653	0.439787	0.00166473	1.00566	0.002098	1.2674	0.00165536	0.00156098	-1.06046	0.00174973	1.05701
1979	5.65853	13072.1	0.1411	1.04384	0.653846	0.129889	-1.04068	0.15231	1.12677	0.135173	0.133351	-1.01366	0.136995	1.01348
1980	5.71937	13056.5	0.00169859	1.0659	0.879363	0.00229527	1.44033	0.00110191	-1.44619	0.00159358	0.00172527	1.08264	0.00146188	-1.09009
1981	5.60138	13048.7	0.00373772	-1.74702	0.135194	0.00356132	-1.83355	0.00391412	-1.66829	0.00652988	0.00766254	1.17346	0.00539722	-1.20986
1982	6.2139	13057.8	0.00368264	-1.19783	0.547228	0.00409468	-1.0773	0.00327061	-1.34874	0.0044112	0.00533825	1.21016	0.00348414	-1.26608
1983	6.7936	13057.8	0.00786068	1.02785	0.891208	0.00793692	1.03782	0.00778445	1.01788	0.00764767	0.00627352	-1.21904	0.00902182	1.17968
1984	6.01879	13049.9	0.107371	-1.75887	0.2978	0.0610362	-3.09409	0.153706	-1.22865	0.188852	0.224429	1.18839	0.153275	-1.23211
1985	5.11303	13030.2	0.632751	-1.17432	0.302978	0.65401	-1.13615	0.611493	-1.21515	0.743055	0.665685	-1.11623	0.820425	1.10412
1986	5.96824	13025.3	0.0116934	-1.31139	0.0504119	0.012533	-1.22355	0.0108539	-1.41283	0.0153347	0.0154679	1.00869	0.0152015	-1.00876
1987	6.63039	13034.2	0.0878634	1.5527	0.661412	0.144741	2.55784	0.0309853	-1.82627	0.0565873	0.0333052	-1.69906	0.0798695	1.41144
1988	6.93055	13026.4	0.698878	-1.6604	0.320975	0.668661	-1.73543	0.729094	-1.59158	1.16041	1.51195	1.30294	0.808877	-1.4346
1989	5.79864	13009.7	0.00658209	-1.19516	0.661729	0.00441749	-1.78079	0.00874669	1.11187	0.00786664	0.00917034	1.16572	0.00656294	-1.19865
1990	6.44466	13018.5	0.00499643	-1.82883	0.236417	0.0074238	-1.23085	0.00256905	-3.5568	0.00913762	0.00864816	-1.0566	0.00962708	1.05357
1991	6.3471	13002.8	0.00865815	-1.06368	0.814019	0.0106873	1.16047	0.00662897	-1.38927	0.00920946	0.00885719	-1.03977	0.00956174	1.03825
1992	6.09571	12995	0.00382702	1.41574	0.119697	0.00398505	1.4742	0.00366899	1.35728	0.0027032	0.00230516	-1.17267	0.00310123	1.14725
1993	5.86132	12962.9	0.310729	1.06154	0.78013	0.255502	-1.14565	0.365955	1.25021	0.292714	0.280713	-1.04275	0.304716	1.041
1994	4.84481	12936.7	0.00294221	-1.26179	0.727814	0.00101987	-3.64014	0.00486455	1.31033	0.00371246	0.00360259	-1.0305	0.00382234	1.0296
1995	6.1595	12940	0.0506887	-1.28681	0.170575	0.0566912	-1.15057	0.0446863	-1.45967	0.065227	0.0686777	1.0529	0.0617762	-1.05586
1996	4.92632	12890	0.0321774	-1.58672	0.104235	0.0301913	-1.6911	0.0341636	-1.49447	0.0510564	0.0447364	-1.14127	0.0573765	1.12378
1997	5.23659	12887.8	0.0220096	-1.20444	0.450458	0.0211412	-1.25392	0.022878	-1.15872	0.0265092	0.0217506	-1.21878	0.0312678	1.17951
1998	4.78406	12858.8	0.00571954	-5.05994	0.0801014	0.00398813	-7.25666	0.00745095	-3.88414	0.0289405	0.0221582	-1.30608	0.0357228	1.23435
[truncated: 170 more rows]

## Sheet: Table S2_Sorting
Ref. Spot	NF_1116_Ref	MW	2 Mutant (mutant phage Φ24BΔexo-xis) LF1066#04 (2133 matches)	2 Mutant (mutant phage Φ24BΔexo-xis) LF1068#02 (2133 matches)	2 Mutant (mutant phage Φ24BΔexo-xis) (2133 matches)	1 WT (wildtype phage Φ24B) LF1066#02 (2133 matches)	1 WT (wildtype phage Φ24B) LF1068#01 (2133 matches)	1 WT (wildtype phage Φ24B) (2133 matches)	2 Mutant (mutant phage Φ24BΔexo-xis)) (2133 matches)	2 Mutant (Φ24BΔexo-xis) (2133 matches)
	pI		Spot %	Spot %	Spot %	Spot %	Spot %	Spot %	Difference	T-test (p)
180	6.82265	103895	0.00328806	0.00278669	0.00303738	0.000664044	1.6992e-05	0.000340518	8.91986	0.0222658
376	6.38144	82540.8	0.00965327	0.00195284	0.00580305	0.00140203	0.00216838	0.0017852	3.25064	0.408148
415	6.66051	79858.6	0.0294425	0.00525107	0.0173468	0.0059014	0.0043359	0.00511865	3.38894	0.419263
440	5.91496	77955.7	0.0056025	0.00725242	0.00642746	0.0011276	0.00106278	0.00109519	5.86881	0.0977911
452	6.49268	77317.6	0.00159819	0.001333	0.0014656	0.000723197	0.000656858	0.000690028	2.12397	0.0296819
488	5.90789	74868.1	0.00224167	0.00187801	0.00205984	0.000750986	0.000855601	0.000803294	2.56424	0.0219288
561	6.56684	70400.5	0.0295107	0.0412784	0.0353946	0.00878939	0.00844689	0.00861814	4.10698	0.137758
844	6.71589	48877.9	0.00460078	0.00246654	0.00353366	0.000347432	0.000473966	0.000410699	8.60401	0.0999167
896	7.40691	44261.4	0.00318178	0.00284104	0.00301141	0.00067225	0.00141325	0.00104275	2.88796	0.0403298
929	6.88024	42618.9	0.0139625	0.013704	0.0138333	0.00669871	0.00892456	0.00781164	1.77085	0.0329197
1022	6.93904	40111	0.00611254	0.00526598	0.00568926	0.00156943	0.000947513	0.00125847	4.52077	0.0137622
1045	6.90203	39523.7	0.135985	0.171338	0.153662	0.0685017	0.0383581	0.0534299	2.87595	0.0497399
1139	5.91807	37378.9	0.245562	0.241609	0.243586	0.131761	0.116743	0.124252	1.96041	0.00420735
1150	6.70873	36978.8	0.0175473	0.00270318	0.0101252	0.00226938	0.0018431	0.00205624	4.92415	0.47356
1163	6.7807	36704.8	0.0493772	0.0392131	0.0442952	0.0193311	0.0167283	0.0180297	2.45679	0.0376535
1317	5.73209	32153.6	0.0171311	0.018263	0.0176971	0.00763953	0.00813982	0.00788967	2.24307	0.00395703
1329	6.57095	32084.7	0.00502763	0.00130827	0.00316795	0.000283773	0.00134929	0.00081653	3.87977	0.348176
1387	6.77453	30322.9	0.0185748	0.0177113	0.018143	0.0105708	0.0113206	0.0109457	1.65755	0.00625232
1420	6.90297	29303	0.0171617	0.0149126	0.0160371	0.00621865	0.00718708	0.00670286	2.39258	0.0167725
1548	6.13603	26243.2	0.0156539	0.0176226	0.0166383	0.0101528	0.00730182	0.00872732	1.90646	0.0447573
1570	6.69162	25485.5	0.479261	0.121485	0.300373	0.11856	0.0579735	0.0882669	3.40301	0.362864
1582	6.89929	25420.5	0.00290729	0.00256463	0.00273596	0.00131405	0.000504259	0.000909156	3.00934	0.0533302
1593	6.18875	25135.8	0.0244482	0.0247204	0.0245843	0.0129235	0.00709799	0.0100107	2.4558	0.0377789
1662	5.62138	22925	0.00683141	0.00633447	0.00658294	0.00269369	0.00289983	0.00279676	2.35377	0.00500981
1679	6.56793	22629.3	0.0216007	0.0080612	0.0148309	0.00224151	0.00270852	0.00247502	5.99226	0.31925
1709	5.48062	21543.2	0.000852592	0.00793008	0.00439134	0.00073892	0.000684422	0.000711671	6.17046	0.487583
1718	6.88888	21478.1	0.00497487	0.00308086	0.00402786	0.000271192	0.000600692	0.000435942	9.23943	0.0647378
1767	6.65917	19219.5	0.0462948	0.0134759	0.0298854	0.00142413	0.0116404	0.00653227	4.57504	0.307152
1827	6.30636	16742.2	0.026188	0.0331208	0.0296544	0.0142069	0.00505975	0.0096333	3.07832	0.0732472
2107	6.93431	11432.8	0.101113	0.119373	0.110243	0.0686308	0.0644507	0.0665407	1.65678	0.0429908
12	6.08182	192953	0.000217828	0.000239413	0.00022862	0.000387799	0.000417542	0.00040267	-1.76131	0.0109629
19	6.01944	179759	0.00395198	0.0107439	0.00734795	0.00846069	0.0355945	0.0220276	-2.99778	0.404014
209	5.47354	97301.4	0.000254503	0.000269762	0.000262133	0.000615547	0.000557886	0.000586716	-2.23824	0.00833661
218	7.17255	121205	0.0160289	0.0213525	0.0186907	0.0388672	0.0802068	0.059537	-3.18538	0.189064
265	5.51507	91041	0.000576766	0.000584881	0.000580823	0.00114532	0.00116953	0.00115743	-1.99274	0.000490032
493	7.02809	74767.1	0.0274783	0.0334548	0.0304666	0.0424342	0.138001	0.0902176	-2.9612	0.338324
694	5.26054	58845.5	0.000295801	0.000269741	0.000282771	0.00241064	0.000183623	0.00129713	-4.58722	0.529664
905	6.15104	47299.4	0.000859738	0.000835045	0.000847391	0.00142944	0.00137399	0.00140171	-1.65415	0.00298414
1196	5.24717	35803	0.0253422	0.0181118	0.021727	0.0567614	0.0695657	0.0631635	-2.90714	0.030071
1247	5.43315	34268.6	0.00443124	0.00434125	0.00438624	0.0127759	0.0194875	0.0161317	-3.6778	0.177183
1254	5.23327	34061.3	0.0155546	0.0145934	0.015074	0.0349113	0.056266	0.0455887	-3.02432	0.103911
1277	5.42446	33397.7	0.017	0.0182453	0.0176227	0.0329555	0.0413689	0.0371622	-2.10877	0.0442459
1301	6.71695	32711.2	0.000716712	0.000531181	0.000623947	0.00375581	0.000387306	0.00207156	-3.32009	0.481213
1343	5.70428	31573	0.000736493	0.000300252	0.000518373	0.00315181	0.00290771	0.00302976	-5.84475	0.00976054
1481	5.5412	27675	0.00333998	0.00509703	0.00421851	0.00943652	0.0213706	0.0154035	-3.65142	0.204831
1483	5.48775	27646.2	0.00428056	0.0050619	0.00467123	0.00891342	0.00877185	0.00884263	-1.893	0.00893793
1601	5.32739	24623.5	0.00215725	0.00253556	0.0023464	0.00630281	0.00607081	0.00618681	-2.63672	0.00332163
1653	5.24364	23212.9	0.00124044	0.00155539	0.00139791	0.00246153	0.00250998	0.00248576	-1.77819	0.0207846
1669	5.27571	22723.5	0.0012337	0.000721243	0.00097747	0.00226216	0.00266502	0.00246359	-2.52037	0.0448842
1729	4.68257	20687.5	0.00569448	0.00805118	0.00687283	0.0163164	0.0156725	0.0159945	-2.3272	0.0174651
1742	6.80922	20326.9	0.00392573	0.00317352	0.00354963	0.00696442	0.00862186	0.00779314	-2.19548	0.0430463
1760	4.64849	19508.3	0.00198808	0.00200213	0.00199511	0.00384907	0.00407328	0.00396118	-1.98545	0.0032481
1776	6.38138	18928	0.00482889	0.0048437	0.00483629	0.0344997	0.00289718	0.0186984	-3.86627	0.541557
1817	4.75517	16919.8	0.00211023	0.00157582	0.00184302	0.00429429	0.00459393	0.00444411	-2.41132	0.0135888
1843	6.34894	16159.3	0.0282595	0.0582095	0.0432345	0.500508	0.0514886	0.275998	-6.38375	0.40961
1884	5.47171	14259.8	0.00124718	0.00145643	0.00135181	0.00263606	0.00223579	0.00243593	-1.80198	0.0407584
1963	6.37337	13269.7	0.00750905	0.00809449	0.00780177	0.0166104	0.0146698	0.0156401	-2.00469	0.0163104
2017	4.90557	12648.5	0.00264456	0.00140299	0.00202378	0.00772953	0.00430372	0.00601663	-2.97297	0.159757
2018	6.03005	12641.7	0.00813617	0.00910074	0.00861846	0.0147444	0.0145719	0.0146582	-1.70079	0.00651613
2054	5.44837	12230	0.0367492	0.0501463	0.0434478	0.0764536	0.0859866	0.0812201	-1.86937	0.0442528
2061	5.87238	12089.7	0.00303035	0.00246147	0.00274591	0.00589844	0.00517721	0.00553783	-2.01675	0.0260112
2062	6.4334	12076.5	0.00244531	0.00224421	0.00234476	0.00548795	0.00502902	0.00525849	-2.24266	0.00731198
37	6.55751	167885	0.023941	0.0216735	0.0228072	0.0111245	0.00273274	0.00692861	NC	0.0674336
163	5.83511	112749	0.000454565	0.000395767	0.000425166	0.00270733	0.00259058	0.00264896	NC	0.000862747
168	5.86717	110818	0.00211888	0.00149875	0.00180882	0.00949087	0.0163151	0.012903	NC	0.0835893
335	7.4796	85683.6	0.00801213	0.00507617	0.00654415	0.0199054	0.0628215	0.0413635	NC	0.246891
401	Nd	Nd	0.0195375	0.00110239	0.01032	0.0971649	0.27955	0.188358	NC	0.191569
441	5.9592	77955.7	0.00153395	0.00172635	0.00163015	0.00012242	0.000765849	0.000444135	NC	0.0716505
518	5.72386	73397.9	0.00121857	0.00200791	0.00161324	0.000381223	0.000461145	0.000421184	NC	0.0951922
715	4.64669	57720.6	0.00320024	0.00313076	0.0031655	0.0014404	0.00108581	0.00126311	NC	0.00889886
795	6.93349	53771.6	0.0077757	0.0140183	0.010897	0.00493694	0.00179476	0.00336585	NC	0.163928
977	6.51748	41324.8	0.00576477	0.00649124	0.006128	0.00335455	0.0032305	0.00329253	NC	0.016473
1092	7.22223	38454.2	0.000471859	0.00150075	0.000986305	0.00328733	0.00606903	0.00467818	NC	0.130497
1166	5.89026	36673.9	0.0026168	0.00552179	0.00406929	0.0103143	0.0160514	0.0131828	NC	0.105198
1269	5.28193	33688	0.004903	0.00515997	0.00503148	0.00908266	0.00821613	0.0086494	NC	0.0152466
1342	7.04917	31819.2	0.0121307	0.00782105	0.00997587	0.00124221	0.00125488	0.00124854	NC	0.154103
1442	6.96607	30083.7	0.0105206	0.0105479	0.0105342	0.00157471	0.00315181	0.00236326	NC	0.0612572
1466	5.40935	27991.7	0.0134042	0.0141732	0.0137887	0.0243673	0.0260934	0.0252303	NC	0.00674978
1514	5.53942	26984.1	0.00156821	0.00202571	0.00179696	0.00614214	0.0102803	0.00821122	NC	0.0911539
1636	5.24186	23846.2	0.000101443	0.000505086	0.000303264	0.00167332	0.000697427	0.00118538	NC	0.236767
1664	5.43786	22867.4	0.00170294	0.0024131	0.00205802	0.00949776	0.00434394	0.00692085	NC	0.202496
1674	6.89756	22733.8	0.037427	0.0307454	0.0340862	0.0189561	0.0175798	0.0182679	NC	0.0434877
1677	5.92072	22493.2	0.00578367	0.0080405	0.00691209	0.0351373	0.00600561	0.0205715	NC	0.448507
1939	6.92493	13513.1	0.117491	0.241094	0.179292	0.194778	2.6049	1.39984	NC	0.418241
1961	5.32301	13267	0.00261537	0.00111258	0.00186397	0.00604376	0.00525113	0.00564744	NC	0.0468963
1998	4.78406	12858.8	0.00398813	0.00745095	0.00571954	0.0357228	0.0221582	0.0289405	NC	0.0801014

## Sheet: Table S2_Final data
			2: Mutant (mutant phage	2: Mutant (mutant phage	Average				2: Mutant (mutant phage	2: Mutant (mutant phage
			Φ24BΔexo-xis)	Φ24BΔexo-xis)	2: Mutant (mutant phage	1: WT (wildtype Φ24B)	1: WT (wildtype Φ24B)	Average	Φ24BΔexo-xis) vs.	Φ24BΔexo-xis) vs.	Montage
Spot			LF1066#4	LF1068#2	Φ24BΔexo-xis)	LF1066#2	LF1068#1	1: WT (wildtype Φ24B)	1: WT (wildtype phage Φ24B)	1: WT (wildtype phage Phi 24B)	Image
#	pI	MW	Spot %	Spot %	Spot %	Spot %	Spot %	Spot %	Difference	T-test (p)	Page #
180	6.82265	103895	0.00328806	0.00278669	0.00303738	0.000664044	1.6992e-05	0.000340518	8.91986	0.0222658	9
376	6.38144	82540.8	0.00965327	0.00195284	0.00580305	0.00140203	0.00216838	0.0017852	3.3 (NC)	0.408148	9
415	6.66051	79858.6	0.0294425	0.00525107	0.0173468	0.0059014	0.0043359	0.00511865	3.38894	0.419263	10
440	5.91496	77955.7	0.0056025	0.00725242	0.00642746	0.0011276	0.00106278	0.00109519	5.86881	0.0977911	10
452	6.49268	77317.6	0.00159819	0.001333	0.0014656	0.000723197	0.000656858	0.000690028	2.1 (NC)	0.0296819	11
488	5.90789	74868.1	0.00224167	0.00187801	0.00205984	0.000750986	0.000855601	0.000803294	2.6 (NC)	0.0219288	11
561	6.56684	70400.5	0.0295107	0.0412784	0.0353946	0.00878939	0.00844689	0.00861814	4.10698	0.137758	12
844	6.71589	48877.9	0.00460078	0.00246654	0.00353366	0.000347432	0.000473966	0.000410699	8.60401	0.0999167	12
896	7.40691	44261.4	0.00318178	0.00284104	0.00301141	0.00067225	0.00141325	0.00104275	2.88796	0.0403298	12.6
929	6.88024	42618.9	0.0139625	0.013704	0.0138333	0.00669871	0.00892456	0.00781164	1.77085	0.0329197	13.0571
1022	6.93904	40111	0.00611254	0.00526598	0.00568926	0.00156943	0.000947513	0.00125847	4.52077	0.0137622	13.5143
1045	6.90203	39523.7	0.135985	0.171338	0.153662	0.0685017	0.0383581	0.0534299	2.87595	0.0497399	13.9714
1139	5.91807	37378.9	0.245562	0.241609	0.243586	0.131761	0.116743	0.124252	1.96041	0.00420735	15
1150	6.70873	36978.8	0.0175473	0.00270318	0.0101252	0.00226938	0.0018431	0.00205624	4.9 (NC)	0.47356	14.8857
1163	6.7807	36704.8	0.0493772	0.0392131	0.0442952	0.0193311	0.0167283	0.0180297	2.45679	0.0376535	15.6286
1317	5.73209	32153.6	0.0171311	0.018263	0.0176971	0.00763953	0.00813982	0.00788967	2.24307	0.00395703	16.1429
1329	6.57095	32084.7	0.00502763	0.00130827	0.00316795	0.000283773	0.00134929	0.00081653	3.9 (NC)	0.348176	16.6571
1387	6.77453	30322.9	0.0185748	0.0177113	0.018143	0.0105708	0.0113206	0.0109457	1.65755	0.00625232	17.1714
1420	6.90297	29303	0.0171617	0.0149126	0.0160371	0.00621865	0.00718708	0.00670286	2.39258	0.0167725	17.6857
1548	6.13603	26243.2	0.0156539	0.0176226	0.0166383	0.0101528	0.00730182	0.00872732	1.90646	0.0447573	18.2
1570	6.69162	25485.5	0.479261	0.121485	0.300373	0.11856	0.0579735	0.0882669	3.4 (NC)	0.362864	18.7143
1582	6.89929	25420.5	0.00290729	0.00256463	0.00273596	0.00131405	0.000504259	0.000909156	3.00934	0.0533302	19.2286
1593	6.18875	25135.8	0.0244482	0.0247204	0.0245843	0.0129235	0.00709799	0.0100107	2.4558	0.0377789	19.7429
1662	5.62138	22925	0.00683141	0.00633447	0.00658294	0.00269369	0.00289983	0.00279676	2.35377	0.00500981	20.2571
1679	6.56793	22629.3	0.0216007	0.0080612	0.0148309	0.00224151	0.00270852	0.00247502	6.0 (NC)	0.31925	20.7714
1709	5.48062	21543.2	0.000852592	0.00793008	0.00439134	0.00073892	0.000684422	0.000711671	6.17046	0.487583	21.2857
1718	6.88888	21478.1	0.00497487	0.00308086	0.00402786	0.000271192	0.000600692	0.000435942	9.23943	0.0647378	21.8
1767	6.65917	19219.5	0.0462948	0.0134759	0.0298854	0.00142413	0.0116404	0.00653227	4.6 (NC)	0.307152	22.3143
1827	6.30636	16742.2	0.026188	0.0331208	0.0296544	0.0142069	0.00505975	0.0096333	3.1 (NC)	0.0732472	22.8286
2107	6.93431	11432.8	0.101113	0.119373	0.110243	0.0686308	0.0644507	0.0665407	1.65678	0.0429908	23.3429
12	6.08182	192953	0.000217828	0.000239413	0.00022862	0.000387799	0.000417542	0.00040267	-1.8 (NC)	0.0109629	23.8571
19	6.01944	179759	0.00395198	0.0107439	0.00734795	0.00846069	0.0355945	0.0220276	-3.0 (NC)	0.404014	24.3714
209	5.47354	97301.4	0.000254503	0.000269762	0.000262133	0.000615547	0.000557886	0.000586716	-2.23824	0.00833661	24.8857
218	7.17255	121205	0.0160289	0.0213525	0.0186907	0.0388672	0.0802068	0.059537	-3.2 (NC)	0.189064	25.4
265	5.51507	91041	0.000576766	0.000584881	0.000580823	0.00114532	0.00116953	0.00115743	-2.0 (NC)	0.000490032	25.9143
493	7.02809	74767.1	0.0274783	0.0334548	0.0304666	0.0424342	0.138001	0.0902176	-3.0 (NC)	0.338324	26.4286
694	5.26054	58845.5	0.000295801	0.000269741	0.000282771	0.00241064	0.000183623	0.00129713	-4.6 (NC)	0.529664	26.9429
905	6.15104	47299.4	0.000859738	0.000835045	0.000847391	0.00142944	0.00137399	0.00140171	-1.7 (NC)	0.00298414	27.4571
1196	5.24717	35803	0.0253422	0.0181118	0.021727	0.0567614	0.0695657	0.0631635	-2.90714	0.030071	27.9714
1247	5.43315	34268.6	0.00443124	0.00434125	0.00438624	0.0127759	0.0194875	0.0161317	-3.6778	0.177183	28.4857
1254	5.23327	34061.3	0.0155546	0.0145934	0.015074	0.0349113	0.056266	0.0455887	-3.02432	0.103911	29
1277	5.42446	33397.7	0.017	0.0182453	0.0176227	0.0329555	0.0413689	0.0371622	-2.10877	0.0442459	29
1301	6.71695	32711.2	0.000716712	0.000531181	0.000623947	0.00375581	0.000387306	0.00207156	-3.3 (NC)	0.481213	29.5143
1343	5.70428	31573	0.000736493	0.000300252	0.000518373	0.00315181	0.00290771	0.00302976	-5.84475	0.00976054	29.8743
1481	5.5412	27675	0.00333998	0.00509703	0.00421851	0.00943652	0.0213706	0.0154035	-3.65142	0.204831	31
1483	5.48775	27646.2	0.00428056	0.0050619	0.00467123	0.00891342	0.00877185	0.00884263	-1.893	0.00893793	31
1601	5.32739	24623.5	0.00215725	0.00253556	0.0023464	0.00630281	0.00607081	0.00618681	-2.63672	0.00332163	32
1653	5.24364	23212.9	0.00124044	0.00155539	0.00139791	0.00246153	0.00250998	0.00248576	-1.77819	0.0207846	32
1669	5.27571	22723.5	0.0012337	0.000721243	0.00097747	0.00226216	0.00266502	0.00246359	-2.52037	0.0448842	33
1729	4.68257	20687.5	0.00569448	0.00805118	0.00687283	0.0163164	0.0156725	0.0159945	-2.3272	0.0174651	33
1742	6.80922	20326.9	0.00392573	0.00317352	0.00354963	0.00696442	0.00862186	0.00779314	-2.19548	0.0430463	34
1760	4.64849	19508.3	0.00198808	0.00200213	0.00199511	0.00384907	0.00407328	0.00396118	-1.98545	0.0032481	34
1776	6.38138	18928	0.00482889	0.0048437	0.00483629	0.0344997	0.00289718	0.0186984	-3.9 (NC)	0.541557	35
1817	4.75517	16919.8	0.00211023	0.00157582	0.00184302	0.00429429	0.00459393	0.00444411	-2.41132	0.0135888	35
1843	6.34894	16159.3	0.0282595	0.0582095	0.0432345	0.500508	0.0514886	0.275998	-6.4 (NC)	0.40961	36
1884	5.47171	14259.8	0.00124718	0.00145643	0.00135181	0.00263606	0.00223579	0.00243593	-1.80198	0.0407584	36
1963	6.37337	13269.7	0.00750905	0.00809449	0.00780177	0.0166104	0.0146698	0.0156401	-2.00469	0.0163104	37
2017	4.90557	12648.5	0.00264456	0.00140299	0.00202378	0.00772953	0.00430372	0.00601663	-2.97297	0.159757	37
2018	6.03005	12641.7	0.00813617	0.00910074	0.00861846	0.0147444	0.0145719	0.0146582	-1.70079	0.00651613	38
2054	5.44837	12230	0.0367492	0.0501463	0.0434478	0.0764536	0.0859866	0.0812201	-1.86937	0.0442528	38
2061	5.87238	12089.7	0.00303035	0.00246147	0.00274591	0.00589844	0.00517721	0.00553783	-2.01675	0.0260112	39
2062	6.4334	12076.5	0.00244531	0.00224421	0.00234476	0.00548795	0.00502902	0.00525849	-2.24266	0.00731198	39
