# Supplementary material for: Complex effects of the exo-xis region of the Shiga toxin-converting bacteriophage Φ24B genome on the phage development and the Escherichia coli host physiology
Source: J Appl Genet. 2023 Nov 16;65(1):191–211. doi: 10.1007/s13353-023-00799-z (PMC10789677; doi:10.1007/s13353-023-00799-z)
Supplement: Supplementary file 3 — (XLSX 41 kb) [file 13353_2023_799_MOESM3_ESM.xlsx]

## Sheet: TabS3_AminoAcids_BiogenicAmines
5818 Exo-xis Metabolomics	Sample Identification	Sample Bar Code	Species	Experiment	Material	Ala	Arg	Asn	Asp	Cit	Gln	Gly	His	Ile	Lys	Met	Phe	Pro	Thr	Trp	Tyr	Val	ADMA	c4-OH-Pro	Creatinine	DOPA	Histamine	Kynurenine	Met-SO	Putrescine	SDMA	Spermidine	t4-OH-Pro
Concentration [µM]	1	1020359646	E. coli	E. coli MG1655 + Φ24B_I	methanolic homogenate	30657.8	23104.2	71.7	522.808	278.043	30.1	12390.5	5468.74	25543.5	148480	11809.6	27661	6327.92	36739.7	6374.61	5018.43	30983.6	11.924	5.699	4.481	0.669	0.832	9.255	223.792	447.617	19.728	252.206	9.082
	2	1020359651	E. coli	E. coli MG1655 + Φ24B_II	methanolic homogenate	31856.6	22549.1	72.7	842.214	281.856	36.3	12211.4	5420.96	24616.7	170798	11635.6	27570.4	6313.7	38136.4	6209.44	4954.6	30265.4	12.313	5.906	4.434	0.543	0.844	9.151	208.869	462.251	20.683	293.174	9.19
	3	1020359665	E. coli	E. coli MG1655 + Φ24BΔexo-xis_I	methanolic homogenate	24311.4	19444.8	28.9	275.269	212.588	23.2	10854.6	4404.81	20675.9	125963	9552.25	22665.4	5133.46	30770.4	4979.32	4053.96	24603.4	9.685	4.292	3.299	0.386	0.656	6.727	184.211	346.712	14.456	173.975	7.142
	4	1020359670	E. coli	E. coli MG1655 + Φ24BΔexo-xis_II	methanolic homogenate	18850.3	15709	23.3	174.763	163.105	19.5	9109.52	3391.82	15764.8	105206	7689.88	18332.3	4132.78	23691.5	3983.19	3152.54	19694.2	7.074	3.47	3.032	0.221	0.54	5.387	163.266	293.418	10.975	134.118	5.724
Amino acids and biogenic amines
BC code	Analyte
Ala	Alanine
Arg	Arginine
Asn	Asparagine
Asp	Aspartate
Cit	Citrulline
Gln	Glutamine
Gly	Glycine
His	Histidine
Ile	Isoleucine
Lys	Lysine
Met	Methionine
Phe	Phenylalanine
Pro	Proline
Orn	Ornithine
Thr	Threonine
Trp	Tryptophan
Tyr	Tyrosine
Val	Valine
ADMA	Asymmetric dimethylarginine
c4-OH-Pro	cis-4-Hydroxyproline
Creatinine	Creatinine
DOPA	Dihydroxyphenylalanine
Histamine	Histamine
Kyn	Kynurenine
Met-SO	Methionine-Sulfoxide
PEA	Phenylethylamine
Putrescine	Putrescine
Spermidine	Spermidine
SDMA	Symmetric dimethylarginine
t4-OH-Pro	trans-4-Hydroxyproline

## Sheet: TabS3_Acylcarnitines
5818 Exo-xis Metabolomics	Sample Identification	Sample Bar Code	Species	Experiment	Material	C3-DC (C4-OH)	C3-OH	C4:1	C5:1	C5:1-DC
Concentration [µM]	1	1020359646	E. coli	E. coli MG1655 + Φ24B_I	methanolic homogenate	0.47	0.243	2.592	0.332	0.158
	2	1020359651	E. coli	E. coli MG1655 + Φ24B_II	methanolic homogenate	0.519	0.254	2.464	0.307	0.154
	3	1020359665	E. coli	E. coli MG1655 + Φ24BΔexo-xis_I	methanolic homogenate	0.391	0.191	1.677	0.257	0.126
	4	1020359670	E. coli	E. coli MG1655 + Φ24BΔexo-xis_II	methanolic homogenate	0.366	0.181	1.458	0.271	0.126
Acylcarnitine
BC code	Analyte
C3-OH	Hydroxypropionylcarnitine
C4-OH (C3-DC)	Hydroxybutyrylcarnitine (Malonylcarnitine)
C4:1	Butenoylcarnitine
C5:1	Tiglylcarnitine / 3-Methyl-crotonylcarnitine
C5:1-DC	Glutaconylcarnitine / Mesaconylcarnitine

## Sheet: TabS3_SLysophosphatidylcholines
5818 Exo-xis Metabolomics	Sample Bar Code	Sample Identification	Species	Experiment	Material	lysoPC a C14:0	lysoPC a C16:0	lysoPC a C16:1	lysoPC a C17:0	lysoPC a C18:0	lysoPC a C18:1	lysoPC a C18:2	lysoPC a C20:3	lysoPC a C20:4	lysoPC a C24:0	lysoPC a C26:0	lysoPC a C26:1	lysoPC a C28:0	lysoPC a C28:1
Concentration [µM]	1020359646	1	E. coli	E. coli MG1655 + Φ24B_I	methanolic homogenate	< LOD	0.479	< LOD	< LOD	< LOD	< LOD	< LOD	< LOD	< LOD	< LOD	< LOD	< LOD	< LOD	0.317
	1020359651	2	E. coli	E. coli MG1655 + Φ24B_II	methanolic homogenate	< LOD	< LOD	< LOD	0.551	< LOD	< LOD	< LOD	< LOD	< LOD	< LOD	< LOD	< LOD	< LOD	0.24
	1020359665	3	E. coli	E. coli MG1655 + Φ24BΔexo-xis_I	methanolic homogenate	< LOD	< LOD	< LOD	< LOD	< LOD	< LOD	< LOD	< LOD	< LOD	< LOD	< LOD	< LOD	< LOD	< LOD
	1020359670	4	E. coli	E. coli MG1655 + Φ24BΔexo-xis_II	methanolic homogenate	< LOD	0.322	< LOD	< LOD	< LOD	< LOD	< LOD	< LOD	< LOD	< LOD	< LOD	< LOD	< LOD	< LOD
Lysophosphatidylcholines
BC code	Analyte
lysoPC a C14:0	Lysophosphatidylcholine with acyl residue C14:0
lysoPC a C16:0	Lysophosphatidylcholine with acyl residue C16:0
lysoPC a C16:1	Lysophosphatidylcholine with acyl residue C16:1
lysoPC a C17:0	Lysophosphatidylcholine with acyl residue C17:0
lysoPC a C18:0	Lysophosphatidylcholine with acyl residue C18:0
lysoPC a C18:1	Lysophosphatidylcholine with acyl residue C18:1
lysoPC a C18:2	Lysophosphatidylcholine with acyl residue C18:2
lysoPC a C20:3	Lysophosphatidylcholine with acyl residue C20:3
lysoPC a C20:4	Lysophosphatidylcholine with acyl residue C20:4
lysoPC a C24:0	Lysophosphatidylcholine with acyl residue C24:0
lysoPC a C26:0	Lysophosphatidylcholine with acyl residue C26:0
lysoPC a C26:1	Lysophosphatidylcholine with acyl residue C26:1
lysoPC a C28:0	Lysophosphatidylcholine with acyl residue C28:0
lysoPC a C28:1	Lysophosphatidylcholine with acyl residue C28:1

## Sheet: TabS3_Phosphatidylcholines
5818 Exo-xis Metabolomics	Sample Bar Code	Sample Identification	Species	Experiment	Material	PC aa C24:0	PC aa C26:0	PC aa C28:1	PC aa C30:0	PC aa C30:2	PC aa C32:0	PC aa C32:1	PC aa C32:2	PC aa C32:3	PC aa C34:1	PC aa C34:2	PC aa C34:3	PC aa C34:4	PC aa C36:0	PC aa C36:1	PC aa C36:2	PC aa C36:3	PC aa C36:4	PC aa C36:5	PC aa C36:6	PC aa C38:0	PC aa C38:1	PC aa C38:3	PC aa C38:4	PC aa C38:5	PC aa C38:6	PC aa C40:1	PC aa C40:2	PC aa C40:3	PC aa C40:4	PC aa C40:5	PC aa C40:6	PC aa C42:0	PC aa C42:1	PC aa C42:2	PC aa C42:4	PC aa C42:5	PC aa C42:6	PC ae C30:0	PC ae C30:1	PC ae C30:2	PC ae C32:1	PC ae C32:2	PC ae C34:0
Concentration [µM]	1020359646	1	E. coli	E. coli MG1655 + Φ24B_I	methanolic homogenate	< LOD	< LOD	< LOD	< LOD	< LOD	< LOD	< LOD	< LOD	< LOD	< LOD	< LOD	< LOD	< LOD	< LOD	< LOD	< LOD	0.217	< LOD	< LOD	< LOD	< LOD	< LOD	< LOD	< LOD	< LOD	< LOD	< LOD	< LOD	< LOD	< LOD	< LOD	< LOD	< LOD	< LOD	< LOD	< LOD	< LOD	< LOD	< LOD	< LOD	< LOD	< LOD	< LOD	< LOD
	1020359651	2	E. coli	E. coli MG1655 + Φ24B_II	methanolic homogenate	< LOD	< LOD	< LOD	< LOD	< LOD	< LOD	< LOD	< LOD	< LOD	< LOD	< LOD	< LOD	< LOD	< LOD	< LOD	< LOD	< LOD	< LOD	< LOD	< LOD	< LOD	< LOD	< LOD	< LOD	< LOD	< LOD	< LOD	< LOD	< LOD	< LOD	< LOD	< LOD	< LOD	< LOD	< LOD	< LOD	< LOD	< LOD	< LOD	< LOD	< LOD	< LOD	< LOD	< LOD
	1020359665	3	E. coli	E. coli MG1655 + Φ24BΔexo-xis_I	methanolic homogenate	< LOD	< LOD	< LOD	< LOD	< LOD	< LOD	< LOD	< LOD	< LOD	< LOD	0.267	< LOD	< LOD	< LOD	< LOD	< LOD	< LOD	< LOD	< LOD	< LOD	< LOD	< LOD	< LOD	< LOD	< LOD	< LOD	< LOD	< LOD	< LOD	< LOD	< LOD	< LOD	< LOD	< LOD	< LOD	< LOD	< LOD	< LOD	< LOD	< LOD	< LOD	< LOD	< LOD	< LOD
	1020359670	4	E. coli	E. coli MG1655 + Φ24BΔexo-xis_II	methanolic homogenate	< LOD	< LOD	< LOD	< LOD	< LOD	< LOD	< LOD	< LOD	< LOD	< LOD	< LOD	< LOD	< LOD	< LOD	< LOD	< LOD	< LOD	< LOD	< LOD	< LOD	< LOD	< LOD	< LOD	< LOD	< LOD	< LOD	< LOD	< LOD	< LOD	< LOD	< LOD	< LOD	< LOD	< LOD	< LOD	< LOD	< LOD	0.091	< LOD	< LOD	< LOD	< LOD	< LOD	< LOD
Phosphatidylcholines
BC code	Analyte
PC aa C24:0	Phosphatidylcholine with diacyl residue sum C24:0
PC aa C26:0	Phosphatidylcholine with diacyl residue sum C26:0
PC aa C28:1	Phosphatidylcholine with diacyl residue sum C28:1
PC aa C30:0	Phosphatidylcholine with diacyl residue sum C30:0
PC aa C30:2	Phosphatidylcholine with diacyl residue sum C30:2
PC aa C32:0	Phosphatidylcholine with diacyl residue sum C32:0
PC aa C32:1	Phosphatidylcholine with diacyl residue sum C32:1
PC aa C32:2	Phosphatidylcholine with diacyl residue sum C32:2
PC aa C32:3	Phosphatidylcholine with diacyl residue sum C32:3
PC aa C34:1	Phosphatidylcholine with diacyl residue sum C34:1
PC aa C34:2	Phosphatidylcholine with diacyl residue sum C34:2
PC aa C34:3	Phosphatidylcholine with diacyl residue sum C34:3
PC aa C34:4	Phosphatidylcholine with diacyl residue sum C34:4
PC aa C36:0	Phosphatidylcholine with diacyl residue sum C36:0
PC aa C36:1	Phosphatidylcholine with diacyl residue sum C36:1
PC aa C36:2	Phosphatidylcholine with diacyl residue sum C36:2
PC aa C36:3	Phosphatidylcholine with diacyl residue sum C36:3
PC aa C36:4	Phosphatidylcholine with diacyl residue sum C36:4
PC aa C36:5	Phosphatidylcholine with diacyl residue sum C36:5
PC aa C36:6	Phosphatidylcholine with diacyl residue sum C36:6
PC aa C38:0	Phosphatidylcholine with diacyl residue sum C38:0
PC aa C38:1	Phosphatidylcholine with diacyl residue sum C38:1
PC aa C38:3	Phosphatidylcholine with diacyl residue sum C38:3
PC aa C38:4	Phosphatidylcholine with diacyl residue sum C38:4
PC aa C38:5	Phosphatidylcholine with diacyl residue sum C38:5
PC aa C38:6	Phosphatidylcholine with diacyl residue sum C38:6
PC aa C40:1	Phosphatidylcholine with diacyl residue sum C40:1
PC aa C40:2	Phosphatidylcholine with diacyl residue sum C40:2
PC aa C40:3	Phosphatidylcholine with diacyl residue sum C40:3
PC aa C40:4	Phosphatidylcholine with diacyl residue sum C40:4
PC aa C40:5	Phosphatidylcholine with diacyl residue sum C40:5
PC aa C40:6	Phosphatidylcholine with diacyl residue sum C40:6
PC aa C42:0	Phosphatidylcholine with diacyl residue sum C42:0
PC aa C42:1	Phosphatidylcholine with diacyl residue sum C42:1
PC aa C42:2	Phosphatidylcholine with diacyl residue sum C42:2
PC aa C42:4	Phosphatidylcholine with diacyl residue sum C42:4
PC aa C42:5	Phosphatidylcholine with diacyl residue sum C42:5
PC aa C42:6	Phosphatidylcholine with diacyl residue sum C42:6
PC ae C30:0	Phosphatidylcholine with acyl-alkyl residue sum C30:0
PC ae C30:1	Phosphatidylcholine with acyl-alkyl residue sum C30:1
PC ae C30:2	Phosphatidylcholine with acyl-alkyl residue sum C30:2
PC ae C32:1	Phosphatidylcholine with acyl-alkyl residue sum C32:1
PC ae C32:2	Phosphatidylcholine with acyl-alkyl residue sum C32:2
PC ae C34:0	Phosphatidylcholine with acyl-alkyl residue sum C34:0
PC ae C34:1	Phosphatidylcholine with acyl-alkyl residue sum C34:1
PC ae C34:2	Phosphatidylcholine with acyl-alkyl residue sum C34:2
PC ae C34:3	Phosphatidylcholine with acyl-alkyl residue sum C34:3
PC ae C36:0	Phosphatidylcholine with acyl-alkyl residue sum C36:0
PC ae C36:1	Phosphatidylcholine with acyl-alkyl residue sum C36:1
PC ae C36:2	Phosphatidylcholine with acyl-alkyl residue sum C36:2
PC ae C36:3	Phosphatidylcholine with acyl-alkyl residue sum C36:3
PC ae C36:4	Phosphatidylcholine with acyl-alkyl residue sum C36:4
PC ae C36:5	Phosphatidylcholine with acyl-alkyl residue sum C36:5
PC ae C38:0	Phosphatidylcholine with acyl-alkyl residue sum C38:0
PC ae C38:1	Phosphatidylcholine with acyl-alkyl residue sum C38:1
PC ae C38:2	Phosphatidylcholine with acyl-alkyl residue sum C38:2
PC ae C38:3	Phosphatidylcholine with acyl-alkyl residue sum C38:3
PC ae C38:4	Phosphatidylcholine with acyl-alkyl residue sum C38:4
PC ae C38:5	Phosphatidylcholine with acyl-alkyl residue sum C38:5
PC ae C38:6	Phosphatidylcholine with acyl-alkyl residue sum C38:6
PC ae C40:1	Phosphatidylcholine with acyl-alkyl residue sum C40:1
PC ae C40:2	Phosphatidylcholine with acyl-alkyl residue sum C40:2
PC ae C40:3	Phosphatidylcholine with acyl-alkyl residue sum C40:3
PC ae C40:4	Phosphatidylcholine with acyl-alkyl residue sum C40:4
PC ae C40:5	Phosphatidylcholine with acyl-alkyl residue sum C40:5
PC ae C40:6	Phosphatidylcholine with acyl-alkyl residue sum C40:6
PC ae C42:0	Phosphatidylcholine with acyl-alkyl residue sum C42:0
PC ae C42:1	Phosphatidylcholine with acyl-alkyl residue sum C42:1
PC ae C42:2	Phosphatidylcholine with acyl-alkyl residue sum C42:2
PC ae C42:3	Phosphatidylcholine with acyl-alkyl residue sum C42:3
PC ae C42:4	Phosphatidylcholine with acyl-alkyl residue sum C42:4
PC ae C42:5	Phosphatidylcholine with acyl-alkyl residue sum C42:5
PC ae C44:3	Phosphatidylcholine with acyl-alkyl residue sum C44:3
PC ae C44:4	Phosphatidylcholine with acyl-alkyl residue sum C44:4
PC ae C44:5	Phosphatidylcholine with acyl-alkyl residue sum C44:5
PC ae C44:6	Phosphatidylcholine with acyl-alkyl residue sum C44:6
[truncated: 32 more columns]

## Sheet: TabS3_Sphingomyelins
5818 Exo-xis Metabolomics	Sample Bar Code	Sample Identification	Species	Experiment	Material	SM (OH) C14:1	SM (OH) C16:1	SM (OH) C22:1	SM (OH) C22:2	SM (OH) C24:1	SM C16:0	SM C16:1	SM C18:0	SM C18:1	SM C20:2	SM C22:3	SM C24:0	SM C24:1	SM C26:0	SM C26:1
Concentration [µM]	1020359646	1	E. coli	E. coli MG1655 + Φ24B_I	methanolic homogenate	< LOD	< LOD	< LOD	< LOD	< LOD	0.358	< LOD	< LOD	< LOD	< LOD	< LOD	< LOD	< LOD	< LOD	< LOD
	1020359651	2	E. coli	E. coli MG1655 + Φ24B_II	methanolic homogenate	0.484	< LOD	< LOD	< LOD	< LOD	< LOD	< LOD	< LOD	< LOD	< LOD	< LOD	< LOD	< LOD	< LOD	< LOD
	1020359665	3	E. coli	E. coli MG1655 + Φ24BΔexo-xis_I	methanolic homogenate	< LOD	< LOD	< LOD	< LOD	< LOD	< LOD	< LOD	< LOD	< LOD	< LOD	< LOD	< LOD	< LOD	< LOD	< LOD
	1020359670	4	E. coli	E. coli MG1655 + Φ24BΔexo-xis_II	methanolic homogenate	< LOD	< LOD	< LOD	< LOD	< LOD	< LOD	< LOD	< LOD	< LOD	< LOD	< LOD	< LOD	< LOD	< LOD	< LOD
Sphingomyelins
BC code	Analyte
SM (OH) C14:1	Hydroxysphingomyelin with acyl residue sum C14:1
SM (OH) C16:1	Hydroxysphingomyelin with acyl residue sum C16:1
SM (OH) C22:1	Hydroxysphingomyelin with acyl residue sum C22:1
SM (OH) C22:2	Hydroxysphingomyelin with acyl residue sum C22:2
SM (OH) C24:1	Hydroxysphingomyelin with acyl residue sum C24:1
SM C16:0	Sphingomyelin with acyl residue sum C16:0
SM C16:1	Sphingomyelin with acyl residue sum C16:1
SM C18:0	Sphingomyelin with acyl residue sum C18:0
SM C18:1	Sphingomyelin with acyl residue sum C18:1
SM C20:2	Sphingomyelin with acyl residue sum C20:2
SM C22:3	Sphingomyelin with acyl residue sum C22:3
SM C24:0	Sphingomyelin with acyl residue sum C24:0
SM C24:1	Sphingomyelin with acyl residue sum C24:1
SM C26:0	Sphingomyelin with acyl residue sum C26:0
SM C26:1	Sphingomyelin with acyl residue sum C26:1

## Sheet: TabS3_Hexoses
5818 Exo-xis Metabolomics	Sample Bar Code	Sample Identification	Species	Experiment	Material	H1
Concentration [µM]	1020359646	1	E. coli	E. coli MG1655 + Φ24B_I	methanolic homogenate	722.8
	1020359651	2	E. coli	E. coli MG1655 + Φ24B_II	methanolic homogenate	746.1
	1020359665	3	E. coli	E. coli MG1655 + Φ24BΔexo-xis_I	methanolic homogenate	540.4
	1020359670	4	E. coli	E. coli MG1655 + Φ24BΔexo-xis_II	methanolic homogenate	418.6
Hexoses
BC code	Analytes
H1	Glucose
H1	Aldohexose
H1	L-Allopyranose
H1	D-Allose
H1	D-Allopyranose
H1	D-Allose
H1	D-Altropyranose
H1	D-Glucopyranose
H1	alpha-D-Glucopyranose
H1	beta-D-Glucopyranose
H1	D-Mannopyranose
H1	alpha-D-Mannopyranose
H1	L-Gulopyranose
H1	D-Gulopyranose
H1	D-Idopyranose
H1	Alpha-L-Galactopyranose
H1	alpha-D-Galactopyranose
H1	beta-D-Galactopyranose
H1	D-Talose
H1	D-Talopyranose
H1	Ketohexose
H1	D-Psicopyranose
H1	L-Fructofuranose
H1	D-Fructose
H1	D-Fructofuranose
H1	L-Sorbopyranose
H1	D-Sorbopyranose
H1	D-Tagatose
H1	D-Tagatopyranose
